# Supplementary material for: Engineering vascular potassium transport increases yield and drought resilience of cassava
Source: Nat Plants. 2025 Dec 17;11(12):2498–510. doi: 10.1038/s41477-025-02159-7 (PMC12711561; doi:10.1038/s41477-025-02159-7)
Supplement: Supplementary file 4 — Plasmids used in this study. [file 41477_2025_2159_MOESM4_ESM.gb]

LOCUS       p134GG                 10246 bp ds-DNA     circular     28-FEB-2024
DEFINITION  CASS L2 Acceptor.
ACCESSION   urn.local...1529926523850.7
VERSION     urn.local...1529926523850.7
KEYWORDS    .
SOURCE      null
  ORGANISM  .
FEATURES             Location/Qualifiers
     CDS             912..2018
                     /standard_name="pVS1 RepA"
     rep_origin      2087..2281
     CDS             complement(5554..6348)
                     /standard_name="nptII"
     repeat_region   6773..6797
                     /standard_name="LB T-DNA Repeat"
     regulatory      complement(6875..7049)
                     /note="Geneious type: terminator"
                     /standard_name="CaMV35S Terminator"
     CDS             complement(7090..8115)
                     /standard_name="hptII"
     regulatory      complement(8158..8337)
                     /note="Geneious type: promoter"
                     /standard_name="pNOS"
     regulatory      8622..8652
                     /note="Geneious type: promoter"
                     /standard_name="lac promoter"
     repeat_region   8810..8834
                     /standard_name="RB T-DNA Repeat"
     CDS             10134..517
                     /standard_name="pVS1 StaA"
ORIGIN      
        1 cgatccccag ggcagtgccc gcgattgggc ggccgtgcgg gaagatcaac cgctaaccgt
       61 tgtcggcatc gaccgcccga cgattgaccg cgacgtgaag gccatcggcc ggcgcgactt
      121 cgtagtgatc gacggagcgc cccaggcggc ggacttggct gtgtccgcga tcaaggcagc
      181 cgacttcgtg ctgattccgg tgcagccaag cccttacgac atatgggcca ccgccgacct
      241 ggtggagctg gttaagcagc gcattgaggt cacggatgga aggctacaag cggcctttgt
      301 cgtgtcgcgg gcgatcaaag gcacgcgcat cggcggtgag gttgccgagg cgctggccgg
      361 gtacgagctg cccattcttg agtcccgtat cacgcagcgc gtgagctacc caggcactgc
      421 cgccgccggc acaaccgttc ttgaatcaga acccgagggc gacgctgccc gcgaggtcca
      481 ggcgctggcc gctgaaatta aatcaaaact catttgagtt aatgaggtaa agagaaaatg
      541 agcaaaagca caaacacgct aagtgccggc cgtccgagcg cacgcagcag caaggctgca
      601 acgttggcca gcctggcaga cacgccagcc atgaagcggg tcaactttca gttgccggcg
      661 gaggatcaca ccaagctgaa gatgtacgcg gtacgccaag gcaagaccat taccgagctg
      721 ctatctgaat acatcgcgca gctaccagag taaatgagca aatgaataaa tgagtagatg
      781 aattttagcg gctaaaggag gcggcatgga aaatcaagaa caaccaggca ccgacgccgt
      841 ggaatgcccc atgtgtggag gaacgggcgg ttggccaggc gtaagcggct gggttgtctg
      901 ccggccctgc aatggcactg gaacccccaa gcccgaggaa tcggcgtgac ggtcgcaaac
      961 catccggccc ggtacaaatc ggcgcggcgc tgggtgatga cctggtggag aagttgaagg
     1021 ccgcgcaggc cgcccagcgg caacgcatcg aggcagaagc acgccccggt gaatcgtggc
     1081 aagcggccgc tgatcgaatc cgcaaagaat cccggcaacc gccggcagcc ggtgcgccgt
     1141 cgattaggaa gccgcccaag ggcgacgagc aaccagattt tttcgttccg atgctctatg
     1201 acgtgggcac ccgcgatagt cgcagcatca tggacgtggc cgttttccgt ctgtcgaagc
     1261 gtgaccgacg agctggcgag gtgatccgct acgagcttcc agacgggcac gtagaggttt
     1321 ccgcagggcc ggccggcatg gccagtgtgt gggattacga cctggtactg atggcggttt
     1381 cccatctaac cgaatccatg aaccgatacc gggaagggaa gggagacaag cccggccgcg
     1441 tgttccgtcc acacgttgcg gacgtactca agttctgccg gcgagccgat ggcggaaagc
     1501 agaaagacga cctggtagaa acctgcattc ggttaaacac cacgcacgtt gccatgcagc
     1561 gtacgaagaa ggccaagaac ggccgcctgg tgacggtatc cgagggtgaa gccttgatta
     1621 gccgctacaa gatcgtaaag agcgaaaccg ggcggccgga gtacatcgag atcgagctag
     1681 ctgattggat gtaccgcgag atcacagaag gcaagaaccc ggacgtgctg acggttcacc
     1741 ccgattactt tttgatcgat cccggcatcg gccgttttct ctaccgcctg gcacgccgcg
     1801 ccgcaggcaa ggcagaagcc agatggttgt tcaagacgat ctacgaacgc agtggcagcg
     1861 ccggagagtt caagaagttc tgtttcaccg tgcgcaagct gatcgggtca aatgacctgc
     1921 cggagtacga tttgaaggag gaggcggggc aggctggccc gatcctagtc atgcgctacc
     1981 gcaacctgat cgagggcgaa gcatccgccg gttcctaatg tacggagcag atgctagggc
     2041 aaattgccct agcaggggaa aaaggtcgaa aaggtctctt tcctgtggat agcacgtaca
     2101 ttgggaaccc aaagccgtac attgggaacc ggaacccgta cattgggaac ccaaagccgt
     2161 acattgggaa ccggtcacac atgtaagtga ctgatataaa agagaaaaaa ggcgattttt
     2221 ccgcctaaaa ctctttaaaa cttattaaaa ctcttaaaac ccgcctggcc tgtgcataac
     2281 tgtctggcca gcgcacagcc gaagagctgc aaaaagcgcc tacccttcgg tcgctgcgct
     2341 ccctacgccc cgccgcttcg cgtcggccta tcgcggccgc tggccgctca aaaatggctg
     2401 gcctacggcc aggcaatcta ccagggcgcg gacaagccgc gccgtcgcca ctcgaccgcc
     2461 ggcgcccaca tcaaggcacc ctgcctcgcg cgtttcggtg atgacggtga aaacctctga
     2521 cacatgcagc tcccggagac ggtcacagct tgtctgtaag cggatgccgg gagcagacaa
     2581 gcccgtcagg gcgcgtcagc gggtgttggc gggtgtcggg gcgcagccat gacccagtca
     2641 cgtagcgata gcggagtgta tactggctta actatgcggc atcagagcag attgtactga
     2701 gagtgcacca tatgcggtgt gaaataccgc acagatgcgt aaggagaaaa taccgcatca
     2761 ggcgctcttc cgcttcctcg ctcactgact cgctgcgctc ggtcgttcgg ctgcggcgag
     2821 cggtatcagc tcactcaaag gcggtaatac ggttatccac agaatcaggg gataacgcag
     2881 gaaagaacat gtgagcaaaa ggccagcaaa aggccaggaa ccgtaaaaag gccgcgttgc
     2941 tggcgttttt ccataggctc cgcccccctg acgagcatca caaaaatcga cgctcaagtc
     3001 agaggtggcg aaacccgaca ggactataaa gataccaggc gtttccccct ggaagctccc
     3061 tcgtgcgctc tcctgttccg accctgccgc ttaccggata cctgtccgcc tttctccctt
     3121 cgggaagcgt ggcgctttct catagctcac gctgtaggta tctcagttcg gtgtaggtcg
     3181 ttcgctccaa gctgggctgt gtgcacgaac cccccgttca gcccgaccgc tgcgccttat
     3241 ccggtaacta tcgtcttgag tccaacccgg taagacacga cttatcgcca ctggcagcag
     3301 ccactggtaa caggattagc agagcgaggt atgtaggcgg tgctacagag ttcttgaagt
     3361 ggtggcctaa ctacggctac actagaagga cagtatttgg tatctgcgct ctgctgaagc
     3421 cagttacctt cggaaaaaga gttggtagct cttgatccgg caaacaaacc accgctggta
     3481 gcggtggttt ttttgtttgc aagcagcaga ttacgcgcag aaaaaaagga tctcaagaag
     3541 atcctttgat cttttctacg gggtctgacg ctcagtggaa cgaaaactca cgttaaggga
     3601 ttttggtcat gcattctagg tactaaaaca attcatccag taaaatataa tattttattt
     3661 tctcccaatc aggcttgatc cccagtaagt caaaaaatag ctcgacatac tgttcttccc
     3721 cgatatcctc cctgatcgac cggacgcaga aggcaatgtc ataccacttg tccgccctgc
     3781 cgcttctccc aagatcaata aagccactta ctttgccatc tttcacaaag atgttgctgt
     3841 ctcccaggtc gccgtgggaa aagacaagtt cctcttcggg cttttccgtc tttaaaaaat
     3901 catacagctc gcgcggatct ttaaatggag tatcttcttc ccagttttcg caatccacat
     3961 cggccagatc gttattcagt aagtaatcca attcggctaa gcggctgtct aagctattcg
     4021 tatagggaca atccgatatg tcgatggagt gaaagagcct gatgcactcc gcatacagct
     4081 cgataatctt ttcagggctt tgttcatctt catactcttc cgagcaaagg acgccatcgg
     4141 cctcactcat gagcagattg ctccagccat catgccgttc aaagtgcagg acctttggaa
     4201 caggcagctt tccttccagc catagcatca tgtccttttc ccgttccaca tcataggtgg
     4261 tccctttata ccggctgtcc gtcattttta aatataggtt ttcattttct cccaccagct
     4321 tatatacctt agcctgggcc tcatgggcct tcctttcact gcccgctttc cagtcgggaa
     4381 acctgtcgtg ccaggcccac atcaaggcac cctgcctcgc gcgtttcggt gatgacggtg
     4441 aaaacctctg acacatgcag ctcccggaga cggtcacagc ttgtctgtaa gcggatgccg
     4501 ggagcagaca agcccgtcag ggcgcgtcag cgggtgttgg cgggtgtcgg ggcgcagcca
     4561 tgacccagtc acgtagcgat agcggagtgt atactggctt aactatgcgg catcagagca
     4621 gattgtactg agagtgcacc atatgcggtg tgaaataccg cacagatgcg taaggagaaa
     4681 ataccgcatc aggcgctctt ccgcttcctc gctcactgac tcgctgcgct cggtcgttcg
     4741 gctgcggcga gcggtatcag ctcactcaaa ggcggtaata cggttatcca cagaatcagg
     4801 ggataacgca ggaaagaaca tgtgagcaaa aggccagcaa aaggccagga accgtaaaaa
     4861 ggccgcgttg ctggcgtttt tccataggct ccgcccccct gacgagcatc acaaaaatcg
     4921 acgctcaagt cagaggtggc gaaacccgac aggactataa agataccagg cgtttccccc
     4981 tggaagctcc ctcgtgcgct ctcctgttcc gaccctgccg cttaccggat acctgtccgc
     5041 ctttctccct tcgggaagcg tggcgctttc tcatagctca cgctgtaggt atctcagttc
     5101 ggtgtaggtc gttcgctcca agctgggctg tgtgcacgaa ccccccgttc agcccgaccg
     5161 ctgcgcctta tccggtaact atcgtcttga gtccaacccg gtaagacacg acttatcgcc
     5221 actggcagca gccactggta acaggattag cagagcgagg tatgtaggcg gtgctacaga
     5281 gttcttgaag tggtggccta actacggcta cactagaagg acagtatttg gtatctgcgc
     5341 tctgctgaag ccagttacct tcggaaaaag agttggtagc tcttgatccg gcaaacaaac
     5401 caccgctggt agcggtggtt tttttgtttg caagcagcag attacgcgca gaaaaaaagg
     5461 atctcaagaa gatcctttga tcttttctac ggggtctgac gctcagtgga acgaaaactc
     5521 acgttaaggg attttggtca tgcattctag gtactaaaac aattcatcca gtaaaatata
     5581 atattttatt ttctcccaat caggcttgat ccccagtaag tcaaaaaata gctcgacata
     5641 ctgttcttcc ccgatatcct ccctgatcga ccggacgcag aaggcaatgt cataccactt
     5701 gtccgccctg ccgcttctcc caagatcaat aaagccactt actttgccat ctttcacaaa
     5761 gatgttgctg tctcccaggt cgccgtggga aaagacaagt tcctcttcgg gcttttccgt
     5821 ctttaaaaaa tcatacagct cgcgcggatc tttaaatgga gtatcttctt cccagttttc
     5881 gcaatccaca tcggccagat cgttattcag taagtaatcc aattcggcta agcggctgtc
     5941 taagctattc gtatagggac aatccgatat gtcgatggag tgaaagagcc tgatgcactc
     6001 cgcatacagc tcgataatct tttcagggct ttgttcatct tcatactctt ccgagcaaag
     6061 gacgccatcg gcctcactca tgagcagatt gctccagcca tcatgccgtt caaagtgcag
     6121 gacctttgga acaggcagct ttccttccag ccatagcatc atgtcctttt cccgttccac
     6181 atcataggtg gtccctttat accggctgtc cgtcattttt aaatataggt tttcattttc
     6241 tcccaccagc ttatatacct tagcaggaga cattccttcc gtatctttta cgcagcggta
     6301 tttttcgatc agttttttca attccggtga tattctcatt ttagccattt attatttcct
     6361 tcctcttttc tacagtattt aaagataccc caagaagcta attataacaa gacgaactcc
     6421 aattcactgt tccttgcatt ctaaaacctt aaataccaga aaacagcttt ttcaaagttg
     6481 ttttcaaagt tggcgtataa catagtatcg acggagccga ttttgaaacc gcggtgatca
     6541 caggcagcaa cgctctgtca tcgttacaat caacatgcta ccctccgcga gatcatccgt
     6601 gtttcaaacc cggcagctta gttgccgttc ttccgaatag catcggtaac atgagcaaag
     6661 tctgccgcct tacaacggct ctcccgctga cgccgtcccg gactgatggg ctgcctgtat
     6721 cgagtggtga ttttgtgccg agctgccggt cggggagctg ttggctggct ggtggcagga
     6781 tatattgtgg tgtaaacaaa ttgacgctta gacaacttaa taacacattg cggacgtttt
     6841 taatgtactg aattaacgcc gaattaattc gggggatctg gattttagta ctggattttg
     6901 gttttaggaa ttagaaattt tattgataga agtattttac aaatacaaat acatactaag
     6961 ggtttcttat atgctcaaca catgagcgaa accctatagg aaccctaatt cccttatctg
     7021 ggaactactc acacattatt atggagaaac tcgagcttgt cgatcgacag atcccggtcg
     7081 gcatctactc tatttctttg ccctcggacg agtgctgggg cgtcggtttc cactatcggc
     7141 gagtacttct acacagccat cggtccagac ggccgcgctt ctgcgggcga tttgtgtacg
     7201 cccgacagtc ccggctccgg atcggacgat tgcgtcgcat cgaccctgcg cccaagctgc
     7261 atcatcgaaa ttgccgtcaa ccaagctctg atagagttgg tcaagaccaa tgcggagcat
     7321 atacgcccgg agtcgtggcg atcctgcaag ctccggatgc ctccgctcga agtagcgcgt
     7381 ctgctgctcc atacaagcca accacggcct ccagaagaag atgttggcga cctcgtattg
     7441 ggaatccccg aacatcgcct cgctccagtc aatgaccgct gttatgcggc cattgtccgt
     7501 caggacattg ttggagccga aatccgcgtg cacgaggtgc cggacttcgg ggcagtcctc
     7561 ggcccaaagc atcagctcat cgagagcctg cgcgacggac gcactgacgg tgtcgtccat
     7621 cacagtttgc cagtgataca catggggatc agcaatcgcg catatgaaat cacgccatgt
     7681 agtgtattga ccgattcctt gcggtccgaa tgggccgaac ccgctcgtct ggctaagatc
     7741 ggccgcagcg atcgcatcca tagcctccgc gaccggttgt agaacagcgg gcagttcggt
     7801 ttcaggcagg tcttgcaacg tgacaccctg tgcacggcgg gagatgcaat aggtcaggct
     7861 ctcgctaaac tccccaatgt caagcacttc cggaatcggg agcgcggccg atgcaaagtg
     7921 ccgataaaca taacgatctt tgtagaaacc atcggcgcag ctatttaccc gcaggacata
     7981 tccacgccct cctacatcga agctgaaagc acgagattct tcgccctccg agagctgcat
     8041 caggtcggag acgctgtcga acttttcgat cagaaacttc tcgacagacg tcgcggtgag
     8101 ttcaggcttt ttcatatccg gtgcagatta tttggattga gagtgaatat gagactctaa
     8161 ttggataccg aggggaattt atggaacgtc agtggagcat ttttgacaag aaatatttgc
     8221 tagctgatag tgaccttagg cgacttttga acgcgcaata atggtttctg acgtatgtgc
     8281 ttagctcatt aaactccaga aacccgcggc tgagtggctc cttcaacgtt gcggttctgt
     8341 cagttccaaa cgtaaaacgg cttgtcccgc gtcatcggcg ggggtcataa cgtgactccc
     8401 ttaattctcc gctcatgatc agattgtcgt ttcccgcctt cagtttaaac tatcagtgtc
     8461 caacatgttg gcaagctgct ctagccaata cgcaaaccgc ctctccccgc gcgttggccg
     8521 attcattaat gcagctggca cgacaggttt cccgactgga aagcgggcag tgagcgcaac
     8581 gcaattaatg tgagttagct cactcattag gcaccccagg ctttacactt tatgcttccg
     8641 gctcgtatgt tgtgtggaat tgtgagcgga taacaatttc acacaggaaa cagctatgac
     8701 catgattacg aattctgcca tgtcttcgag ctcggtaccc ggggatccat tacaggtgac
     8761 cagctcgaat ttcgaagaca tgggaatcgg gaattaaact atcagtgttt gacaggatat
     8821 attggcgggt aaacctaaga gaaaagagcg tttattagaa taacggatat ttaaaagggc
     8881 gtgaaaaggt ttatccgttc gtccatttgt atgtgcatgc caaccacagg gttcccctcg
     8941 ggatcaaagt actttgatcc aacccctccg ctgctatagt gcagtcggct tctgacgttc
     9001 agtgcagccg tgttctgaaa acgacatgtc gcacaagtcc taagttacgc gacaggctgc
     9061 cgccctgccc ttttcctggc gttttcttgt cgcgtgtttt agtcgcataa agtagaatac
     9121 ttgcgactag aaccggagac attacgccat gaacaagagc gccgccgctg gcctgctggg
     9181 ctatgcccgc gtcagcaccg acgaccagga cttgaccaac caacgggccg aactgcacgc
     9241 ggccggctgc accaagctgt tttccgagaa gatcaccggc accaggcgcg accgcccgga
     9301 gctggccagg atgcttgacc acctacgccc tggcgacgtt gtgacagtga ccaggctaga
     9361 ccgcctggcc cgcagcaccc gcgacctact ggacattgcc gagcgcatcc aggaggccgg
     9421 cgcgggcctg cgtagcctgg cagagccgtg ggccgacacc accacgccgg ccggccgcat
     9481 ggtgttgacc gtgttcgccg gcattgccga gttcgagcgt tccctaatca tcgaccgcac
     9541 ccggagcggg cgcgaggccg ccaaggcccg aggcgtgaag tttggccccc gccctaccct
     9601 caccccggca cagatcgcgc acgcccgcga gctgatcgac caggaaggcc gcaccgtgaa
     9661 agaggcggct gcactgcttg gcgtgcatcg ctcgaccctg taccgcgcac ttgagcgcag
     9721 cgaggaagtg acgcccaccg aggccaggcg gcgcggtgcc ttccgtgagg acgcattgac
     9781 cgaggccgac gccctggcgg ccgccgagaa tgaacgccaa gaggaacaag catgaaaccg
     9841 caccaggacg gccaggacga accgtttttc attaccgaag agatcgaggc ggagatgatc
     9901 gcggccgggt acgtgttcga gccgcccgcg cacgtctcaa ccgtgcggct gcatgaaatc
     9961 ctggccggtt tgtctgatgc caagctggcg gcctggccgg ccagcttggc cgctgaagaa
    10021 accgagcgcc gccgtctaaa aaggtgatgt gtatttgagt aaaacagctt gcgtcatgcg
    10081 gtcgctgcgt atatgatgcg atgagtaaat aaacaaatac gcaaggggaa cgcatgaagg
    10141 ttatcgctgt acttaaccag aaaggcgggt caggcaagac gaccatcgca acccatctag
    10201 cccgcgccct gcaactcgcc ggggccgatg ttctgttagt cgattc
//
LOCUS       p134GG_pAtAKT2-AKT2var-tHsp18.2       14597 bp    DNA     circular UNA 03-APR-2025
DEFINITION  L2:72/2f-end1-L2AccTHZ.
ACCESSION   urn.local...24-j061xa9
VERSION     urn.local...24-j061xa9
KEYWORDS    .
SOURCE      
  ORGANISM  .
FEATURES             Location/Qualifiers
     misc_feature    <1..16
                     /note="Geneious type: Concatenated sequence"
                     /standard_name="Digestion of L1AccPos1fwd- Fragment 2
                     (reversed) - VJhIb4SSdG5QXugUz7i6pPB5hpc.1436538249656.33
                     extraction (concatenated sequence 6)"
     misc_feature    1..4
                     /note="Geneious type: ligation"
                     /standard_name="Ligation"
     misc_feature    5..4393
                     /note="Geneious type: Concatenated sequence"
                     /standard_name="Digestion of L1 #72-2 P1fwd
                     pro20-5U(f)Link-NT04-CDS47-3Uter09 - Fragment 2 extraction
                     (concatenated sequence 1)"
     misc_feature    17..20
                     /note="Geneious type: ligation"
                     /standard_name="Ligation"
     regulatory      21..1520
                     /note="Geneious type: promoter"
                     /standard_name="AtAKT2"
     misc_feature    21..1520
                     /note="Geneious type: Concatenated sequence"
                     /standard_name="L0 pro20 AtAKT2 extraction (concatenated
                     sequence 1)"
     misc_feature    1388..1407
                     /note="Geneious type: primer_bind_reverse"
                     /standard_name="IS RT_pAtAKT2_fwd"
     misc_feature    1521..1524
                     /note="Geneious type: ligation"
                     /standard_name="Ligation"
     misc_feature    1525..1542
                     /note="Geneious type: Concatenated sequence"
                     /standard_name="5U(f) link TACT+++CCAT extraction
                     (concatenated sequence 2)"
     misc_feature    1543..1546
                     /note="Geneious type: ligation"
                     /standard_name="Ligation"
     misc_feature    complement(1547..1738)
                     /note="Geneious type: Tag"
                     /standard_name="HA"
     misc_feature    1547..1738
                     /note="Geneious type: Concatenated sequence"
                     /standard_name="Digestion of L0 NT04  nter HA (6x) -
                     Fragment 2 (reversed) extraction (concatenated sequence
                     3)"
     misc_feature    1739..1742
                     /note="Geneious type: ligation"
                     /standard_name="Ligation"
     misc_feature    1743..4148
                     /note="Geneious type: CDS+Stopp"
                     /standard_name="AtAKT2mut"
     misc_feature    1743..4148
                     /note="Geneious type: Concatenated sequence"
                     /standard_name="L0 CDS47 AtAKT2mut  extraction
                     (concatenated sequence 4)"
     misc_feature    complement(2147..2166)
                     /note="Geneious type: primer_bind_reverse"
                     /standard_name="IS 627"
     misc_feature    complement(3367..3389)
                     /note="Geneious type: primer_bind_reverse"
                     /standard_name="IS 635"
     primer_bind     3924..3947
                     /standard_name="IS 626"
     misc_feature    4149..4152
                     /note="Geneious type: ligation"
                     /standard_name="Ligation"
     3'UTR           4149..4389
                     /standard_name="Hsp18.2"
     misc_feature    4153..4389
                     /note="Geneious type: Concatenated sequence"
                     /standard_name="Digestion of L0 3U+ter09 AtHSP18.2 -
                     Fragment 2 extraction (concatenated sequence 5)"
     misc_feature    4390..4393
                     /note="Geneious type: ligation"
                     /standard_name="Ligation"
     misc_feature    4394..4397
                     /note="Geneious type: ligation"
                     /standard_name="Ligation"
     misc_feature    4398..4417
                     /note="Geneious type: Concatenated sequence"
                     /standard_name="Digestion of L1 Endlink 1 w/o - Fragment 1
                     extraction (concatenated sequence 2)"
     misc_feature    4418..4421
                     /note="Geneious type: ligation"
                     /standard_name="Ligation"
     misc_feature    4422..14597
                     /note="Geneious type: Concatenated sequence"
                     /standard_name="Digestion of L2acc ThZ - Fragment 2 
                     (reversed) extraction (concatenated sequence 3)"
     misc_feature    complement(4446..4470)
                     /note="Geneious type: right boader"
                     /standard_name="RB"
     misc_feature    12655..12679
                     /note="Geneious type: left boader"
                     /standard_name="LB"
ORIGIN      
        1 tgccgaattc ggatccggag attgagtcta aaatattgaa aatactcact atcacatatg
       61 tcaacgataa cactaatttt tttttttgta taatatacgt aacgacacct gcattagatc
      121 taatttttaa tcgattagag cttaaatgac atcgttttgg tttgactaag agaatcgtta
      181 aaaatgttag aaaatctgtt aaagcttaat aactgtttgt ttgttttttt tctttctttt
      241 tttgtcaatc gaaaattaga ctattaaatg acaattttcc gtttaaaatg gcaagtccta
      301 gatttgaaaa ggtcttttga aatcttttta agagaattaa gggtgaatta aatatattca
      361 gaaattaaag ggtcgaattg caaactttct tggttcatac ttggtctgcc tttgtccctt
      421 tcttatcttc ttcgcgcgct tttgaaaaaa atagaaaccc gccactgaac gtcagtcatc
      481 cacgtgtcct ctcctgtgct ctgtttccga tcgtcggaga catcaatttg cctgcttgta
      541 gggtgattcg tcaaatctat tatcaggttt taaatatact cgaattgact tccaaattct
      601 tagtctctag tgtaatgatt ttgagaatca cttaactcca aaaatataat ccacgatccc
      661 gtgttaatta ttgaagaatc aatcgttttt aatttctcac caatagatgt tgctcttatt
      721 acttaaaaca aattgtttag acaaatgtag caagtgtgat acttagtggg atcttaaaga
      781 cgatttctcc tataacagag gacaaacagg tcggtcaatt acaatgtcat ccctctttac
      841 cctgtctttt tttttcttct taaaacctaa ccatttgatt gtttctaaag gtatttcaag
      901 aatatatgat caatctagat gaatactata ccgacgatga ctacacacac aaggaaatat
      961 atatatcagc tttcttttca cctaaaagtg gtcccggttt agaatctaat tcctttatct
     1021 ctcattttct tctgcttcac attcccgcta gtcaaatgtt aataagtgca cacaacgttt
     1081 tctcgaagca ttagaatgtc ctcctcttaa ttaatctcct tctgattaga ttctcaatag
     1141 agtttaaatt tgttaatgga gagatatatt gggaccctca aggcttctaa ttataccacg
     1201 tttggcataa ttctctatcg tttggggcca catctttcac acttcattac cttatcacca
     1261 aaacataaaa tcaatcaact tttttttgcc ttattgattg tgttggatcc ctccaaaatt
     1321 aaaacttgtg ttccccacaa aagcttaccc aatttcactt caatcttaac aaataggacc
     1381 accactacca cgtacggttt gcatcataca aaccacaaac tccttcttca ttacaattat
     1441 tatatcatct actaaaacct ctttctccct ctctctttct tgttcttagt gctaaatttt
     1501 ctttgttcag gagaaatata tactgaattc ggatcctcta gaccatgtac ccatacgatg
     1561 ttcctgacta tgcgggctat ccctatgacg tcccggacta tgcaggattg tatccatatg
     1621 acgttccaga ttacgccact agagctgctt acccatacga tgttcctgac tatgcgggct
     1681 atccctatga cgtcccggac tatgcaggat tgtatccata tgacgttcca gattacgcaa
     1741 tggacctcaa gtattcagca tctcattgca acttatcctc agacatgaag ctcaggcgtt
     1801 ttcatcagca tcgtggaaaa ggaagagaag aagagtatga tgcttcttct ctcagcttga
     1861 acaatctgtc aaaacttatt cttcctccac ttggtgttgc tagctataac cagaatcaca
     1921 tcaggtctag tggatggatc atctcaccta tggactcaag atacaggtgc tgggaatttt
     1981 atatggtgct tttagtggca tactctgctt gggtttaccc ttttgaagtt gcatttctga
     2041 attcatcacc aaagagaaac ctttgtatcg ctgacaacat cgtagacttg ttcttcgctg
     2101 ttgacattgt cttgactttt ttcgttgctt acattgacga aagaacacag cttcttgtcc
     2161 gtgaacctaa acagattgca gtgaggtacc tatcaacatg gttcttgatg gatgttgcat
     2221 caactattcc atttgacgct attggatact taatcactgg cacatccact ttaaatatca
     2281 cttgtaatct cttgggatta cttagatttt ggagacttcg tagagttaaa cacctcttca
     2341 ctaggctcga gaaggacatt agatataact atttctggat tcgctgcttt agacttctat
     2401 cagtgacatt gtttctagtg cactgtgctg gatgcagtta ttacctaatt gcagacagat
     2461 atccacacca aggaaagaca tggactgatg ctatccctaa tttcacagag acaagtcttt
     2521 ccatcagata cattgcagct atttattggt ctatcactac aatgaccaca gtgggatatg
     2581 gagatcttca tgcaagcaac actattgaaa tggtattcat tacagtctac atgttattca
     2641 atcttggcct cactgcttac cttattggta acatgactaa tttggtcgtg gaagggactc
     2701 gtcgtaccat ggaatttagg aataacattg aagcagcttc aaactttgtt aacagaaaca
     2761 gattgcctcc tagattaaaa gaccagattt tagcttacat gtgtttaagg tttaaagcag
     2821 agagcttaaa tcagcaacat cttattgacc agctcccaaa atctatctac aaaagcattt
     2881 gtcaacatct ttttcttcca tctgttgaaa aagtttacct cttcaaaggc gtctcaagag
     2941 aaattcttct tcttctggtt tcaaaaatga aggctgagta tattccacca agagaggatg
     3001 tcattatgca gaacgaagct ccagatgatg tttacattat tgtgtcagga gaagttgaga
     3061 tcattgattc agagatggag agagagtctg ttttaggcac tctacgttgt ggagacattt
     3121 ttggagaagt tggagcactt tgttgcagac cacaaagcta cacttttcaa actaagtctt
     3181 tatcacagct tctccgtctc aaaacatctt tccttattga gacaatgcag attaaacaac
     3241 aagacaatgc cacaatgctc aagaacttct tgcagcatca caaaaagctg agtaatttag
     3301 acattggtga tctaaaggca caacaaaatg gcgaaaacac cgatgttgtt cctcctaaca
     3361 ttgcctcaaa tctcatcgct gtggtgacta caggcaatgc agctcttctt gatgagctac
     3421 ttaaggctaa gttaagccct gacattacag attccaaagg aaaaactcca ttgcatgtag
     3481 cagcttctag aggatatgaa gattgtgttt tagtactctt aaagcacggt tgcaacatcc
     3541 acattagaga tgtgaatggt aatagtgctc tatgggaagc aattatttct aagcattacg
     3601 agattttcag aatcctttat catttcgcag ccatttctga tccacacatt gctggagatc
     3661 ttctatgtga agcagctaaa cagaacaatg tagaagtcat gaaggctctt ttaaaacagg
     3721 ggcttaacgt cgacacagag gatcaccatg gcgtcacagc tttacaggtc gctatggctg
     3781 aggatcagat ggacatggtg aatctcctgg ctactaacgg tgcagatgta gtttgtgtga
     3841 atacacataa tgaattcaca ccattggaga agttaagagt tgtggaagaa gaagaagaag
     3901 aagaacgtgg aagagtgagt atttacagag gacatccatt ggagaggaga gaaagaagtt
     3961 gcaatgaagc tgggaagctt attcttcttc ctccttcact tgatgacctc aagaaaattg
     4021 caggagagaa gtttgggttt gatggaagtg agactatggt gactaatgaa gatggagctg
     4081 agattgacag tattgaagtg attagagata atgacaaact ctactttgtc gtaaacaaga
     4141 ttatttaggc ttatatgaag atgaagatga aatatttggt gtgtcaaata aaaagcttgt
     4201 gtgcttaagt ttgtgttttt ttcttggctt gttgtgttat gaatttgtgg ctttttctaa
     4261 tattaaatga atgtaagatc tcattataat gaataaacaa atgtttctat aatccattgt
     4321 gaatgttttg ttggatctct tctgcagcat ataactactg tatgtgctat ggtatggact
     4381 atggaattcc gctgcaagag gatgcacatg tgaccgaggg aatcgggaat taaactatca
     4441 gtgtttgaca ggatatattg gcgggtaaac ctaagagaaa agagcgttta ttagaataac
     4501 ggatatttaa aagggcgtga aaaggtttat ccgttcgtcc atttgtatgt gcatgccaac
     4561 cacagggttc ccctcgggat caaagtactt tgatccaacc cctccgctgc tatagtgcag
     4621 tcggcttctg acgttcagtg cagccgtgtt ctgaaaacga catgtcgcac aagtcctaag
     4681 ttacgcgaca ggctgccgcc ctgccctttt cctggcgttt tcttgtcgcg tgttttagtc
     4741 gcataaagta gaatacttgc gactagaacc ggagacatta cgccatgaac aagagcgccg
     4801 ccgctggcct gctgggctat gcccgcgtca gcaccgacga ccaggacttg accaaccaac
     4861 gggccgaact gcacgcggcc ggctgcacca agctgttttc cgagaagatc accggcacca
     4921 ggcgcgaccg cccggagctg gccaggatgc ttgaccacct acgccctggc gacgttgtga
     4981 cagtgaccag gctagaccgc ctggcccgca gcacccgcga cctactggac attgccgagc
     5041 gcatccagga ggccggcgcg ggcctgcgta gcctggcaga gccgtgggcc gacaccacca
     5101 cgccggccgg ccgcatggtg ttgaccgtgt tcgccggcat tgccgagttc gagcgttccc
     5161 taatcatcga ccgcacccgg agcgggcgcg aggccgccaa ggcccgaggc gtgaagtttg
     5221 gcccccgccc taccctcacc ccggcacaga tcgcgcacgc ccgcgagctg atcgaccagg
     5281 aaggccgcac cgtgaaagag gcggctgcac tgcttggcgt gcatcgctcg accctgtacc
     5341 gcgcacttga gcgcagcgag gaagtgacgc ccaccgaggc caggcggcgc ggtgccttcc
     5401 gtgaggacgc attgaccgag gccgacgccc tggcggccgc cgagaatgaa cgccaagagg
     5461 aacaagcatg aaaccgcacc aggacggcca ggacgaaccg tttttcatta ccgaagagat
     5521 cgaggcggag atgatcgcgg ccgggtacgt gttcgagccg cccgcgcacg tctcaaccgt
     5581 gcggctgcat gaaatcctgg ccggtttgtc tgatgccaag ctggcggcct ggccggccag
     5641 cttggccgct gaagaaaccg agcgccgccg tctaaaaagg tgatgtgtat ttgagtaaaa
     5701 cagcttgcgt catgcggtcg ctgcgtatat gatgcgatga gtaaataaac aaatacgcaa
     5761 ggggaacgca tgaaggttat cgctgtactt aaccagaaag gcgggtcagg caagacgacc
     5821 atcgcaaccc atctagcccg cgccctgcaa ctcgccgggg ccgatgttct gttagtcgat
     5881 tccgatcccc agggcagtgc ccgcgattgg gcggccgtgc gggaagatca accgctaacc
     5941 gttgtcggca tcgaccgccc gacgattgac cgcgacgtga aggccatcgg ccggcgcgac
     6001 ttcgtagtga tcgacggagc gccccaggcg gcggacttgg ctgtgtccgc gatcaaggca
     6061 gccgacttcg tgctgattcc ggtgcagcca agcccttacg acatatgggc caccgccgac
     6121 ctggtggagc tggttaagca gcgcattgag gtcacggatg gaaggctaca agcggccttt
     6181 gtcgtgtcgc gggcgatcaa aggcacgcgc atcggcggtg aggttgccga ggcgctggcc
     6241 gggtacgagc tgcccattct tgagtcccgt atcacgcagc gcgtgagcta cccaggcact
     6301 gccgccgccg gcacaaccgt tcttgaatca gaacccgagg gcgacgctgc ccgcgaggtc
     6361 caggcgctgg ccgctgaaat taaatcaaaa ctcatttgag ttaatgaggt aaagagaaaa
     6421 tgagcaaaag cacaaacacg ctaagtgccg gccgtccgag cgcacgcagc agcaaggctg
     6481 caacgttggc cagcctggca gacacgccag ccatgaagcg ggtcaacttt cagttgccgg
     6541 cggaggatca caccaagctg aagatgtacg cggtacgcca aggcaagacc attaccgagc
     6601 tgctatctga atacatcgcg cagctaccag agtaaatgag caaatgaata aatgagtaga
     6661 tgaattttag cggctaaagg aggcggcatg gaaaatcaag aacaaccagg caccgacgcc
     6721 gtggaatgcc ccatgtgtgg aggaacgggc ggttggccag gcgtaagcgg ctgggttgtc
     6781 tgccggccct gcaatggcac tggaaccccc aagcccgagg aatcggcgtg acggtcgcaa
     6841 accatccggc ccggtacaaa tcggcgcggc gctgggtgat gacctggtgg agaagttgaa
     6901 ggccgcgcag gccgcccagc ggcaacgcat cgaggcagaa gcacgccccg gtgaatcgtg
     6961 gcaagcggcc gctgatcgaa tccgcaaaga atcccggcaa ccgccggcag ccggtgcgcc
     7021 gtcgattagg aagccgccca agggcgacga gcaaccagat tttttcgttc cgatgctcta
     7081 tgacgtgggc acccgcgata gtcgcagcat catggacgtg gccgttttcc gtctgtcgaa
     7141 gcgtgaccga cgagctggcg aggtgatccg ctacgagctt ccagacgggc acgtagaggt
     7201 ttccgcaggg ccggccggca tggccagtgt gtgggattac gacctggtac tgatggcggt
     7261 ttcccatcta accgaatcca tgaaccgata ccgggaaggg aagggagaca agcccggccg
     7321 cgtgttccgt ccacacgttg cggacgtact caagttctgc cggcgagccg atggcggaaa
     7381 gcagaaagac gacctggtag aaacctgcat tcggttaaac accacgcacg ttgccatgca
     7441 gcgtacgaag aaggccaaga acggccgcct ggtgacggta tccgagggtg aagccttgat
     7501 tagccgctac aagatcgtaa agagcgaaac cgggcggccg gagtacatcg agatcgagct
     7561 agctgattgg atgtaccgcg agatcacaga aggcaagaac ccggacgtgc tgacggttca
     7621 ccccgattac tttttgatcg atcccggcat cggccgtttt ctctaccgcc tggcacgccg
     7681 cgccgcaggc aaggcagaag ccagatggtt gttcaagacg atctacgaac gcagtggcag
     7741 cgccggagag ttcaagaagt tctgtttcac cgtgcgcaag ctgatcgggt caaatgacct
     7801 gccggagtac gatttgaagg aggaggcggg gcaggctggc ccgatcctag tcatgcgcta
     7861 ccgcaacctg atcgagggcg aagcatccgc cggttcctaa tgtacggagc agatgctagg
     7921 gcaaattgcc ctagcagggg aaaaaggtcg aaaaggtctc tttcctgtgg atagcacgta
     7981 cattgggaac ccaaagccgt acattgggaa ccggaacccg tacattggga acccaaagcc
     8041 gtacattggg aaccggtcac acatgtaagt gactgatata aaagagaaaa aaggcgattt
     8101 ttccgcctaa aactctttaa aacttattaa aactcttaaa acccgcctgg cctgtgcata
     8161 actgtctggc cagcgcacag ccgaagagct gcaaaaagcg cctacccttc ggtcgctgcg
     8221 ctccctacgc cccgccgctt cgcgtcggcc tatcgcggcc gctggccgct caaaaatggc
     8281 tggcctacgg ccaggcaatc taccagggcg cggacaagcc gcgccgtcgc cactcgaccg
     8341 ccggcgccca catcaaggca ccctgcctcg cgcgtttcgg tgatgacggt gaaaacctct
     8401 gacacatgca gctcccggag acggtcacag cttgtctgta agcggatgcc gggagcagac
     8461 aagcccgtca gggcgcgtca gcgggtgttg gcgggtgtcg gggcgcagcc atgacccagt
     8521 cacgtagcga tagcggagtg tatactggct taactatgcg gcatcagagc agattgtact
     8581 gagagtgcac catatgcggt gtgaaatacc gcacagatgc gtaaggagaa aataccgcat
     8641 caggcgctct tccgcttcct cgctcactga ctcgctgcgc tcggtcgttc ggctgcggcg
     8701 agcggtatca gctcactcaa aggcggtaat acggttatcc acagaatcag gggataacgc
     8761 aggaaagaac atgtgagcaa aaggccagca aaaggccagg aaccgtaaaa aggccgcgtt
     8821 gctggcgttt ttccataggc tccgcccccc tgacgagcat cacaaaaatc gacgctcaag
     8881 tcagaggtgg cgaaacccga caggactata aagataccag gcgtttcccc ctggaagctc
     8941 cctcgtgcgc tctcctgttc cgaccctgcc gcttaccgga tacctgtccg cctttctccc
     9001 ttcgggaagc gtggcgcttt ctcatagctc acgctgtagg tatctcagtt cggtgtaggt
     9061 cgttcgctcc aagctgggct gtgtgcacga accccccgtt cagcccgacc gctgcgcctt
     9121 atccggtaac tatcgtcttg agtccaaccc ggtaagacac gacttatcgc cactggcagc
     9181 agccactggt aacaggatta gcagagcgag gtatgtaggc ggtgctacag agttcttgaa
     9241 gtggtggcct aactacggct acactagaag gacagtattt ggtatctgcg ctctgctgaa
     9301 gccagttacc ttcggaaaaa gagttggtag ctcttgatcc ggcaaacaaa ccaccgctgg
     9361 tagcggtggt ttttttgttt gcaagcagca gattacgcgc agaaaaaaag gatctcaaga
     9421 agatcctttg atcttttcta cggggtctga cgctcagtgg aacgaaaact cacgttaagg
     9481 gattttggtc atgcattcta ggtactaaaa caattcatcc agtaaaatat aatattttat
     9541 tttctcccaa tcaggcttga tccccagtaa gtcaaaaaat agctcgacat actgttcttc
     9601 cccgatatcc tccctgatcg accggacgca gaaggcaatg tcataccact tgtccgccct
     9661 gccgcttctc ccaagatcaa taaagccact tactttgcca tctttcacaa agatgttgct
     9721 gtctcccagg tcgccgtggg aaaagacaag ttcctcttcg ggcttttccg tctttaaaaa
     9781 atcatacagc tcgcgcggat ctttaaatgg agtatcttct tcccagtttt cgcaatccac
     9841 atcggccaga tcgttattca gtaagtaatc caattcggct aagcggctgt ctaagctatt
     9901 cgtataggga caatccgata tgtcgatgga gtgaaagagc ctgatgcact ccgcatacag
     9961 ctcgataatc ttttcagggc tttgttcatc ttcatactct tccgagcaaa ggacgccatc
    10021 ggcctcactc atgagcagat tgctccagcc atcatgccgt tcaaagtgca ggacctttgg
    10081 aacaggcagc tttccttcca gccatagcat catgtccttt tcccgttcca catcataggt
    10141 ggtcccttta taccggctgt ccgtcatttt taaatatagg ttttcatttt ctcccaccag
    10201 cttatatacc ttagcctggg cctcatgggc cttcctttca ctgcccgctt tccagtcggg
    10261 aaacctgtcg tgccaggccc acatcaaggc accctgcctc gcgcgtttcg gtgatgacgg
    10321 tgaaaacctc tgacacatgc agctcccgga gacggtcaca gcttgtctgt aagcggatgc
    10381 cgggagcaga caagcccgtc agggcgcgtc agcgggtgtt ggcgggtgtc ggggcgcagc
    10441 catgacccag tcacgtagcg atagcggagt gtatactggc ttaactatgc ggcatcagag
    10501 cagattgtac tgagagtgca ccatatgcgg tgtgaaatac cgcacagatg cgtaaggaga
    10561 aaataccgca tcaggcgctc ttccgcttcc tcgctcactg actcgctgcg ctcggtcgtt
    10621 cggctgcggc gagcggtatc agctcactca aaggcggtaa tacggttatc cacagaatca
    10681 ggggataacg caggaaagaa catgtgagca aaaggccagc aaaaggccag gaaccgtaaa
    10741 aaggccgcgt tgctggcgtt tttccatagg ctccgccccc ctgacgagca tcacaaaaat
    10801 cgacgctcaa gtcagaggtg gcgaaacccg acaggactat aaagatacca ggcgtttccc
    10861 cctggaagct ccctcgtgcg ctctcctgtt ccgaccctgc cgcttaccgg atacctgtcc
    10921 gcctttctcc cttcgggaag cgtggcgctt tctcatagct cacgctgtag gtatctcagt
    10981 tcggtgtagg tcgttcgctc caagctgggc tgtgtgcacg aaccccccgt tcagcccgac
    11041 cgctgcgcct tatccggtaa ctatcgtctt gagtccaacc cggtaagaca cgacttatcg
    11101 ccactggcag cagccactgg taacaggatt agcagagcga ggtatgtagg cggtgctaca
    11161 gagttcttga agtggtggcc taactacggc tacactagaa ggacagtatt tggtatctgc
    11221 gctctgctga agccagttac cttcggaaaa agagttggta gctcttgatc cggcaaacaa
    11281 accaccgctg gtagcggtgg tttttttgtt tgcaagcagc agattacgcg cagaaaaaaa
    11341 ggatctcaag aagatccttt gatcttttct acggggtctg acgctcagtg gaacgaaaac
    11401 tcacgttaag ggattttggt catgcattct aggtactaaa acaattcatc cagtaaaata
    11461 taatatttta ttttctccca atcaggcttg atccccagta agtcaaaaaa tagctcgaca
    11521 tactgttctt ccccgatatc ctccctgatc gaccggacgc agaaggcaat gtcataccac
    11581 ttgtccgccc tgccgcttct cccaagatca ataaagccac ttactttgcc atctttcaca
    11641 aagatgttgc tgtctcccag gtcgccgtgg gaaaagacaa gttcctcttc gggcttttcc
    11701 gtctttaaaa aatcatacag ctcgcgcgga tctttaaatg gagtatcttc ttcccagttt
    11761 tcgcaatcca catcggccag atcgttattc agtaagtaat ccaattcggc taagcggctg
    11821 tctaagctat tcgtataggg acaatccgat atgtcgatgg agtgaaagag cctgatgcac
    11881 tccgcataca gctcgataat cttttcaggg ctttgttcat cttcatactc ttccgagcaa
    11941 aggacgccat cggcctcact catgagcaga ttgctccagc catcatgccg ttcaaagtgc
    12001 aggacctttg gaacaggcag ctttccttcc agccatagca tcatgtcctt ttcccgttcc
    12061 acatcatagg tggtcccttt ataccggctg tccgtcattt ttaaatatag gttttcattt
    12121 tctcccacca gcttatatac cttagcagga gacattcctt ccgtatcttt tacgcagcgg
    12181 tatttttcga tcagtttttt caattccggt gatattctca ttttagccat ttattatttc
    12241 cttcctcttt tctacagtat ttaaagatac cccaagaagc taattataac aagacgaact
    12301 ccaattcact gttccttgca ttctaaaacc ttaaatacca gaaaacagct ttttcaaagt
    12361 tgttttcaaa gttggcgtat aacatagtat cgacggagcc gattttgaaa ccgcggtgat
    12421 cacaggcagc aacgctctgt catcgttaca atcaacatgc taccctccgc gagatcatcc
    12481 gtgtttcaaa cccggcagct tagttgccgt tcttccgaat agcatcggta acatgagcaa
    12541 agtctgccgc cttacaacgg ctctcccgct gacgccgtcc cggactgatg ggctgcctgt
    12601 atcgagtggt gattttgtgc cgagctgccg gtcggggagc tgttggctgg ctggtggcag
    12661 gatatattgt ggtgtaaaca aattgacgct tagacaactt aataacacat tgcggacgtt
    12721 tttaatgtac tgaattaacg ccgaattaat tcgggggatc tggattttag tactggattt
    12781 tggttttagg aattagaaat tttattgata gaagtatttt acaaatacaa atacatacta
    12841 agggtttctt atatgctcaa cacatgagcg aaaccctata ggaaccctaa ttcccttatc
    12901 tgggaactac tcacacatta ttatggagaa actcgagctt gtcgatcgac agatcccggt
    12961 cggcatctac tctatttctt tgccctcgga cgagtgctgg ggcgtcggtt tccactatcg
    13021 gcgagtactt ctacacagcc atcggtccag acggccgcgc ttctgcgggc gatttgtgta
    13081 cgcccgacag tcccggctcc ggatcggacg attgcgtcgc atcgaccctg cgcccaagct
    13141 gcatcatcga aattgccgtc aaccaagctc tgatagagtt ggtcaagacc aatgcggagc
    13201 atatacgccc ggagtcgtgg cgatcctgca agctccggat gcctccgctc gaagtagcgc
    13261 gtctgctgct ccatacaagc caaccacggc ctccagaaga agatgttggc gacctcgtat
    13321 tgggaatccc cgaacatcgc ctcgctccag tcaatgaccg ctgttatgcg gccattgtcc
    13381 gtcaggacat tgttggagcc gaaatccgcg tgcacgaggt gccggacttc ggggcagtcc
    13441 tcggcccaaa gcatcagctc atcgagagcc tgcgcgacgg acgcactgac ggtgtcgtcc
    13501 atcacagttt gccagtgata cacatgggga tcagcaatcg cgcatatgaa atcacgccat
    13561 gtagtgtatt gaccgattcc ttgcggtccg aatgggccga acccgctcgt ctggctaaga
    13621 tcggccgcag cgatcgcatc catagcctcc gcgaccggtt gtagaacagc gggcagttcg
    13681 gtttcaggca ggtcttgcaa cgtgacaccc tgtgcacggc gggagatgca ataggtcagg
    13741 ctctcgctaa actccccaat gtcaagcact tccggaatcg ggagcgcggc cgatgcaaag
    13801 tgccgataaa cataacgatc tttgtagaaa ccatcggcgc agctatttac ccgcaggaca
    13861 tatccacgcc ctcctacatc gaagctgaaa gcacgagatt cttcgccctc cgagagctgc
    13921 atcaggtcgg agacgctgtc gaacttttcg atcagaaact tctcgacaga cgtcgcggtg
    13981 agttcaggct ttttcatatc cggtgcagat tatttggatt gagagtgaat atgagactct
    14041 aattggatac cgaggggaat ttatggaacg tcagtggagc atttttgaca agaaatattt
    14101 gctagctgat agtgacctta ggcgactttt gaacgcgcaa taatggtttc tgacgtatgt
    14161 gcttagctca ttaaactcca gaaacccgcg gctgagtggc tccttcaacg ttgcggttct
    14221 gtcagttcca aacgtaaaac ggcttgtccc gcgtcatcgg cgggggtcat aacgtgactc
    14281 ccttaattct ccgctcatga tcagattgtc gtttcccgcc ttcagtttaa actatcagtg
    14341 tccaacatgt tggcaagctg ctctagccaa tacgcaaacc gcctctcccc gcgcgttggc
    14401 cgattcatta atgcagctgg cacgacaggt ttcccgactg gaaagcgggc agtgagcgca
    14461 acgcaattaa tgtgagttag ctcactcatt aggcacccca ggctttacac tttatgcttc
    14521 cggctcgtat gttgtgtgga attgtgagcg gataacaatt tcacacagga aacagctatg
    14581 accatgatta cgaattc
//
LOCUS       p134GG_pAtAKT2-GUS-tnos       19495 bp    DNA     circular UNA 03-APR-2025
DEFINITION  L2:73/1-72/4,end2.
ACCESSION   urn.local...l-j061qwg
VERSION     urn.local...l-j061qwg
KEYWORDS    .
SOURCE      
  ORGANISM  .
FEATURES             Location/Qualifiers
     misc_feature    <1..16
                     /note="Geneious type: Concatenated sequence"
                     /standard_name="Digestion of L1AccPos1fwd- Fragment 2
                     (reversed) - VJhIb4SSdG5QXugUz7i6pPB5hpc.1436538249656.33
                     extraction (concatenated sequence 5)"
     misc_feature    1..4
                     /note="Geneious type: ligation"
                     /standard_name="Ligation"
     misc_feature    5..3867
                     /note="Geneious type: Concatenated sequence"
                     /standard_name="Digestion of L1 #73-1 P1fwd
                     pro20-5ULink-CDS17-3Uter03 - Fragment 2 extraction
                     (concatenated sequence 1)"
     misc_feature    17..20
                     /note="Geneious type: ligation"
                     /standard_name="Ligation"
     regulatory      21..1520
                     /note="Geneious type: promoter"
                     /standard_name="AtAKT2"
     misc_feature    21..1520
                     /note="Geneious type: Concatenated sequence"
                     /standard_name="L0 pro20 AtAKT2 extraction (concatenated
                     sequence 1)"
     misc_feature    1521..1524
                     /note="Geneious type: ligation"
                     /standard_name="Ligation"
     misc_feature    1525..1542
                     /note="Geneious type: Concatenated sequence"
                     /standard_name="Digestion of L0 5U Link extraction
                     (concatenated sequence 2)"
     misc_feature    1531..1542
                     /note="Geneious type: Editing History Insertion"
                     /standard_name
     misc_feature    1543..1546
                     /note="Geneious type: ligation"
                     /standard_name="Ligation"
     CDS             1547..3596
                     /standard_name="GUSplus"
     misc_feature    1547..3596
                     /note="Geneious type: Concatenated sequence"
                     /standard_name="L0 CDS17 GUSplus frame.ape extraction
                     (concatenated sequence 3)"
     misc_feature    3597..3600
                     /note="Geneious type: ligation"
                     /standard_name="Ligation"
     3'UTR           3601..3863
                     /standard_name="nos"
     misc_feature    3601..3863
                     /note="Geneious type: Concatenated sequence"
                     /standard_name="Digestion of L0 3U+ter03 nos - Fragment 2
                     extraction (concatenated sequence 4)"
     misc_feature    3864..3867
                     /note="Geneious type: ligation"
                     /standard_name="Ligation"
     misc_feature    <3868..3883
                     /note="Geneious type: Concatenated sequence"
                     /standard_name="Digestion of L1AccPos2fwd - Fragment 2
                     (reversed) extraction (concatenated sequence 6)"
     misc_feature    3868..3871
                     /note="Geneious type: ligation"
                     /standard_name="Ligation"
     misc_feature    3872..9291
                     /note="Geneious type: Concatenated sequence"
                     /standard_name="Digestion of L1 #72-4 P2fwd
                     pro20-5ULink-CDSns52-CT13-3Uter09 - Fragment 2 extraction
                     (concatenated sequence 2)"
     misc_feature    3884..3887
                     /note="Geneious type: ligation"
                     /standard_name="Ligation"
     regulatory      3888..5387
                     /note="Geneious type: promoter"
                     /standard_name="AtAKT2"
     misc_feature    3888..5387
                     /note="Geneious type: Concatenated sequence"
                     /standard_name="L0 pro20 AtAKT2 extraction (concatenated
                     sequence 1)"
     primer_bind     5255..5274
                     /standard_name="AtAct2(1372)fwd"
     misc_feature    5388..5391
                     /note="Geneious type: ligation"
                     /standard_name="Ligation"
     misc_feature    5392..5409
                     /note="Geneious type: Concatenated sequence"
                     /standard_name="L0 5U Link TACT+++AATG  extraction
                     (concatenated sequence 2)"
     misc_feature    5398..5409
                     /note="Geneious type: Editing History Insertion"
                     /standard_name
     misc_feature    5410..5413
                     /note="Geneious type: ligation"
                     /standard_name="Ligation"
     misc_feature    5414..>7815
                     /note="Geneious type: CDS+Stopp"
                     /standard_name="AtAKT2mut"
     misc_feature    5414..7815
                     /note="Geneious type: Concatenated sequence"
                     /standard_name="L0 CDS1ns52 AtAKT2mutns  extraction
                     (concatenated sequence 3)"
     primer_bind     complement(5818..5837)
                     /standard_name=" AtAkt2(428)rev"
     gene            <7816..>9046
                     /note="Geneious type: misc_feature"
                     /standard_name="tdTom_COP"
     misc_feature    7816..7819
                     /note="Geneious type: ligation"
                     /standard_name="Ligation"
     misc_feature    7820..9046
                     /note="Geneious type: Concatenated sequence"
                     /standard_name="L0 CT13 tdTom_COP extraction (concatenated
                     sequence 4)"
     misc_feature    9047..9050
                     /note="Geneious type: ligation"
                     /standard_name="Ligation"
     misc_feature    9051..9287
                     /note="Geneious type: Concatenated sequence"
                     /standard_name="L0 3U+ter09 AtHSP18.2 extraction
                     (concatenated sequence 5)"
     misc_feature    9288..9291
                     /note="Geneious type: ligation"
                     /standard_name="Ligation"
     misc_feature    9292..9295
                     /note="Geneious type: ligation"
                     /standard_name="Ligation"
     misc_feature    9296..9315
                     /note="Geneious type: Concatenated sequence"
                     /standard_name="Digestion of L1 endlink 2 w/o - Fragment 1
                     extraction (concatenated sequence 3)"
     misc_feature    9316..9319
                     /note="Geneious type: ligation"
                     /standard_name="Ligation"
     misc_feature    9320..19495
                     /note="Geneious type: Concatenated sequence"
                     /standard_name="Digestion of L2acc ThZ - Fragment 2 
                     (reversed) extraction (concatenated sequence 4)"
     misc_feature    complement(9344..9368)
                     /note="Geneious type: right boader"
                     /standard_name="RB"
     repeat_region   9344..9368
                     /note="Derived using Geneious Prime 2024.0.7 'Annotate
                     from Database' based on nucleotide similarity"
                     /standard_name="RB T-DNA Repeat"
     CDS             10668..11297
                     /note="Derived using Geneious Prime 2024.0.7 'Annotate
                     from Database' based on nucleotide similarity"
                     /standard_name="pVS1 StaA"
     CDS             11692..12798
                     /note="Derived using Geneious Prime 2024.0.7 'Annotate
                     from Database' based on nucleotide similarity"
                     /standard_name="pVS1 RepA"
     rep_origin      12867..13061
     CDS             complement(16334..17128)
                     /note="Derived using Geneious Prime 2024.0.7 'Annotate
                     from Database' based on nucleotide similarity"
                     /standard_name="nptII"
     misc_feature    17553..17577
                     /note="Geneious type: left boader"
                     /standard_name="LB"
     repeat_region   17553..17577
                     /note="Derived using Geneious Prime 2024.0.7 'Annotate
                     from Database' based on nucleotide similarity"
                     /standard_name="LB T-DNA Repeat"
     regulatory      complement(17655..17829)
                     /note="Geneious type: terminator"
                     /note="Derived using Geneious Prime 2024.0.7 'Annotate
                     from Database' based on nucleotide similarity"
                     /standard_name="CaMV35S Terminator"
     CDS             complement(17870..18895)
                     /note="Derived using Geneious Prime 2024.0.7 'Annotate
                     from Database' based on nucleotide similarity"
                     /standard_name="hptII"
     regulatory      complement(18938..19117)
                     /note="Geneious type: promoter"
                     /note="Derived using Geneious Prime 2024.0.7 'Annotate
                     from Database' based on nucleotide similarity"
                     /standard_name="pNOS"
     regulatory      19402..19432
                     /note="Geneious type: promoter"
                     /note="Derived using Geneious Prime 2024.0.7 'Annotate
                     from Database' based on nucleotide similarity"
                     /standard_name="lac promoter"
ORIGIN      
        1 tgccgaattc ggatccggag attgagtcta aaatattgaa aatactcact atcacatatg
       61 tcaacgataa cactaatttt tttttttgta taatatacgt aacgacacct gcattagatc
      121 taatttttaa tcgattagag cttaaatgac atcgttttgg tttgactaag agaatcgtta
      181 aaaatgttag aaaatctgtt aaagcttaat aactgtttgt ttgttttttt tctttctttt
      241 tttgtcaatc gaaaattaga ctattaaatg acaattttcc gtttaaaatg gcaagtccta
      301 gatttgaaaa ggtcttttga aatcttttta agagaattaa gggtgaatta aatatattca
      361 gaaattaaag ggtcgaattg caaactttct tggttcatac ttggtctgcc tttgtccctt
      421 tcttatcttc ttcgcgcgct tttgaaaaaa atagaaaccc gccactgaac gtcagtcatc
      481 cacgtgtcct ctcctgtgct ctgtttccga tcgtcggaga catcaatttg cctgcttgta
      541 gggtgattcg tcaaatctat tatcaggttt taaatatact cgaattgact tccaaattct
      601 tagtctctag tgtaatgatt ttgagaatca cttaactcca aaaatataat ccacgatccc
      661 gtgttaatta ttgaagaatc aatcgttttt aatttctcac caatagatgt tgctcttatt
      721 acttaaaaca aattgtttag acaaatgtag caagtgtgat acttagtggg atcttaaaga
      781 cgatttctcc tataacagag gacaaacagg tcggtcaatt acaatgtcat ccctctttac
      841 cctgtctttt tttttcttct taaaacctaa ccatttgatt gtttctaaag gtatttcaag
      901 aatatatgat caatctagat gaatactata ccgacgatga ctacacacac aaggaaatat
      961 atatatcagc tttcttttca cctaaaagtg gtcccggttt agaatctaat tcctttatct
     1021 ctcattttct tctgcttcac attcccgcta gtcaaatgtt aataagtgca cacaacgttt
     1081 tctcgaagca ttagaatgtc ctcctcttaa ttaatctcct tctgattaga ttctcaatag
     1141 agtttaaatt tgttaatgga gagatatatt gggaccctca aggcttctaa ttataccacg
     1201 tttggcataa ttctctatcg tttggggcca catctttcac acttcattac cttatcacca
     1261 aaacataaaa tcaatcaact tttttttgcc ttattgattg tgttggatcc ctccaaaatt
     1321 aaaacttgtg ttccccacaa aagcttaccc aatttcactt caatcttaac aaataggacc
     1381 accactacca cgtacggttt gcatcataca aaccacaaac tccttcttca ttacaattat
     1441 tatatcatct actaaaacct ctttctccct ctctctttct tgttcttagt gctaaatttt
     1501 ctttgttcag gagaaatata tactgaattc ggattctcta gaaatggtag atctgagggt
     1561 aaatttctag tttttctcct tcattttctt ggttaggacc cttttctctt tttatttttt
     1621 tgagctttga tctttcttta aactgatcta ttttttaatt gattggttat ggtgtaaata
     1681 ttacatagct ttaactgata atctgattac tttatttcgt gtgtctatga tgatgatgat
     1741 agttacagaa ccgacgaact agtctgtacc cgatcaacac cgaaacccgt ggcgtgttcg
     1801 acctcaatgg cgtctggaac ttcaagctgg actacgggaa aggactggaa gagaagtggt
     1861 acgaaagcaa gctgaccgac actattagta tggccgtccc aagcagttac aatgacattg
     1921 gcgtgaccaa ggaaatccgc aaccatatcg gatatgtctg gtacgaacgt gagttcacgg
     1981 tgccggccta tctgaaggat cagcgtatcg tgctccgctt cggctctgca actcacaaag
     2041 caattgtcta tgtcaatggt gagctggtcg tggagcacaa gggcggattc ctgccattcg
     2101 aagcggaaat caacaactcg ctgcgtgatg gcatgaatcg cgtcaccgtc gccgtggaca
     2161 acatcctcga cgatagcacc ctcccggtgg ggctgtacag cgagcgccac gaagagggcc
     2221 tcggaaaagt cattcgtaac aagccgaact tcgacttctt caactatgca ggcctgcacc
     2281 gtccggtgaa aatctacacg accccgttta cgtacgtcga ggacatctcg gttgtgaccg
     2341 acttcaatgg cccaaccggg actgtgacct atacggtgga ctttcaaggc aaagccgaaa
     2401 ccgtgaaagt gtcggtcgtg gatgaggaag gcaaagtggt cgcaagcacc gagggcctga
     2461 gcggtaacgt ggagattccg aatgtcatcc tctgggaacc actgaacacg tatctctacc
     2521 agatcaaagt ggaactggtg aacgacggac tgaccatcga tgtctatgaa gagccgttcg
     2581 gcgtgcggac cgtggaagtc aacgacggca agttcctcat caacaacaaa ccgttctact
     2641 tcaagggctt tggcaaacat gaggacactc ctatcaacgg ccgtggcttt aacgaagcga
     2701 gcaatgtgat ggatttcaat atcctcaaat ggatcggcgc caacagcttc cggaccgcac
     2761 actatccgta ctctgaagag ttgatgcgtc ttgcggatcg cgagggtctg gtcgtgatcg
     2821 acgagactcc ggcagttggc gtgcacctca acttcatggc caccacggga ctcggcgaag
     2881 gcagcgagcg cgtcagtacc tgggagaaga ttcggacgtt tgagcaccat caagacgttc
     2941 tccgtgaact ggtgtctcgt gacaagaacc atccaagcgt cgtgatgtgg agcatcgcca
     3001 acgaggcggc gactgaggaa gagggcgcgt acgagtactt caagccgttg gtggagctga
     3061 ccaaggaact cgacccacag aagcgtccgg tcacgatcgt gctgtttgtg atggctaccc
     3121 cggagacgga caaagtcgcc gaactgattg acgtcatcgc gctcaatcgc tataacggat
     3181 ggtacttcga tggcggtgat ctcgaagcgg ccaaagtcca tctccgccag gaatttcacg
     3241 cgtggaacaa gcgttgccca ggaaagccga tcatgatcac tgagtacggc gcagacaccg
     3301 ttgcgggctt tcacgacatt gatccagtga tgttcaccga ggaatatcaa gtcgagtact
     3361 accaggcgaa ccacgtcgtg ttcgatgagt ttgagaactt cgtgggtgag caagcgtgga
     3421 acttcgcgga cttcgcgacc tctcagggcg tgatgcgcgt ccaaggaaac aagaagggcg
     3481 tgttcactcg tgaccgcaag ccgaagctcg ccgcgcacgt ctttcgcgag cgctggacca
     3541 acattccaga tttcggctac aagaacgcta gccatcacca tcaccatcac gtgtgagctt
     3601 gtcaagcaga tcgttcaaac atttggcaat aaagtttctt aagattgaat cctgttgccg
     3661 gtcttgcgat gattatcata taatttctgt tgaattacgt taagcatgta ataattaaca
     3721 tgtaatgcat gacgttattt atgagatggg tttttatgat tagagtcccg caattataca
     3781 tttaatacgc gatagaaaac aaaatatagc gcgcaaacta ggataaatta tcgcgcgcgg
     3841 tgtcatctat gttactagat cgacgctgca agaattcaag cttggagatt gagtctaaaa
     3901 tattgaaaat actcactatc acatatgtca acgataacac taattttttt ttttgtataa
     3961 tatacgtaac gacacctgca ttagatctaa tttttaatcg attagagctt aaatgacatc
     4021 gttttggttt gactaagaga atcgttaaaa atgttagaaa atctgttaaa gcttaataac
     4081 tgtttgtttg ttttttttct ttcttttttt gtcaatcgaa aattagacta ttaaatgaca
     4141 attttccgtt taaaatggca agtcctagat ttgaaaaggt cttttgaaat ctttttaaga
     4201 gaattaaggg tgaattaaat atattcagaa attaaagggt cgaattgcaa actttcttgg
     4261 ttcatacttg gtctgccttt gtccctttct tatcttcttc gcgcgctttt gaaaaaaata
     4321 gaaacccgcc actgaacgtc agtcatccac gtgtcctctc ctgtgctctg tttccgatcg
     4381 tcggagacat caatttgcct gcttgtaggg tgattcgtca aatctattat caggttttaa
     4441 atatactcga attgacttcc aaattcttag tctctagtgt aatgattttg agaatcactt
     4501 aactccaaaa atataatcca cgatcccgtg ttaattattg aagaatcaat cgtttttaat
     4561 ttctcaccaa tagatgttgc tcttattact taaaacaaat tgtttagaca aatgtagcaa
     4621 gtgtgatact tagtgggatc ttaaagacga tttctcctat aacagaggac aaacaggtcg
     4681 gtcaattaca atgtcatccc tctttaccct gtcttttttt ttcttcttaa aacctaacca
     4741 tttgattgtt tctaaaggta tttcaagaat atatgatcaa tctagatgaa tactataccg
     4801 acgatgacta cacacacaag gaaatatata tatcagcttt cttttcacct aaaagtggtc
     4861 ccggtttaga atctaattcc tttatctctc attttcttct gcttcacatt cccgctagtc
     4921 aaatgttaat aagtgcacac aacgttttct cgaagcatta gaatgtcctc ctcttaatta
     4981 atctccttct gattagattc tcaatagagt ttaaatttgt taatggagag atatattggg
     5041 accctcaagg cttctaatta taccacgttt ggcataattc tctatcgttt ggggccacat
     5101 ctttcacact tcattacctt atcaccaaaa cataaaatca atcaactttt ttttgcctta
     5161 ttgattgtgt tggatccctc caaaattaaa acttgtgttc cccacaaaag cttacccaat
     5221 ttcacttcaa tcttaacaaa taggaccacc actaccacgt acggtttgca tcatacaaac
     5281 cacaaactcc ttcttcatta caattattat atcatctact aaaacctctt tctccctctc
     5341 tctttcttgt tcttagtgct aaattttctt tgttcaggag aaatatatac tgaattcgga
     5401 ttctctagaa atggacctca agtattcagc atctcattgc aacttatcct cagacatgaa
     5461 gctcaggcgt tttcatcagc atcgtggaaa aggaagagaa gaagagtatg atgcttcttc
     5521 tctcagcttg aacaatctgt caaaacttat tcttcctcca cttggtgttg ctagctataa
     5581 ccagaatcac atcaggtcta gtggatggat catctcacct atggactcaa gatacaggtg
     5641 ctgggaattt tatatggtgc ttttagtggc atactctgct tgggtttacc cttttgaagt
     5701 tgcatttctg aattcatcac caaagagaaa cctttgtatc gctgacaaca tcgtagactt
     5761 gttcttcgct gttgacattg tcttgacttt tttcgttgct tacattgacg aaagaacaca
     5821 gcttcttgtc cgtgaaccta aacagattgc agtgaggtac ctatcaacat ggttcttgat
     5881 ggatgttgca tcaactattc catttgacgc tattggatac ttaatcactg gcacatccac
     5941 tttaaatatc acttgtaatc tcttgggatt acttagattt tggagacttc gtagagttaa
     6001 acacctcttc actaggctcg agaaggacat tagatataac tatttctgga ttcgctgctt
     6061 tagacttcta tcagtgacat tgtttctagt gcactgtgct ggatgcagtt attacctaat
     6121 tgcagacaga tatccacacc aaggaaagac atggactgat gctatcccta atttcacaga
     6181 gacaagtctt tccatcagat acattgcagc tatttattgg tctatcacta caatgaccac
     6241 agtgggatat ggagatcttc atgcaagcaa cactattgaa atggtattca ttacagtcta
     6301 catgttattc aatcttggcc tcactgctta ccttattggt aacatgacta atttggtcgt
     6361 ggaagggact cgtcgtacca tggaatttag gaataacatt gaagcagctt caaactttgt
     6421 taacagaaac agattgcctc ctagattaaa agaccagatt ttagcttaca tgtgtttaag
     6481 gtttaaagca gagagcttaa atcagcaaca tcttattgac cagctcccaa aatctatcta
     6541 caaaagcatt tgtcaacatc tttttcttcc atctgttgaa aaagtttacc tcttcaaagg
     6601 cgtctcaaga gaaattcttc ttcttctggt ttcaaaaatg aaggctgagt atattccacc
     6661 aagagaggat gtcattatgc agaacgaagc tccagatgat gtttacatta ttgtgtcagg
     6721 agaagttgag atcattgatt cagagatgga gagagagtct gttttaggca ctctacgttg
     6781 tggagacatt tttggagaag ttggagcact ttgttgcaga ccacaaagct acacttttca
     6841 aactaagtct ttatcacagc ttctccgtct caaaacatct ttccttattg agacaatgca
     6901 gattaaacaa caagacaatg ccacaatgct caagaacttc ttgcagcatc acaaaaagct
     6961 gagtaattta gacattggtg atctaaaggc acaacaaaat ggcgaaaaca ccgatgttgt
     7021 tcctcctaac attgcctcaa atctcatcgc tgtggtgact acaggcaatg cagctcttct
     7081 tgatgagcta cttaaggcta agttaagccc tgacattaca gattccaaag gaaaaactcc
     7141 attgcatgta gcagcttcta gaggatatga agattgtgtt ttagtactct taaagcacgg
     7201 ttgcaacatc cacattagag atgtgaatgg taatagtgct ctatgggaag caattatttc
     7261 taagcattac gagattttca gaatccttta tcatttcgca gccatttctg atccacacat
     7321 tgctggagat cttctatgtg aagcagctaa acagaacaat gtagaagtca tgaaggctct
     7381 tttaaaacag gggcttaacg tcgacacaga ggatcaccat ggcgtcacag ctttacaggt
     7441 cgctatggct gaggatcaga tggacatggt gaatctcctg gctactaacg gtgcagatgt
     7501 agtttgtgtg aatacacata atgaattcac accattggag aagttaagag ttgtggaaga
     7561 agaagaagaa gaagaacgtg gaagagtgag tatttacaga ggacatccat tggagaggag
     7621 agaaagaagt tgcaatgaag ctgggaagct tattcttctt cctccttcac ttgatgacct
     7681 caagaaaatt gcaggagaga agtttgggtt tgatggaagt gagactatgg tgactaatga
     7741 agatggagct gagattgaca gtattgaagt gattagagat aatgacaaac tctactttgt
     7801 cgtaaacaag attatttcga tggtgtctaa gggtgaagag gtgatcaaag aattcatgag
     7861 gttcaaggtg aggatggaag gcagcatgaa tggacacgag ttcgagattg aaggtgaagg
     7921 tgagggtaga ccatacgagg gaactcagac tgctaagctc aaggtgacaa aaggcggacc
     7981 acttccattc gcttgggata ttcttagccc acagttcatg tacggcagca aggcttatgt
     8041 taagcaccca gctgatatcc ccgactacaa gaagctttca ttccccgagg gtttcaagtg
     8101 ggagcgtgtg atgaatttcg aggatggtgg actcgtgact gtgacccagg attcttcact
     8161 tcaggatggc accctcatct acaaggttaa gatgaggggc actaacttcc caccagatgg
     8221 accagtgatg cagaaaaaga ccatgggatg ggaagcttct accgagaggc tttacccaag
     8281 agatggtgtg cttaagggcg agattcacca ggctcttaag ttgaaggatg gcggacacta
     8341 cctcgtcgag ttcaagacta tctacatggc caagaagcca gttcagctcc ccggttatta
     8401 ctacgtggac accaagctcg atatcaccag ccacaacgag gattacacca tcgttgagca
     8461 gtacgagagg tctgaaggta ggcaccacct ttttcttgga cacggaactg gatctaccgg
     8521 ctctggatct tctggaactg ctagctctga ggacaacaac atggccgtca tcaaagaatt
     8581 catgcgtttc aaagtccgta tggaaggctc catgaacggc catgaatttg agatcgaagg
     8641 cgaaggcgag ggccgtccat atgaaggtac tcaaaccgca aagctgaagg tcaccaaagg
     8701 tggtccattg cctttcgcct gggacatttt gtccccacaa ttcatgtatg gctccaaggc
     8761 ctacgtgaaa caccctgccg atattccaga ttataagaag ctcagcttcc cagagggctt
     8821 taaatgggag agagtcatga actttgagga cggcggtctt gttaccgtga ctcaggatag
     8881 ctctctccag gatgggactt tgatctataa ggtgaaaatg cgtggcacca attttccacc
     8941 tgatggccct gtcatgcaaa agaaaactat gggctgggaa gccagcactg agagacttta
     9001 tcctcgtgat ggtgttttga agggtgagat ccacgacgag ttgtgagctt atatgaagat
     9061 gaagatgaaa tatttggtgt gtcaaataaa aagcttgtgt gcttaagttt gtgttttttt
     9121 cttggcttgt tgtgttatga atttgtggct ttttctaata ttaaatgaat gtaagatctc
     9181 attataatga ataaacaaat gtttctataa tccattgtga atgttttgtt ggatctcttc
     9241 tgcagcatat aactactgta tgtgctatgg tatggactat ggaattccgc tactagagga
     9301 tgcacatgtg accgagggaa tcgggaatta aactatcagt gtttgacagg atatattggc
     9361 gggtaaacct aagagaaaag agcgtttatt agaataacgg atatttaaaa gggcgtgaaa
     9421 aggtttatcc gttcgtccat ttgtatgtgc atgccaacca cagggttccc ctcgggatca
     9481 aagtactttg atccaacccc tccgctgcta tagtgcagtc ggcttctgac gttcagtgca
     9541 gccgtgttct gaaaacgaca tgtcgcacaa gtcctaagtt acgcgacagg ctgccgccct
     9601 gcccttttcc tggcgttttc ttgtcgcgtg ttttagtcgc ataaagtaga atacttgcga
     9661 ctagaaccgg agacattacg ccatgaacaa gagcgccgcc gctggcctgc tgggctatgc
     9721 ccgcgtcagc accgacgacc aggacttgac caaccaacgg gccgaactgc acgcggccgg
     9781 ctgcaccaag ctgttttccg agaagatcac cggcaccagg cgcgaccgcc cggagctggc
     9841 caggatgctt gaccacctac gccctggcga cgttgtgaca gtgaccaggc tagaccgcct
     9901 ggcccgcagc acccgcgacc tactggacat tgccgagcgc atccaggagg ccggcgcggg
     9961 cctgcgtagc ctggcagagc cgtgggccga caccaccacg ccggccggcc gcatggtgtt
    10021 gaccgtgttc gccggcattg ccgagttcga gcgttcccta atcatcgacc gcacccggag
    10081 cgggcgcgag gccgccaagg cccgaggcgt gaagtttggc ccccgcccta ccctcacccc
    10141 ggcacagatc gcgcacgccc gcgagctgat cgaccaggaa ggccgcaccg tgaaagaggc
    10201 ggctgcactg cttggcgtgc atcgctcgac cctgtaccgc gcacttgagc gcagcgagga
    10261 agtgacgccc accgaggcca ggcggcgcgg tgccttccgt gaggacgcat tgaccgaggc
    10321 cgacgccctg gcggccgccg agaatgaacg ccaagaggaa caagcatgaa accgcaccag
    10381 gacggccagg acgaaccgtt tttcattacc gaagagatcg aggcggagat gatcgcggcc
    10441 gggtacgtgt tcgagccgcc cgcgcacgtc tcaaccgtgc ggctgcatga aatcctggcc
    10501 ggtttgtctg atgccaagct ggcggcctgg ccggccagct tggccgctga agaaaccgag
    10561 cgccgccgtc taaaaaggtg atgtgtattt gagtaaaaca gcttgcgtca tgcggtcgct
    10621 gcgtatatga tgcgatgagt aaataaacaa atacgcaagg ggaacgcatg aaggttatcg
    10681 ctgtacttaa ccagaaaggc gggtcaggca agacgaccat cgcaacccat ctagcccgcg
    10741 ccctgcaact cgccggggcc gatgttctgt tagtcgattc cgatccccag ggcagtgccc
    10801 gcgattgggc ggccgtgcgg gaagatcaac cgctaaccgt tgtcggcatc gaccgcccga
    10861 cgattgaccg cgacgtgaag gccatcggcc ggcgcgactt cgtagtgatc gacggagcgc
    10921 cccaggcggc ggacttggct gtgtccgcga tcaaggcagc cgacttcgtg ctgattccgg
    10981 tgcagccaag cccttacgac atatgggcca ccgccgacct ggtggagctg gttaagcagc
    11041 gcattgaggt cacggatgga aggctacaag cggcctttgt cgtgtcgcgg gcgatcaaag
    11101 gcacgcgcat cggcggtgag gttgccgagg cgctggccgg gtacgagctg cccattcttg
    11161 agtcccgtat cacgcagcgc gtgagctacc caggcactgc cgccgccggc acaaccgttc
    11221 ttgaatcaga acccgagggc gacgctgccc gcgaggtcca ggcgctggcc gctgaaatta
    11281 aatcaaaact catttgagtt aatgaggtaa agagaaaatg agcaaaagca caaacacgct
    11341 aagtgccggc cgtccgagcg cacgcagcag caaggctgca acgttggcca gcctggcaga
    11401 cacgccagcc atgaagcggg tcaactttca gttgccggcg gaggatcaca ccaagctgaa
    11461 gatgtacgcg gtacgccaag gcaagaccat taccgagctg ctatctgaat acatcgcgca
    11521 gctaccagag taaatgagca aatgaataaa tgagtagatg aattttagcg gctaaaggag
    11581 gcggcatgga aaatcaagaa caaccaggca ccgacgccgt ggaatgcccc atgtgtggag
    11641 gaacgggcgg ttggccaggc gtaagcggct gggttgtctg ccggccctgc aatggcactg
    11701 gaacccccaa gcccgaggaa tcggcgtgac ggtcgcaaac catccggccc ggtacaaatc
    11761 ggcgcggcgc tgggtgatga cctggtggag aagttgaagg ccgcgcaggc cgcccagcgg
    11821 caacgcatcg aggcagaagc acgccccggt gaatcgtggc aagcggccgc tgatcgaatc
    11881 cgcaaagaat cccggcaacc gccggcagcc ggtgcgccgt cgattaggaa gccgcccaag
    11941 ggcgacgagc aaccagattt tttcgttccg atgctctatg acgtgggcac ccgcgatagt
    12001 cgcagcatca tggacgtggc cgttttccgt ctgtcgaagc gtgaccgacg agctggcgag
    12061 gtgatccgct acgagcttcc agacgggcac gtagaggttt ccgcagggcc ggccggcatg
    12121 gccagtgtgt gggattacga cctggtactg atggcggttt cccatctaac cgaatccatg
    12181 aaccgatacc gggaagggaa gggagacaag cccggccgcg tgttccgtcc acacgttgcg
    12241 gacgtactca agttctgccg gcgagccgat ggcggaaagc agaaagacga cctggtagaa
    12301 acctgcattc ggttaaacac cacgcacgtt gccatgcagc gtacgaagaa ggccaagaac
    12361 ggccgcctgg tgacggtatc cgagggtgaa gccttgatta gccgctacaa gatcgtaaag
    12421 agcgaaaccg ggcggccgga gtacatcgag atcgagctag ctgattggat gtaccgcgag
    12481 atcacagaag gcaagaaccc ggacgtgctg acggttcacc ccgattactt tttgatcgat
    12541 cccggcatcg gccgttttct ctaccgcctg gcacgccgcg ccgcaggcaa ggcagaagcc
    12601 agatggttgt tcaagacgat ctacgaacgc agtggcagcg ccggagagtt caagaagttc
    12661 tgtttcaccg tgcgcaagct gatcgggtca aatgacctgc cggagtacga tttgaaggag
    12721 gaggcggggc aggctggccc gatcctagtc atgcgctacc gcaacctgat cgagggcgaa
    12781 gcatccgccg gttcctaatg tacggagcag atgctagggc aaattgccct agcaggggaa
    12841 aaaggtcgaa aaggtctctt tcctgtggat agcacgtaca ttgggaaccc aaagccgtac
    12901 attgggaacc ggaacccgta cattgggaac ccaaagccgt acattgggaa ccggtcacac
    12961 atgtaagtga ctgatataaa agagaaaaaa ggcgattttt ccgcctaaaa ctctttaaaa
    13021 cttattaaaa ctcttaaaac ccgcctggcc tgtgcataac tgtctggcca gcgcacagcc
    13081 gaagagctgc aaaaagcgcc tacccttcgg tcgctgcgct ccctacgccc cgccgcttcg
    13141 cgtcggccta tcgcggccgc tggccgctca aaaatggctg gcctacggcc aggcaatcta
    13201 ccagggcgcg gacaagccgc gccgtcgcca ctcgaccgcc ggcgcccaca tcaaggcacc
    13261 ctgcctcgcg cgtttcggtg atgacggtga aaacctctga cacatgcagc tcccggagac
    13321 ggtcacagct tgtctgtaag cggatgccgg gagcagacaa gcccgtcagg gcgcgtcagc
    13381 gggtgttggc gggtgtcggg gcgcagccat gacccagtca cgtagcgata gcggagtgta
    13441 tactggctta actatgcggc atcagagcag attgtactga gagtgcacca tatgcggtgt
    13501 gaaataccgc acagatgcgt aaggagaaaa taccgcatca ggcgctcttc cgcttcctcg
    13561 ctcactgact cgctgcgctc ggtcgttcgg ctgcggcgag cggtatcagc tcactcaaag
    13621 gcggtaatac ggttatccac agaatcaggg gataacgcag gaaagaacat gtgagcaaaa
    13681 ggccagcaaa aggccaggaa ccgtaaaaag gccgcgttgc tggcgttttt ccataggctc
    13741 cgcccccctg acgagcatca caaaaatcga cgctcaagtc agaggtggcg aaacccgaca
    13801 ggactataaa gataccaggc gtttccccct ggaagctccc tcgtgcgctc tcctgttccg
    13861 accctgccgc ttaccggata cctgtccgcc tttctccctt cgggaagcgt ggcgctttct
    13921 catagctcac gctgtaggta tctcagttcg gtgtaggtcg ttcgctccaa gctgggctgt
    13981 gtgcacgaac cccccgttca gcccgaccgc tgcgccttat ccggtaacta tcgtcttgag
    14041 tccaacccgg taagacacga cttatcgcca ctggcagcag ccactggtaa caggattagc
    14101 agagcgaggt atgtaggcgg tgctacagag ttcttgaagt ggtggcctaa ctacggctac
    14161 actagaagga cagtatttgg tatctgcgct ctgctgaagc cagttacctt cggaaaaaga
    14221 gttggtagct cttgatccgg caaacaaacc accgctggta gcggtggttt ttttgtttgc
    14281 aagcagcaga ttacgcgcag aaaaaaagga tctcaagaag atcctttgat cttttctacg
    14341 gggtctgacg ctcagtggaa cgaaaactca cgttaaggga ttttggtcat gcattctagg
    14401 tactaaaaca attcatccag taaaatataa tattttattt tctcccaatc aggcttgatc
    14461 cccagtaagt caaaaaatag ctcgacatac tgttcttccc cgatatcctc cctgatcgac
    14521 cggacgcaga aggcaatgtc ataccacttg tccgccctgc cgcttctccc aagatcaata
    14581 aagccactta ctttgccatc tttcacaaag atgttgctgt ctcccaggtc gccgtgggaa
    14641 aagacaagtt cctcttcggg cttttccgtc tttaaaaaat catacagctc gcgcggatct
    14701 ttaaatggag tatcttcttc ccagttttcg caatccacat cggccagatc gttattcagt
    14761 aagtaatcca attcggctaa gcggctgtct aagctattcg tatagggaca atccgatatg
    14821 tcgatggagt gaaagagcct gatgcactcc gcatacagct cgataatctt ttcagggctt
    14881 tgttcatctt catactcttc cgagcaaagg acgccatcgg cctcactcat gagcagattg
    14941 ctccagccat catgccgttc aaagtgcagg acctttggaa caggcagctt tccttccagc
    15001 catagcatca tgtccttttc ccgttccaca tcataggtgg tccctttata ccggctgtcc
    15061 gtcattttta aatataggtt ttcattttct cccaccagct tatatacctt agcctgggcc
    15121 tcatgggcct tcctttcact gcccgctttc cagtcgggaa acctgtcgtg ccaggcccac
    15181 atcaaggcac cctgcctcgc gcgtttcggt gatgacggtg aaaacctctg acacatgcag
    15241 ctcccggaga cggtcacagc ttgtctgtaa gcggatgccg ggagcagaca agcccgtcag
    15301 ggcgcgtcag cgggtgttgg cgggtgtcgg ggcgcagcca tgacccagtc acgtagcgat
    15361 agcggagtgt atactggctt aactatgcgg catcagagca gattgtactg agagtgcacc
    15421 atatgcggtg tgaaataccg cacagatgcg taaggagaaa ataccgcatc aggcgctctt
    15481 ccgcttcctc gctcactgac tcgctgcgct cggtcgttcg gctgcggcga gcggtatcag
    15541 ctcactcaaa ggcggtaata cggttatcca cagaatcagg ggataacgca ggaaagaaca
    15601 tgtgagcaaa aggccagcaa aaggccagga accgtaaaaa ggccgcgttg ctggcgtttt
    15661 tccataggct ccgcccccct gacgagcatc acaaaaatcg acgctcaagt cagaggtggc
    15721 gaaacccgac aggactataa agataccagg cgtttccccc tggaagctcc ctcgtgcgct
    15781 ctcctgttcc gaccctgccg cttaccggat acctgtccgc ctttctccct tcgggaagcg
    15841 tggcgctttc tcatagctca cgctgtaggt atctcagttc ggtgtaggtc gttcgctcca
    15901 agctgggctg tgtgcacgaa ccccccgttc agcccgaccg ctgcgcctta tccggtaact
    15961 atcgtcttga gtccaacccg gtaagacacg acttatcgcc actggcagca gccactggta
    16021 acaggattag cagagcgagg tatgtaggcg gtgctacaga gttcttgaag tggtggccta
    16081 actacggcta cactagaagg acagtatttg gtatctgcgc tctgctgaag ccagttacct
    16141 tcggaaaaag agttggtagc tcttgatccg gcaaacaaac caccgctggt agcggtggtt
    16201 tttttgtttg caagcagcag attacgcgca gaaaaaaagg atctcaagaa gatcctttga
    16261 tcttttctac ggggtctgac gctcagtgga acgaaaactc acgttaaggg attttggtca
    16321 tgcattctag gtactaaaac aattcatcca gtaaaatata atattttatt ttctcccaat
    16381 caggcttgat ccccagtaag tcaaaaaata gctcgacata ctgttcttcc ccgatatcct
    16441 ccctgatcga ccggacgcag aaggcaatgt cataccactt gtccgccctg ccgcttctcc
    16501 caagatcaat aaagccactt actttgccat ctttcacaaa gatgttgctg tctcccaggt
    16561 cgccgtggga aaagacaagt tcctcttcgg gcttttccgt ctttaaaaaa tcatacagct
    16621 cgcgcggatc tttaaatgga gtatcttctt cccagttttc gcaatccaca tcggccagat
    16681 cgttattcag taagtaatcc aattcggcta agcggctgtc taagctattc gtatagggac
    16741 aatccgatat gtcgatggag tgaaagagcc tgatgcactc cgcatacagc tcgataatct
    16801 tttcagggct ttgttcatct tcatactctt ccgagcaaag gacgccatcg gcctcactca
    16861 tgagcagatt gctccagcca tcatgccgtt caaagtgcag gacctttgga acaggcagct
    16921 ttccttccag ccatagcatc atgtcctttt cccgttccac atcataggtg gtccctttat
    16981 accggctgtc cgtcattttt aaatataggt tttcattttc tcccaccagc ttatatacct
    17041 tagcaggaga cattccttcc gtatctttta cgcagcggta tttttcgatc agttttttca
    17101 attccggtga tattctcatt ttagccattt attatttcct tcctcttttc tacagtattt
    17161 aaagataccc caagaagcta attataacaa gacgaactcc aattcactgt tccttgcatt
    17221 ctaaaacctt aaataccaga aaacagcttt ttcaaagttg ttttcaaagt tggcgtataa
    17281 catagtatcg acggagccga ttttgaaacc gcggtgatca caggcagcaa cgctctgtca
    17341 tcgttacaat caacatgcta ccctccgcga gatcatccgt gtttcaaacc cggcagctta
    17401 gttgccgttc ttccgaatag catcggtaac atgagcaaag tctgccgcct tacaacggct
    17461 ctcccgctga cgccgtcccg gactgatggg ctgcctgtat cgagtggtga ttttgtgccg
    17521 agctgccggt cggggagctg ttggctggct ggtggcagga tatattgtgg tgtaaacaaa
    17581 ttgacgctta gacaacttaa taacacattg cggacgtttt taatgtactg aattaacgcc
    17641 gaattaattc gggggatctg gattttagta ctggattttg gttttaggaa ttagaaattt
    17701 tattgataga agtattttac aaatacaaat acatactaag ggtttcttat atgctcaaca
    17761 catgagcgaa accctatagg aaccctaatt cccttatctg ggaactactc acacattatt
    17821 atggagaaac tcgagcttgt cgatcgacag atcccggtcg gcatctactc tatttctttg
    17881 ccctcggacg agtgctgggg cgtcggtttc cactatcggc gagtacttct acacagccat
    17941 cggtccagac ggccgcgctt ctgcgggcga tttgtgtacg cccgacagtc ccggctccgg
    18001 atcggacgat tgcgtcgcat cgaccctgcg cccaagctgc atcatcgaaa ttgccgtcaa
    18061 ccaagctctg atagagttgg tcaagaccaa tgcggagcat atacgcccgg agtcgtggcg
    18121 atcctgcaag ctccggatgc ctccgctcga agtagcgcgt ctgctgctcc atacaagcca
    18181 accacggcct ccagaagaag atgttggcga cctcgtattg ggaatccccg aacatcgcct
    18241 cgctccagtc aatgaccgct gttatgcggc cattgtccgt caggacattg ttggagccga
    18301 aatccgcgtg cacgaggtgc cggacttcgg ggcagtcctc ggcccaaagc atcagctcat
    18361 cgagagcctg cgcgacggac gcactgacgg tgtcgtccat cacagtttgc cagtgataca
    18421 catggggatc agcaatcgcg catatgaaat cacgccatgt agtgtattga ccgattcctt
    18481 gcggtccgaa tgggccgaac ccgctcgtct ggctaagatc ggccgcagcg atcgcatcca
    18541 tagcctccgc gaccggttgt agaacagcgg gcagttcggt ttcaggcagg tcttgcaacg
    18601 tgacaccctg tgcacggcgg gagatgcaat aggtcaggct ctcgctaaac tccccaatgt
    18661 caagcacttc cggaatcggg agcgcggccg atgcaaagtg ccgataaaca taacgatctt
    18721 tgtagaaacc atcggcgcag ctatttaccc gcaggacata tccacgccct cctacatcga
    18781 agctgaaagc acgagattct tcgccctccg agagctgcat caggtcggag acgctgtcga
    18841 acttttcgat cagaaacttc tcgacagacg tcgcggtgag ttcaggcttt ttcatatccg
    18901 gtgcagatta tttggattga gagtgaatat gagactctaa ttggataccg aggggaattt
    18961 atggaacgtc agtggagcat ttttgacaag aaatatttgc tagctgatag tgaccttagg
    19021 cgacttttga acgcgcaata atggtttctg acgtatgtgc ttagctcatt aaactccaga
    19081 aacccgcggc tgagtggctc cttcaacgtt gcggttctgt cagttccaaa cgtaaaacgg
    19141 cttgtcccgc gtcatcggcg ggggtcataa cgtgactccc ttaattctcc gctcatgatc
    19201 agattgtcgt ttcccgcctt cagtttaaac tatcagtgtc caacatgttg gcaagctgct
    19261 ctagccaata cgcaaaccgc ctctccccgc gcgttggccg attcattaat gcagctggca
    19321 cgacaggttt cccgactgga aagcgggcag tgagcgcaac gcaattaatg tgagttagct
    19381 cactcattag gcaccccagg ctttacactt tatgcttccg gctcgtatgt tgtgtggaat
    19441 tgtgagcgga taacaatttc acacaggaaa cagctatgac catgattacg aattc
//
