# Supplementary material for: Engineering vascular potassium transport increases yield and drought resilience of cassava
Source: Nat Plants. 2025 Dec 17;11(12):2498–510. doi: 10.1038/s41477-025-02159-7 (PMC12711561; doi:10.1038/s41477-025-02159-7)
Supplement: Supplementary file 5 — Statistical analysis and source data. [file 41477_2025_2159_MOESM5_ESM.xlsx]

## Sheet: Sheet1
	Figure 2A
	Leaf Expression level
	4255					4261					4262					4265										4266
	0.047696	0.048027	0.021493	0.033726	0.031686	0.000695	0.000534	0.000164	0.000534	0.010972	0.03983	0.030607	0.062935	0.039555	0.063372	0.048027	0.038473	0.050415	0.024349	0.025737	0.046391	0.054034	0.111105			0.025737	0.025559	0.055169	0.042986	0.094078
	#1	#2	#3	#4	#5	#1	#2	#3	#4	#5	#1	#2	#3	#4	#5	#1	#2	#3	#4	#5	#6	#7	#8			#1	#2	#3	#4	#5
	Petiole - Expression level
	4255					4261					4262					4265										4266
	0.0303955	0.00647906	0.0137922	0.00739108		0.00247218	0.0120068	0.00283979	0.00335377	0.00430432	0.00212253	0.0017725	0.00118574	0.00127084	0.00124469	0.0105253	0.00929068	0.0204749	0.00831539	0.0339605	0.0164018	0.00825795	6.31876e-05	0.0191038	3.84637e-07	0.0159533	0.00878952	0.0109722	0.0109722
	#1	#2	#3	#4		#1	#2	#3	#4	#5	#1	#2	#3	#4	#5	#1	#2	#3	#4	#5	#6	#7	#8	#9	#10	#1	#2	#3	#4
	Upper stem peel - Expression level
	4255					4261					4262					4265										4266
	0.0308198	0.00285954	0.00319493	0.00604518		0.000534323	0.000471649	0.000526967	0.000639841		0.00424506	0.00298097	0.00638986			0.004044	0.02836	0.0107464	0.0162885	0.00467765	0.00276214	0.00186062	9.60308e-07	0.00387927	2.9478e-05	0.0213444	0.00344806	0.00172403	0.018453	0.0078125
	#1	#2	#3	#4		#1	#2	#3	#4		#1	#2	#3			#1	#2	#3	#4	#5	#6	#7	#8	#9	#10	#1	#2	#3	#4	#5
	Upper stem core - Expression level
	4255					4261					4262					4265										4266
	0.169576	0.0412346	0.271684			0.00141009	0.00100402	0.00123609			0.00643431	0.00215216	0.00982042			0.192109	0.0683934	0.0883883	1.02923e-06	0.323088	2.8315e-06					0.0769465	0.0674518
	#1	#2	#3			#1	#2	#3			#1	#2	#3			#1	#2	#3	#4	#5	#6					#1	#2
	Lower stem peel - Expression level
	4255					4261					4262					4265										4266
	0.00128858	0.00264962	0.00207885	0.00111403		0.000461942	0.00156459	0.000740096	0.000850147	0.000338161	0.10083	0.00975258	0.0150928			0.0016653	0.00159746	0.00132481	0.0210505	0.00209331	0.00385247	0.00053804				0.001011	0.000936781	0.00374713	0.00298097	0.00131566
	#1	#2	#3	#4		#1	#2	#3	#4	#5	#1	#2	#3			#1	#2	#3	#4	#5	#6	#7				#1	#2	#3	#4	#5
	Lower stem core - Expression level
	4255					4261					4262					4265										4266
	0.111105	0.460094	0.0940779	0.913831	0.00372124	0.00282017	0.0160643	0.00379943	0.00382586	0.0253829	0.00786684	0.00367001	0.0293601			0.395021	0.07966	0.0727958	0.336808	0.170755	0.000103362	0.148651	0.000350087			0.29937	0.482968	0.353553	0.122428	0.163799
	#1	#2	#3	#4	#5	#1	#2	#3	#4	#5	#1	#2	#3			#1	#2	#3	#4	#5	#6	#7	#8			#1	#2	#3	#4	#5
	storage root core - Expression level
	4255					4261					4262					4265										4266
	0.00121907	9.77869e-05	0.00085606	0.00238797	0.00112178	0.00108356	0.00102511	0.001011	0.00101803	0.000724865	0.000274672	0.000526967	0.000648772	0.000676323		0.000734984	0.003594483*	9.92845e-06	0.000635421	0.000740096	0.000956465	0.000832651	1.74067e-05	0.000237465	4.86857e-07	0.000821188	0.00136205	0.000844275	0.00156459
	#1	#2	#3	#4	#5	#1	#2	#3	#4	#5	#1	#2	#3	#4		#1	#2	#3	#4	#5	#6	#7	#8	#9	#10	#1	#2	#3	#4
	storage root peel - Expression level
	4255					4261					4262					4265										4266
	0.000782295	0.00652412	0.00124469	0.0115177		0.00188659	0.000844275	0.00215216	0.00144973	0.000416326	0.000131742	0.000156668	0.000862015	9.51129e-05	0.000613776	0.00480916	0.00533609	0.00564035	0.0217929	0.0103804	0.00296038	0.00451831				0.0316862	0.0104526	0.0024213
	#1	#2	#3	#4		#1	#2	#3	#4	#5	#1	#2	#3	#4	#5	#1	#2	#3	#4	#5	#6	#7				#1	#2	#3
	Leaf expression statistics										Petiole expression statistics										Upper stem peel expression statistics
	Number of families	1									Number of families	1
	Number of comparisons per family	10									Number of comparisons per family	10									Number of families	1
	Alpha	0.05									Alpha	0.05									Number of comparisons per family	10
																					Alpha	0.05
	Tukey's multiple comparisons test	Mean Diff.	95.00% CI of diff.	Below threshold?	Summary	Adjusted P Value					Tukey's multiple comparisons test	Mean Diff.	95.00% CI of diff.	Below threshold?	Summary	Adjusted P Value
	4255 vs. 4261	0.03395	-0.004729 to 0.07262	No	ns	0.1046	A-B				4255 vs. 4261	0.009519	-0.005969 to 0.02501	No	ns	0.3885	A-B				Tukey's multiple comparisons test	Mean Diff.	95.00% CI of diff.	Below threshold?	Summary	Adjusted P Value
	4255 vs. 4262	-0.01073	-0.04941 to 0.02794	No	ns	0.9216	A-C				4255 vs. 4262	0.013	-0.002493 to 0.02848	No	ns	0.1302	A-C				4255 vs. 4261	0.01019	-0.008124 to 0.02850	No	ns	0.4797	A-B
	4255 vs. 4265	-0.01329	-0.04815 to 0.02157	No	ns	0.7908	A-E				4255 vs. 4265	0.001875	-0.01178 to 0.01553	No	ns	0.9939	A-E				4255 vs. 4262	0.006191	-0.01359 to 0.02597	No	ns	0.881	A-C
	4255 vs. 4266	-0.01218	-0.05086 to 0.02649	No	ns	0.8819	A-F				4255 vs. 4266	0.002843	-0.01348 to 0.01917	No	ns	0.985	A-F				4255 vs. 4265	0.003465	-0.01185 to 0.01878	No	ns	0.96	A-E
	4261 vs. 4262	-0.04468	-0.08335 to -0.006005	Yes	*	0.0182	B-C				4261 vs. 4262	0.003476	-0.01113 to 0.01808	No	ns	0.9536	B-C				4255 vs. 4266	0.0001735	-0.01720 to 0.01754	No	ns	>0.9999	A-F
	4261 vs. 4265	-0.04724	-0.08210 to -0.01238	Yes	**	0.0046	B-E				4261 vs. 4265	-0.007644	-0.02029 to 0.005002	No	ns	0.4047	B-E				4261 vs. 4262	-0.003995	-0.02377 to 0.01578	No	ns	0.9733	B-C
	4261 vs. 4266	-0.04613	-0.08480 to -0.007451	Yes	*	0.0141	B-F				4261 vs. 4266	-0.006676	-0.02216 to 0.008811	No	ns	0.7089	B-F				4261 vs. 4265	-0.006722	-0.02204 to 0.008598	No	ns	0.6899	B-E
	4262 vs. 4265	-0.002557	-0.03742 to 0.03230	No	ns	0.9995	C-E				4262 vs. 4265	-0.01112	-0.02377 to 0.001526	No	ns	0.1036	C-E				4261 vs. 4266	-0.01001	-0.02738 to 0.007358	No	ns	0.4453	B-F
	4262 vs. 4266	-0.001446	-0.04012 to 0.03723	No	ns	>0.9999	C-F				4262 vs. 4266	-0.01015	-0.02564 to 0.005335	No	ns	0.3267	C-F				4262 vs. 4265	-0.002726	-0.01977 to 0.01432	No	ns	0.9887	C-E
	4265 vs. 4266	0.001111	-0.03375 to 0.03597	No	ns	>0.9999	E-F				4265 vs. 4266	0.0009676	-0.01269 to 0.01463	No	ns	0.9995	E-F				4262 vs. 4266	-0.006018	-0.02493 to 0.01289	No	ns	0.8747	C-F
																					4265 vs. 4266	-0.003291	-0.01747 to 0.01089	No	ns	0.9562	E-F
	Test details	Mean 1	Mean 2	Mean Diff.	SE of diff.	n1	n2	q	DF		Test details	Mean 1	Mean 2	Mean Diff.	SE of diff.	n1	n2	q	DF
	4255 vs. 4261	0.03653	0.00258	0.03395	0.01308	5	5	3.669	23		4255 vs. 4261	0.01451	0.004995	0.009519	0.005239	4	5	2.569	23		Test details	Mean 1	Mean 2	Mean Diff.	SE of diff.	n1	n2	q	DF
	4255 vs. 4262	0.03653	0.04726	-0.01073	0.01308	5	5	1.16	23		4255 vs. 4262	0.01451	0.001519	0.013	0.005239	4	5	3.508	23		4255 vs. 4261	0.01073	0.0005432	0.01019	0.006146	4	4	2.344	21
	4255 vs. 4265	0.03653	0.04982	-0.01329	0.01179	5	8	1.594	23		4255 vs. 4265	0.01451	0.01264	0.001875	0.004621	4	10	0.5739	23		4255 vs. 4262	0.01073	0.004539	0.006191	0.006639	4	3	1.319	21
	4255 vs. 4266	0.03653	0.04871	-0.01218	0.01308	5	5	1.317	23		4255 vs. 4266	0.01451	0.01167	0.002843	0.005523	4	4	0.7279	23		4255 vs. 4265	0.01073	0.007265	0.003465	0.005142	4	10	0.9529	21
	4261 vs. 4262	0.00258	0.04726	-0.04468	0.01308	5	5	4.83	23		4261 vs. 4262	0.004995	0.001519	0.003476	0.00494	5	5	0.9952	23		4255 vs. 4266	0.01073	0.01056	0.0001735	0.005831	4	5	0.04207	21
	4261 vs. 4265	0.00258	0.04982	-0.04724	0.01179	5	8	5.664	23		4261 vs. 4265	0.004995	0.01264	-0.007644	0.004278	5	10	2.527	23		4261 vs. 4262	0.0005432	0.004539	-0.003995	0.006639	4	3	0.8511	21
	4261 vs. 4266	0.00258	0.04871	-0.04613	0.01308	5	5	4.986	23		4261 vs. 4266	0.004995	0.01167	-0.006676	0.005239	5	4	1.802	23		4261 vs. 4265	0.0005432	0.007265	-0.006722	0.005142	4	10	1.849	21
	4262 vs. 4265	0.04726	0.04982	-0.002557	0.01179	5	8	0.3066	23		4262 vs. 4265	0.001519	0.01264	-0.01112	0.004278	5	10	3.676	23		4261 vs. 4266	0.0005432	0.01056	-0.01001	0.005831	4	5	2.429	21
	4262 vs. 4266	0.04726	0.04871	-0.001446	0.01308	5	5	0.1563	23		4262 vs. 4266	0.001519	0.01167	-0.01015	0.005239	5	4	2.74	23		4262 vs. 4265	0.004539	0.007265	-0.002726	0.005722	3	10	0.6738	21
	4265 vs. 4266	0.04982	0.04871	0.001111	0.01179	8	5	0.1332	23		4265 vs. 4266	0.01264	0.01167	0.0009676	0.004621	10	4	0.2961	23		4262 vs. 4266	0.004539	0.01056	-0.006018	0.006348	3	5	1.341	21
																					4265 vs. 4266	0.007265	0.01056	-0.003291	0.004761	10	5	0.9777	21
	Compact letter display										Compact letter display
	4265	A									4255	A									Compact letter display
	4266	A									4265	A									4255	A
	4262	A									4266	A									4266	A
	4255	A B									4261	A									4265	A
	4261	B									4262	A									4262	A
																					4261	A
	Upper stem core expression statistics										Lower stem peel expression statistics										Lower stem core expression statistics
	Number of families	1									Number of families	1									Number of families	1
	Number of comparisons per family	10									Number of comparisons per family	10									Number of comparisons per family	10
	Alpha	0.05									Alpha	0.05									Alpha	0.05
	Tukey's multiple comparisons test	Mean Diff.	95.00% CI of diff.	Below threshold?	Summary	Adjusted P Value					Tukey's multiple comparisons test	Mean Diff.	95.00% CI of diff.	Below threshold?	Summary	Adjusted P Value					Tukey's multiple comparisons test	Mean Diff.	95.00% CI of diff.	Below threshold?	Summary	Adjusted P Value
	4255 vs. 4261	0.1596	-0.08414 to 0.4034	No	ns	0.2859	A-B				4255 vs. 4261	0.0006352	-0.03092 to 0.03219	No	ns	>0.9999	A-B				4255 vs. 4261	0.3062	-0.06248 to 0.6749	No	ns	0.1349	A-B
	4255 vs. 4262	0.1547	-0.08906 to 0.3984	No	ns	0.3123	A-C				4255 vs. 4262	-0.04047	-0.07690 to -0.004033	Yes	*	0.025	A-C				4255 vs. 4262	0.3029	-0.1228 to 0.7286	No	ns	0.2488	A-C
	4255 vs. 4265	0.04883	-0.1623 to 0.2599	No	ns	0.9434	A-E				4255 vs. 4265	-0.003163	-0.03237 to 0.02605	No	ns	0.9974	A-E				4255 vs. 4265	0.166	-0.1663 to 0.4984	No	ns	0.5806	A-E
	4255 vs. 4266	0.08863	-0.1839 to 0.3612	No	ns	0.8339	A-F				4255 vs. 4266	-0.0005721	-0.03212 to 0.03098	No	ns	>0.9999	A-F				4255 vs. 4266	0.03214	-0.3365 to 0.4008	No	ns	0.9989	A-F
	4261 vs. 4262	-0.004919	-0.2487 to 0.2388	No	ns	>0.9999	B-C				4261 vs. 4262	-0.0411	-0.07753 to -0.004668	Yes	*	0.0223	B-C				4261 vs. 4262	-0.003254	-0.4290 to 0.4224	No	ns	>0.9999	B-C
	4261 vs. 4265	-0.1108	-0.3219 to 0.1003	No	ns	0.4838	B-E				4261 vs. 4265	-0.003798	-0.03301 to 0.02541	No	ns	0.9947	B-E				4261 vs. 4265	-0.1401	-0.4725 to 0.1922	No	ns	0.7195	B-E
	4261 vs. 4266	-0.07098	-0.3435 to 0.2015	No	ns	0.9161	B-F				4261 vs. 4266	-0.001207	-0.03276 to 0.03034	No	ns	>0.9999	B-F				4261 vs. 4266	-0.274	-0.6427 to 0.09462	No	ns	0.213	B-F
	4262 vs. 4265	-0.1059	-0.3170 to 0.1052	No	ns	0.5251	C-E				4262 vs. 4265	0.0373	0.002878 to 0.07173	Yes	*	0.0297	C-E				4262 vs. 4265	-0.1369	-0.5315 to 0.2578	No	ns	0.8371	C-E
	4262 vs. 4266	-0.06606	-0.3386 to 0.2065	No	ns	0.9337	C-F				4262 vs. 4266	0.03989	0.003461 to 0.07633	Yes	*	0.0276	C-F				4262 vs. 4266	-0.2708	-0.6965 to 0.1549	No	ns	0.3503	C-F
	4265 vs. 4266	0.0398	-0.2040 to 0.2835	No	ns	0.9835	E-F				4265 vs. 4266	0.002591	-0.02662 to 0.03180	No	ns	0.9988	E-F				4265 vs. 4266	-0.1339	-0.4662 to 0.1984	No	ns	0.7511	E-F
	Test details	Mean 1	Mean 2	Mean Diff.	SE of diff.	n1	n2	q	DF		Test details	Mean 1	Mean 2	Mean Diff.	SE of diff.	n1	n2	q	DF		Test details	Mean 1	Mean 2	Mean Diff.	SE of diff.	n1	n2	q	DF
	4255 vs. 4261	0.1608	0.001217	0.1596	0.07647	3	3	2.952	12		4255 vs. 4261	0.001426	0.000791	0.0006352	0.01054	5	5	0.0852	20		4255 vs. 4261	0.3166	0.01038	0.3062	0.1238	5	5	3.499	21
	4255 vs. 4262	0.1608	0.006136	0.1547	0.07647	3	3	2.861	12		4255 vs. 4262	0.001426	0.04189	-0.04047	0.01218	5	3	4.7	20		4255 vs. 4262	0.3166	0.01363	0.3029	0.1429	5	3	2.998	21
	4255 vs. 4265	0.1608	0.112	0.04883	0.06623	3	6	1.043	12		4255 vs. 4265	0.001426	0.004589	-0.003163	0.009762	5	7	0.4582	20		4255 vs. 4265	0.3166	0.1505	0.166	0.1116	5	8	2.105	21
	4255 vs. 4266	0.1608	0.0722	0.08863	0.0855	3	2	1.466	12		4255 vs. 4266	0.001426	0.001998	-0.0005721	0.01054	5	5	0.07673	20		4255 vs. 4266	0.3166	0.2844	0.03214	0.1238	5	5	0.3673	21
	4261 vs. 4262	0.001217	0.006136	-0.004919	0.07647	3	3	0.09097	12		4261 vs. 4262	0.000791	0.04189	-0.0411	0.01218	5	3	4.774	20		4261 vs. 4262	0.01038	0.01363	-0.003254	0.1429	5	3	0.0322	21
	4261 vs. 4265	0.001217	0.112	-0.1108	0.06623	3	6	2.366	12		4261 vs. 4265	0.000791	0.004589	-0.003798	0.009762	5	7	0.5502	20		4261 vs. 4265	0.01038	0.1505	-0.1401	0.1116	5	8	1.777	21
	4261 vs. 4266	0.001217	0.0722	-0.07098	0.0855	3	2	1.174	12		4261 vs. 4266	0.000791	0.001998	-0.001207	0.01054	5	5	0.1619	20		4261 vs. 4266	0.01038	0.2844	-0.274	0.1238	5	5	3.132	21
	4262 vs. 4265	0.006136	0.112	-0.1059	0.06623	3	6	2.261	12		4262 vs. 4265	0.04189	0.004589	0.0373	0.0115	3	7	4.586	20		4262 vs. 4265	0.01363	0.1505	-0.1369	0.1325	3	8	1.461	21
	4262 vs. 4266	0.006136	0.0722	-0.06606	0.0855	3	2	1.093	12		4262 vs. 4266	0.04189	0.001998	0.03989	0.01218	3	5	4.634	20		4262 vs. 4266	0.01363	0.2844	-0.2708	0.1429	3	5	2.68	21
	4265 vs. 4266	0.112	0.0722	0.0398	0.07647	6	2	0.736	12		4265 vs. 4266	0.004589	0.001998	0.002591	0.009762	7	5	0.3753	20		4265 vs. 4266	0.1505	0.2844	-0.1339	0.1116	8	5	1.698	21
	Compact letter display										Compact letter display										Compact letter display
	4255	A									4262	A									4255	A
	4265	A									4265	B									4266	A
	4266	A									4266	B									4265	A
	4262	A									4255	B									4262	A
	4261	A									4261	B									4261	A
	Storage root peel expression statistics										Storage root core expression statistics
	Number of families	1									Number of families	1
	Number of comparisons per family	10									Number of comparisons per family	10
	Alpha	0.05									Alpha	0.05
	Tukey's multiple comparisons test	Mean Diff.	95.00% CI of diff.	Below threshold?	Summary	Adjusted P Value					Tukey's multiple comparisons test	Mean Diff.	95.00% CI of diff.	Below threshold?	Summary	Adjusted P Value
	4255 vs. 4261	0.000164	-0.0006902 to 0.001018	No	ns	0.9781	A-B				4255 vs. 4261	0.003667	-0.009401 to 0.01674	No	ns	0.9149	A-B
	4255 vs. 4262	0.0006049	-0.0003012 to 0.001511	No	ns	0.3075	A-C				4255 vs. 4262	0.004645	-0.008423 to 0.01771	No	ns	0.8225	A-C
	4255 vs. 4265	0.0006738	-7.959e-005 to 0.001427	No	ns	0.0945	A-E				4255 vs. 4265	-0.001912	-0.01384 to 0.01002	No	ns	0.9884	A-E
	4255 vs. 4266	-1.149e-05	-0.0009175 to 0.0008946	No	ns	>0.9999	A-F				4255 vs. 4266	-0.009836	-0.02471 to 0.005042	No	ns	0.3116	A-F
	4261 vs. 4262	0.0004408	-0.0004652 to 0.001347	No	ns	0.6076	B-C				4261 vs. 4262	0.000978	-0.01134 to 0.01330	No	ns	0.9992	B-C
	4261 vs. 4265	0.0005097	-0.0002436 to 0.001263	No	ns	0.2952	B-E				4261 vs. 4265	-0.00558	-0.01669 to 0.005526	No	ns	0.5721	B-E
	4261 vs. 4266	-0.0001755	-0.001082 to 0.0007305	No	ns	0.9774	B-F				4261 vs. 4266	-0.0135	-0.02773 to 0.0007231	No	ns	0.068	B-F
	4262 vs. 4265	6.891e-05	-0.0007427 to 0.0008806	No	ns	0.999	C-E				4262 vs. 4265	-0.006558	-0.01766 to 0.004548	No	ns	0.4187	C-E
	4262 vs. 4266	-0.0006163	-0.001571 to 0.0003387	No	ns	0.3392	C-F				4262 vs. 4266	-0.01448	-0.02871 to -0.0002549	Yes	*	0.0448	C-F
	4265 vs. 4266	-0.0006853	-0.001497 to 0.0001264	No	ns	0.1257	E-F				4265 vs. 4266	-0.007924	-0.02111 to 0.005265	No	ns	0.402	E-F
	Test details	Mean 1	Mean 2	Mean Diff.	SE of diff.	n1	n2	q	DF		Test details	Mean 1	Mean 2	Mean Diff.	SE of diff.	n1	n2	q	DF
	4255 vs. 4261	0.001137	0.0009725	0.000164	0.0002879	5	5	0.8057	22		4255 vs. 4261	0.005017	0.00135	0.003667	0.004367	4	5	1.188	20
	4255 vs. 4262	0.001137	0.0005317	0.0006049	0.0003054	5	4	2.801	22		4255 vs. 4262	0.005017	0.0003719	0.004645	0.004367	4	5	1.504	20
	4255 vs. 4265	0.001137	0.0004628	0.0006738	0.0002539	5	9	3.753	22		4255 vs. 4265	0.005017	0.00693	-0.001912	0.003987	4	8	0.6784	20
	4255 vs. 4266	0.001137	0.001148	-1.149e-05	0.0003054	5	4	0.05323	22		4255 vs. 4266	0.005017	0.01485	-0.009836	0.004972	4	3	2.798	20
	4261 vs. 4262	0.0009725	0.0005317	0.0004408	0.0003054	5	4	2.042	22		4261 vs. 4262	0.00135	0.0003719	0.000978	0.004117	5	5	0.3359	20
	4261 vs. 4265	0.0009725	0.0004628	0.0005097	0.0002539	5	9	2.839	22		4261 vs. 4265	0.00135	0.00693	-0.00558	0.003711	5	8	2.126	20
	4261 vs. 4266	0.0009725	0.001148	-0.0001755	0.0003054	5	4	0.8128	22		4261 vs. 4266	0.00135	0.01485	-0.0135	0.004754	5	3	4.017	20
	4262 vs. 4265	0.0005317	0.0004628	6.891e-05	0.0002736	4	9	0.3563	22		4262 vs. 4265	0.0003719	0.00693	-0.006558	0.003711	5	8	2.499	20
	4262 vs. 4266	0.0005317	0.001148	-0.0006163	0.0003219	4	4	2.708	22		4262 vs. 4266	0.0003719	0.01485	-0.01448	0.004754	5	3	4.308	20
	4265 vs. 4266	0.0004628	0.001148	-0.0006853	0.0002736	9	4	3.543	22		4265 vs. 4266	0.00693	0.01485	-0.007924	0.004407	8	3	2.543	20
	Compact letter display										Compact letter display
	4266	A									4266	A
	4255	A									4265	A B
	4261	A									4255	A B
	4262	A									4261	A B
	4265	A									4262	B
