# Supplementary material for: Engineering vascular potassium transport increases yield and drought resilience of cassava
Source: Nat Plants. 2025 Dec 17;11(12):2498–510. doi: 10.1038/s41477-025-02159-7 (PMC12711561; doi:10.1038/s41477-025-02159-7)
Supplement: Supplementary file 6 — Statistical analysis and source data. [file 41477_2025_2159_MOESM6_ESM.xlsx]

## Sheet: Sheet1
	Figure 3B											Figure 3C
	Phloem tracer transport velocity											Gas exchange measurements
	EV-4234			4261			4262					EV-4234			4261			4262
	6.36929	6.45938	7.24685	12.1513	11.9006	10.683	11.6151	9.24035	13.3922			1.91246	1.624	3.25335	3.11041	5.07973	3.53575	4.7746	4.08907	4.1479
		6.69184			11.5783			11.4159					2.26327			3.90863			4.33719
	Phloem tracer transport velocity statistics											Gas exchange measurements statistics
	Number of families	1										Number of families	1
	Number of comparisons per family	2										Number of comparisons per family	2
	Alpha	0.05										Alpha	0.05
	Dunnett's multiple comparisons test	Mean diff.	95.00% CI of diff.	Below threshold?	Summary	Adjusted P Value	B-?					Dunnett's multiple comparisons test	Mean diff.	95.00% CI of diff.	Below threshold?	Summary	Adjusted P Value	B-?
	EV-4234 vs. AKT2var-4261	-4.886	-7.961 to -1.812	Yes	**	0.007	D	AKT2var-4261				EV-4234 vs. AKT2var-4261	-1.645	-3.542 to 0.2510	No	ns	0.0818	D	AKT2var-4261
	EV-4234 vs. AKT2var-4262	-4.724	-7.798 to -1.650	Yes	**	0.0082	E	AKT2var-4262				EV-4234 vs. AKT2var-4262	-2.074	-3.970 to -0.1776	Yes	*	0.0356	E	AKT2var-4262
	Test details	Mean 1	Mean 2	Mean diff.	SE of diff.	n1	n2	q	DF			Test details	Mean 1	Mean 2	Mean diff.	SE of diff.	n1	n2	q	DF
	EV-4234 vs. AKT2var-4261	6.692	11.58	-4.886	1.074	3	3	4.55	6			EV-4234 vs. AKT2var-4261	2.263	3.909	-1.645	0.6624	3	3	2.484	6
	EV-4234 vs. AKT2var-4262	6.692	11.42	-4.724	1.074	3	3	4.399	6			EV-4234 vs. AKT2var-4262	2.263	4.337	-2.074	0.6624	3	3	3.131	6
