# Supplementary material for: Engineering vascular potassium transport increases yield and drought resilience of cassava
Source: Nat Plants. 2025 Dec 17;11(12):2498–510. doi: 10.1038/s41477-025-02159-7 (PMC12711561; doi:10.1038/s41477-025-02159-7)
Supplement: Supplementary file 7 — Statistical analysis and source data. [file 41477_2025_2159_MOESM7_ESM.xlsx]

## Sheet: Sheet1
	Figure 3B
	Shoot weight (DW in g)
	4218										4234										4243
	4.85	7.54	5.2	8.37	8.48	8.47	12.02	8.45	12.33	8.12	5.69	5.16	7.97	7.2	4.24	9.96	11.6	5.85	3.25	4.92	13.43	6.2	13.43	10.05	11.16	9.54	9.62	6.67	3.41	12.13
	#1	#2	#3	#4	#5	#6	#7	#8	#9	#10	#1	#2	#3	#4	#5	#6	#7	#8	#9	#10	#1	#2	#3	#4	#5	#6	#7	#8	#9	#10
	4261										4262										4264
	14.74	15.25	14.09	10.16	9.86	14.06					9.81	14.11	13.45	10.8	8.56	9.87					7.71	8.02	6.4	13.65	10.51	12.37
	#1	#2	#3	#4	#5	#6					#1	#2	#3	#4	#5	#6					#1	#2	#3	#4	#5	#6
	Figure 3C
	Storage root weight (DW in g)
	4218										4234										4243
	4.718	5.815	6.476	7.436	6.138	6.157	6.221	8.441	5.501	4.618	3.161	1.41	8.687	5.574	1.475	5.985	5.192	3.966	2.083	3.947	7.674	5.965	8.165	7.13	7.188	4.86	4.761	6.168	1.167	5.109
	#1	#2	#3	#4	#5	#6	#7	#8	#9	#10	#1	#2	#3	#4	#5	#6	#7	#8	#9	#10	#1	#2	#3	#4	#5	#6	#7	#8	#9	#10
	4261										4262										4264
	9.991	9.991	6.937	10.111	7.334	11.622					5.524	7.858	7.189	6.832	9.899	9.072					5.27	9.3	6.55	9.37	10.23	8.57
	#1	#2	#3	#4	#5	#6					#1	#2	#3	#4	#5	#6					#1	#2	#3	#4	#5	#6
	Figure 3D
	Harvest Index (DW in g)
	4218										4234										4243
	0.492978	0.435539	0.554796	0.47042	0.419875	0.420918	0.341061	0.499816	0.308565	0.362633	0.357105	0.214612	0.521552	0.436503	0.258028	0.375488	0.309122	0.404	0.390547	0.444945	0.363665	0.490415	0.378074	0.41498	0.391692	0.337421	0.331045	0.480329	0.254853	0.296333
	#1	#2	#3	#4	#5	#6	#7	#8	#9	#10	#1	#2	#3	#4	#5	#6	#7	#8	#9	#10	#1	#2	#3	#4	#5	#6	#7	#8	#9	#10
	4261										4262										4264
	0.403927	0.395884	0.329841	0.498725	0.42655	0.452579					0.36024	0.357678	0.348395	0.387471	0.536252	0.478933					0.405999	0.537022	0.505822	0.40699	0.493111	0.40934
	#1	#2	#3	#4	#5	#6					#1	#2	#3	#4	#5	#6					#1	#2	#3	#4	#5	#6
	Shoot DW statistics										Root DW statistics										Harvest index DW statistics
	Number of families	1									Number of families	1									Number of families	1
	Number of comparisons per family	15									Number of comparisons per family	15									Number of comparisons per family	15
	Alpha	0.05									Alpha	0.05									Alpha	0.05
	Tukey's multiple comparisons test	Mean Diff.	95.00% CI of diff.	Below threshold?	Summary	Adjusted P Value					Tukey's multiple comparisons test	Mean Diff.	95.00% CI of diff.	Below threshold?	Summary	Adjusted P Value					Tukey's multiple comparisons test	Mean Diff.	95.00% CI of diff.	Below threshold?	Summary	Adjusted P Value
	4218 vs. 4234	1.799	-1.795 to 5.393	No	ns	0.6696	A-B				4218 vs. 4234	2.004	-0.4588 to 4.467	No	ns	0.1697	A-B				4218 vs. 4234	0.05947	-0.04205 to 0.1610	No	ns	0.5086	A-B
	4218 vs. 4243	-1.181	-4.775 to 2.413	No	ns	0.9214	A-C				4218 vs. 4243	0.3334	-2.130 to 2.796	No	ns	0.9985	A-C				4218 vs. 4243	0.05678	-0.04474 to 0.1583	No	ns	0.5587	A-C
	4218 vs. 4261	-4.644	-8.793 to -0.4942	Yes	*	0.0204	A-D				4218 vs. 4261	-3.179	-6.023 to -0.3350	Yes	*	0.0206	A-D				4218 vs. 4261	0.01274	-0.1045 to 0.1300	No	ns	0.9995	A-D
	4218 vs. 4262	-2.717	-6.866 to 1.432	No	ns	0.3848	A-E				4218 vs. 4262	-1.577	-4.421 to 1.267	No	ns	0.5679	A-E				4218 vs. 4262	0.01917	-0.09806 to 0.1364	No	ns	0.9963	A-E
	4218 vs. 4264	-1.394	-5.543 to 2.756	No	ns	0.9145	A-F				4218 vs. 4264	-2.063	-4.907 to 0.7810	No	ns	0.2753	A-F				4218 vs. 4264	-0.02905	-0.1463 to 0.08817	No	ns	0.9757	A-F
	4234 vs. 4243	-2.98	-6.574 to 0.6135	No	ns	0.1547	B-C				4234 vs. 4243	-1.671	-4.134 to 0.7922	No	ns	0.3459	B-C				4234 vs. 4243	-0.002691	-0.1042 to 0.09883	No	ns	>0.9999	B-C
	4234 vs. 4261	-6.443	-10.59 to -2.293	Yes	***	0.0005	B-D				4234 vs. 4261	-5.183	-8.027 to -2.339	Yes	****	<0.0001	B-D				4234 vs. 4261	-0.04673	-0.1640 to 0.07050	No	ns	0.8391	B-D
	4234 vs. 4262	-4.516	-8.665 to -0.3665	Yes	*	0.0259	B-E				4234 vs. 4262	-3.581	-6.425 to -0.7371	Yes	**	0.0065	B-E				4234 vs. 4262	-0.0403	-0.1575 to 0.07692	No	ns	0.9064	B-E
	4234 vs. 4264	-3.193	-7.342 to 0.9568	No	ns	0.2181	B-F				4234 vs. 4264	-4.067	-6.911 to -1.223	Yes	**	0.0014	B-F				4234 vs. 4264	-0.08852	-0.2057 to 0.02870	No	ns	0.2356	B-F
	4243 vs. 4261	-3.463	-7.612 to 0.6868	No	ns	0.15	C-D				4243 vs. 4261	-3.512	-6.356 to -0.6684	Yes	**	0.0079	C-D				4243 vs. 4261	-0.04404	-0.1613 to 0.07319	No	ns	0.8697	C-D
	4243 vs. 4262	-1.536	-5.685 to 2.613	No	ns	0.8765	C-E				4243 vs. 4262	-1.91	-4.754 to 0.9336	No	ns	0.3567	C-E				4243 vs. 4262	-0.03761	-0.1548 to 0.07961	No	ns	0.9285	C-E
	4243 vs. 4264	-0.2127	-4.362 to 3.937	No	ns	>0.9999	C-F				4243 vs. 4264	-2.396	-5.240 to 0.4476	No	ns	0.1428	C-F				4243 vs. 4264	-0.08583	-0.2031 to 0.03139	No	ns	0.2658	C-F
	4261 vs. 4262	1.927	-2.713 to 6.566	No	ns	0.8148	D-E				4261 vs. 4262	1.602	-1.578 to 4.782	No	ns	0.6636	D-E				4261 vs. 4262	0.006423	-0.1246 to 0.1375	No	ns	>0.9999	D-E
	4261 vs. 4264	3.25	-1.389 to 7.889	No	ns	0.3114	D-F				4261 vs. 4264	1.116	-2.064 to 4.296	No	ns	0.8987	D-F				4261 vs. 4264	-0.0418	-0.1729 to 0.08926	No	ns	0.9302	D-F
	4262 vs. 4264	1.323	-3.316 to 5.963	No	ns	0.9557	E-F				4262 vs. 4264	-0.486	-3.666 to 2.694	No	ns	0.9973	E-F				4262 vs. 4264	-0.04822	-0.1793 to 0.08284	No	ns	0.8793	E-F
	Test details	Mean 1	Mean 2	Mean Diff.	SE of diff.	n1	n2	q	DF		Test details	Mean 1	Mean 2	Mean Diff.	SE of diff.	n1	n2	q	DF		Test details	Mean 1	Mean 2	Mean Diff.	SE of diff.	n1	n2	q	DF
	4218 vs. 4234	8.383	6.584	1.799	1.204	10	10	2.114	42		4218 vs. 4234	6.152	4.148	2.004	0.825	10	10	3.435	42		4218 vs. 4234	0.4307	0.3712	0.05947	0.03401	10	10	2.473	42
	4218 vs. 4243	8.383	9.564	-1.181	1.204	10	10	1.387	42		4218 vs. 4243	6.152	5.819	0.3334	0.825	10	10	0.5715	42		4218 vs. 4243	0.4307	0.3739	0.05678	0.03401	10	10	2.361	42
	4218 vs. 4261	8.383	13.03	-4.644	1.39	10	6	4.725	42		4218 vs. 4261	6.152	9.331	-3.179	0.9527	10	6	4.719	42		4218 vs. 4261	0.4307	0.4179	0.01274	0.03927	10	6	0.4589	42
	4218 vs. 4262	8.383	11.1	-2.717	1.39	10	6	2.764	42		4218 vs. 4262	6.152	7.729	-1.577	0.9527	10	6	2.341	42		4218 vs. 4262	0.4307	0.4115	0.01917	0.03927	10	6	0.6902	42
	4218 vs. 4264	8.383	9.777	-1.394	1.39	10	6	1.418	42		4218 vs. 4264	6.152	8.215	-2.063	0.9527	10	6	3.062	42		4218 vs. 4264	0.4307	0.4597	-0.02905	0.03927	10	6	1.046	42
	4234 vs. 4243	6.584	9.564	-2.98	1.204	10	10	3.501	42		4234 vs. 4243	4.148	5.819	-1.671	0.825	10	10	2.864	42		4234 vs. 4243	0.3712	0.3739	-0.002691	0.03401	10	10	0.1119	42
	4234 vs. 4261	6.584	13.03	-6.443	1.39	10	6	6.555	42		4234 vs. 4261	4.148	9.331	-5.183	0.9527	10	6	7.694	42		4234 vs. 4261	0.3712	0.4179	-0.04673	0.03927	10	6	1.683	42
	4234 vs. 4262	6.584	11.1	-4.516	1.39	10	6	4.595	42		4234 vs. 4262	4.148	7.729	-3.581	0.9527	10	6	5.316	42		4234 vs. 4262	0.3712	0.4115	-0.0403	0.03927	10	6	1.452	42
	4234 vs. 4264	6.584	9.777	-3.193	1.39	10	6	3.248	42		4234 vs. 4264	4.148	8.215	-4.067	0.9527	10	6	6.037	42		4234 vs. 4264	0.3712	0.4597	-0.08852	0.03927	10	6	3.188	42
	4243 vs. 4261	9.564	13.03	-3.463	1.39	10	6	3.523	42		4243 vs. 4261	5.819	9.331	-3.512	0.9527	10	6	5.214	42		4243 vs. 4261	0.3739	0.4179	-0.04404	0.03927	10	6	1.586	42
	4243 vs. 4262	9.564	11.1	-1.536	1.39	10	6	1.563	42		4243 vs. 4262	5.819	7.729	-1.91	0.9527	10	6	2.836	42		4243 vs. 4262	0.3739	0.4115	-0.03761	0.03927	10	6	1.355	42
	4243 vs. 4264	9.564	9.777	-0.2127	1.39	10	6	0.2164	42		4243 vs. 4264	5.819	8.215	-2.396	0.9527	10	6	3.557	42		4243 vs. 4264	0.3739	0.4597	-0.08583	0.03927	10	6	3.091	42
	4261 vs. 4262	13.03	11.1	1.927	1.554	6	6	1.753	42		4261 vs. 4262	9.331	7.729	1.602	1.065	6	6	2.127	42		4261 vs. 4262	0.4179	0.4115	0.006423	0.0439	6	6	0.2069	42
	4261 vs. 4264	13.03	9.777	3.25	1.554	6	6	2.958	42		4261 vs. 4264	9.331	8.215	1.116	1.065	6	6	1.482	42		4261 vs. 4264	0.4179	0.4597	-0.0418	0.0439	6	6	1.346	42
	4262 vs. 4264	11.1	9.777	1.323	1.554	6	6	1.204	42		4262 vs. 4264	7.729	8.215	-0.486	1.065	6	6	0.6453	42		4262 vs. 4264	0.4115	0.4597	-0.04822	0.0439	6	6	1.553	42
	Compact letter display										Compact letter display										Compact letter display
	4261	A									4261	A									4264	A
	4262	A B									4264	A B									4218	A
	4264	A C									4262	A B									4261	A
	4243	A C									4218	B C									4262	A
	4218	B C									4243	B C									4243	A
	4234	C									4234	C									4234	A
