# Supplementary material for: Engineering vascular potassium transport increases yield and drought resilience of cassava
Source: Nat Plants. 2025 Dec 17;11(12):2498–510. doi: 10.1038/s41477-025-02159-7 (PMC12711561; doi:10.1038/s41477-025-02159-7)
Supplement: Supplementary file 8 — Statistical analysis and source data. [file 41477_2025_2159_MOESM8_ESM.xlsx]

## Sheet: Sheet1
Fig 5A										Fig 5B																																Fig 5C
Pearson correlation values for the 2022 CFT										line	year	accession	stock	plot	sfw	rfw	dmc	tfw	trdm	hi	rs_ratio	row	col	rep	row_factor	col_factor	SPAT_X	SPAT_Y	row_f	col_f	BLUE	BLUE_SE	residual	spatial_trend	trait_spatially_corrected	weights_vcov	n_iterations	heritability	trait			Effect	Estimate	Std.Error	df	t_value	p_value	value	line2
	sfw	rfw	tfw	hi	rs_ratio	trdm	dmc			C2-8_ETH4255	2022	C2-8	C2-8	5052	5.97	5.58	36.3131	11.55	2.02627	0.483117	0.934673	55	11	1	55	11	55	11	55	11	4.20564	0.450723	1.84001	-0.0756417	6.04564	5.2696	26	0.82	sfw			(Intercept)	3.31689	0.283527	6.90415	11.6986	8.38084e-06	3.31689	0
sfw	1	0.77412	0.932281	0.14427	0.12657	0.747345	-0.257585			C2-8_ETH4255	2022	C2-8	C2-8	6014	4.26	3.58	33.6038	7.84	1.20302	0.456633	0.840376	20	12	2	20	12	20	12	20	12	4.20564	0.450723	-0.0639075	0.118271	4.14173	5.2696	26	0.82	sfw			line24218	-0.0414129	0.28759	401.113	-0.144	0.885573	3.27547	4218
rfw	0.77412	1	0.949145	0.675005	0.670509	0.928315	-0.272741			C2-8_ETH4255	2022	C2-8	C2-8	7103	4.04	3.16	31.2879	7.2	0.988697	0.438889	0.782178	8	15	3	8	15	8	15	8	15	4.20564	0.450723	-0.105454	-0.0601823	4.10018	5.2696	26	0.82	sfw			line24220	0.0483613	0.285635	400.604	0.169312	0.865637	3.36525	4220
tfw	0.932281	0.949145	1	0.453458	0.442126	0.892338	-0.28397			C2-8_ETH4255	2022	C2-8	C2-8	8005	1.6	0.97	35.9341	2.57	0.34856	0.377432	0.60625	7	16	4	7	16	7	16	7	16	4.20564	0.450723	-1.8437	-0.761934	2.36193	5.2696	26	0.82	sfw			line24221	-0.157841	0.28564	400.633	-0.552587	0.580854	3.15904	4221
hi	0.14427	0.675005	0.453458	1	0.979665	0.607722	-0.167613			C2-8_ETH4255	2022	C2-8	C2-8	9005	2.82	2.89	32.3033	5.71	0.933565	0.50613	1.02482	5	18	5	5	18	5	18	5	18	4.20564	0.450723	-0.684796	-0.70084	3.52084	5.2696	26	0.82	sfw			line24234	-0.0608172	0.28564	400.633	-0.212915	0.831501	3.25607	4234
rs_ratio	0.12657	0.670509	0.442126	0.979665	1	0.608813	-0.160328			C2-8_ETH4255	2022	C2-8	C2-8	10004	3.58	1.73	32.6481	5.31	0.564813	0.3258	0.48324	2	20	6	2	20	2	20	2	20	4.20564	0.450723	0.37977	-1.00541	4.58541	5.2696	26	0.82	sfw			line24243	0.158775	0.283766	400.184	0.559529	0.576114	3.47566	4243
trdm	0.747345	0.928315	0.892338	0.607722	0.608813	1	-0.0797433			C2-8_ETH4255	2022	C2-8	C2-8	11097	6.32	6.11	33.8785	12.43	2.06998	0.491553	0.966772	22	23	7	22	23	22	23	22	23	4.20564	0.450723	1.44944	0.664927	5.65507	5.2696	26	0.82	sfw			line24255	0.325347	0.283795	401.129	1.14642	0.252306	3.64223	4255
dmc	-0.257585	-0.272741	-0.28397	-0.167613	-0.160328	-0.0797433	1			C2-8_ETH4255	2022	C2-8	C2-8	12002	4.19	3.79	21.3832	7.98	0.810422	0.474937	0.904535	5	23	8	5	23	5	23	5	23	4.20564	0.450723	0.573653	-0.589289	4.77929	5.2696	26	0.82	sfw			line24261	1.02007	0.283795	401.129	3.5944	0.000365619	4.33696	4261
										C2-8_ETH4255	2022	C2-8	C2-8	13041	2.41	3.91	29.4086	6.32	1.14988	0.618671	1.62241	36	26	9	36	26	36	26	36	26	4.20564	0.450723	-1.3614	-0.43424	2.84424	5.2696	26	0.82	sfw			line24262	0.99776	0.28759	401.113	3.46939	0.000578208	4.31465	4262
Corrected p-values from the 2022 CFT										C2-8_ETH4255	2022	C2-8	C2-8	14107	3.16	2.22	21.0778	5.38	0.467927	0.412639	0.702532	8	29	10	8	29	8	29	8	29	4.20564	0.450723	-0.183611	-0.862025	4.02203	5.2696	26	0.82	sfw			line24265	0.430238	0.270894	405.421	1.58821	0.113017	3.74712	4265
	sfw	rfw	tfw	hi	rs_ratio	trdm	dmc			C2-8_ETH4261	2022	C2-8	C2-8	5028	8.02	8.8	30.6667	16.82	2.69867	0.523187	1.09726	36	10	1	36	10	36	10	36	10	5.54217	0.432646	1.15426	1.32357	6.69643	5.66477	26	0.82	sfw			line24266	0.147224	0.283766	400.184	0.518821	0.604172	3.46411	4266
sfw	0	3.579e-21	4.5411e-45	0.152124	0.209538	4.25324e-19	0.0100536			C2-8_ETH4261	2022	C2-8	C2-8	6070	4.61	4.98	32.4466	9.59	1.61584	0.519291	1.08026	39	13	2	39	13	39	13	39	13	5.54217	0.432646	-0.828558	-0.103613	4.71361	5.66477	26	0.82	sfw			(Intercept)	3.51271	0.865376	2.31041	4.05918	0.0434444	3.51271	0
rfw	3.579e-21	0	5.4984e-51	1.34778e-14	2.33108e-14	6.70563e-44	0.00630929			C2-8_ETH4261	2022	C2-8	C2-8	7043	5.53	6.02	32.3429	11.55	1.94704	0.521212	1.08861	47	14	3	47	14	47	14	47	14	5.54217	0.432646	-0.144793	0.132621	5.39738	5.66477	26	0.82	sfw			line24218	-0.0846284	0.341432	419.003	-0.247863	0.804362	3.42809	4218
tfw	4.5411e-45	5.4984e-51	0	2.16042e-06	4.11853e-06	1.25205e-35	0.00439301			C2-8_ETH4261	2022	C2-8	C2-8	8096	8.15	4.59	27.3861	12.74	1.25702	0.360283	0.56319	17	17	4	17	17	17	17	17	17	5.54217	0.432646	2.25131	0.356518	7.79348	5.66477	26	0.82	sfw			line24220	-0.0274991	0.3369	419.003	-0.0816237	0.934985	3.48522	4220
hi	0.152124	1.34778e-14	2.16042e-06	0	3.55642e-70	2.01764e-11	0.0972559			C2-8_ETH4261	2022	C2-8	C2-8	9024	5	4.73	30.8521	9.73	1.4593	0.486125	0.946	24	18	5	24	18	24	18	24	18	5.54217	0.432646	-0.618854	0.0766822	4.92332	5.66477	26	0.82	sfw			line24221	-0.136775	0.339123	419.003	-0.40332	0.686919	3.37594	4221
rs_ratio	0.209538	2.33108e-14	4.11853e-06	3.55642e-70	0	1.81658e-11	0.112908			C2-8_ETH4261	2022	C2-8	C2-8	10008	4.24	4.19	31.4118	8.43	1.31615	0.497034	0.988208	6	20	6	6	20	6	20	6	20	5.54217	0.432646	-0.698626	-0.603546	4.84355	5.66477	26	0.82	sfw			line24234	0.341735	0.339123	419.003	1.0077	0.314178	3.85445	4234
trdm	4.25324e-19	6.70563e-44	1.25205e-35	2.01764e-11	1.81658e-11	0	0.432683			C2-8_ETH4261	2022	C2-8	C2-8	11018	7.21	5.81	23.6593	13.02	1.37461	0.446237	0.805825	14	22	7	14	22	14	22	14	22	5.54217	0.432646	0.0814941	1.58633	5.62367	5.66477	26	0.82	sfw			line24243	-0.0990377	0.3369	419.003	-0.293967	0.768929	3.41368	4243
dmc	0.0100536	0.00630929	0.00439301	0.0972559	0.112908	0.432683	0			C2-8_ETH4261	2022	C2-8	C2-8	12052	6.31	6.12	21.6019	12.43	1.32204	0.492357	0.969889	46	24	8	46	24	46	24	46	24	5.54217	0.432646	0.834374	-0.0665452	6.37655	5.66477	26	0.82	sfw			line24255	0.0455429	0.336928	419.004	0.135171	0.892542	3.55826	4255
										C2-8_ETH4261	2022	C2-8	C2-8	13064	4.02	3.09	31.7204	7.11	0.980161	0.434599	0.768657	56	27	9	56	27	56	27	56	27	5.54217	0.432646	-1.28453	-0.237646	4.25765	5.66477	26	0.82	sfw			line24261	0.440425	0.336928	419.004	1.30718	0.191869	3.95314	4261
Pearson correlation values for the 2023 CFT										C2-8_ETH4261	2022	C2-8	C2-8	14098	4.22	3.53	28.2308	7.75	0.996546	0.455484	0.836493	17	29	10	17	29	17	29	17	29	5.54217	0.432646	-0.74608	-0.576092	4.79609	5.66477	26	0.82	sfw			line24262	0.706788	0.341432	419.003	2.07007	0.0390581	4.2195	4262
	sfw	rfw	tfw	hi	rs_ratio	trdm	dmc			C2-8_ETH4262	2022	C2-8	C2-8	5069	5.53	6.1	35.2075	11.63	2.14766	0.524506	1.10307	38	11	1	38	11	38	11	38	11	5.3563	0.440239	-0.378315	0.552017	4.97798	5.4109	26	0.82	sfw			line24265	0.162678	0.321648	419.04	0.505764	0.613288	3.67539	4265
sfw	1	0.661381	0.935516	-0.164757	-0.295275	0.584284	-0.0339924			C2-8_ETH4262	2022	C2-8	C2-8	6040	4.02	4.09	35.47	8.11	1.45072	0.504316	1.01741	46	12	2	46	12	46	12	46	12	5.3563	0.440239	-1.311	-0.0252992	4.0453	5.4109	26	0.82	sfw			line24266	-0.179525	0.3369	419.003	-0.532871	0.594405	3.33319	4266
rfw	0.661381	1	0.855182	0.482596	0.328188	0.949898	0.0198466			C2-8_ETH4262	2022	C2-8	C2-8	7089	5.47	5.22	33.1761	10.69	1.73179	0.488307	0.954296	22	15	3	22	15	22	15	22	15	5.3563	0.440239	-0.350444	0.464146	5.00585	5.4109	26	0.82	sfw			(Intercept)	6.7958	1.05968	2.67204	6.4131	0.010807	6.7958	0
tfw	0.935516	0.855182	1	0.0864374	-0.120073	0.769224	-0.0420213			C2-8_ETH4262	2022	C2-8	C2-8	8059	4.66	3.43	35.2672	8.09	1.20967	0.42398	0.736052	54	17	4	54	17	54	17	54	17	5.3563	0.440239	-0.423316	-0.272982	4.93298	5.4109	26	0.82	sfw			line24218	-0.158799	0.573702	396.573	-0.276797	0.78208	6.63701	4218
hi	-0.164757	0.482596	0.0864374	1	0.819897	0.500011	0.167832			C2-8_ETH4262	2022	C2-8	C2-8	9096	3.89	3.87	22.3854	7.76	0.866316	0.498711	0.994859	19	19	5	19	19	19	19	19	19	5.3563	0.440239	-1.95396	0.48766	3.40234	5.4109	26	0.82	sfw			line24220	-0.0984623	0.569773	395.833	-0.17281	0.862889	6.69734	4220
rs_ratio	-0.295275	0.328188	-0.120073	0.819897	1	0.390357	0.188159			C2-8_ETH4262	2022	C2-8	C2-8	10024	6.38	7.1	36.5376	13.48	2.59417	0.526706	1.11285	22	20	6	22	20	22	20	22	20	5.3563	0.440239	0.682396	0.341307	6.03869	5.4109	26	0.82	sfw			line24221	-0.286388	0.569787	395.93	-0.502623	0.615509	6.50942	4221
trdm	0.584284	0.949898	0.769224	0.500011	0.390357	1	0.268238			C2-8_ETH4262	2022	C2-8	C2-8	11013	9.96	8.39	24.981	18.35	2.0959	0.457221	0.842369	9	22	7	9	22	9	22	9	22	5.3563	0.440239	3.36157	1.24213	8.71787	5.4109	26	0.82	sfw			line24234	0.386654	0.569787	395.93	0.678594	0.497792	7.18246	4234
dmc	-0.0339924	0.0198466	-0.0420213	0.167832	0.188159	0.268238	1			C2-8_ETH4262	2022	C2-8	C2-8	12108	4.31	4.93	23.8879	9.24	1.17767	0.53355	1.14385	13	25	8	13	25	13	25	13	25	5.3563	0.440239	-1.23649	0.190196	4.1198	5.4109	26	0.82	sfw			line24243	0.0794327	0.566024	395.412	0.140335	0.888467	6.87524	4243
										C2-8_ETH4262	2022	C2-8	C2-8	13046	4.25	5.59	32.1651	9.84	1.79803	0.568089	1.31529	41	26	9	41	26	41	26	41	26	5.3563	0.440239	-0.643323	-0.462975	4.71298	5.4109	26	0.82	sfw			line24255	0.438919	0.566136	396.621	0.775289	0.438631	7.23472	4255
Corrected p-values from the 2023 CFT										C2-8_ETH4262	2022	C2-8	C2-8	14025	8.75	10.03	34.2727	18.78	3.43755	0.534079	1.14629	25	28	10	25	28	25	28	25	28	5.3563	0.440239	2.25288	1.14082	7.60918	5.4109	26	0.82	sfw			line24261	1.50091	0.566136	396.621	2.65116	0.0083431	8.29672	4261
	sfw	rfw	tfw	hi	rs_ratio	trdm	dmc			C2-8_ETH4265	2022	C2-8	C2-8	5087	3.24	4.18	33.934	7.42	1.41844	0.563342	1.29012	20	11	1	20	11	20	11	20	11	3.0903	0.439809	0.0160204	0.133678	3.10632	5.50398	26	0.82	sfw			line24262	1.71424	0.573702	396.573	2.98804	0.00298235	8.51005	4262
sfw	0	2.98882e-23	1.22916e-79	0.0298178	7.63974e-05	2.5967e-17	0.655176			C2-8_ETH4265	2022	C2-8	C2-8	6002	1.52	0.84	33.1571	2.36	0.27852	0.355932	0.552632	8	12	2	8	12	8	12	8	12	3.0903	0.439809	-1.1186	-0.451697	1.9717	5.50398	26	0.82	sfw			line24265	0.700268	0.540732	401.834	1.29504	0.19605	7.49607	4265
rfw	2.98882e-23	0	5.78865e-51	1.77089e-11	1.04299e-05	8.59919e-89	0.794915			C2-8_ETH4265	2022	C2-8	C2-8	7109	2.87	1.12	79.029	3.99	0.885125	0.280702	0.390244	2	15	3	2	15	2	15	2	15	3.0903	0.439809	0.189624	-0.409926	3.27993	5.50398	26	0.82	sfw			line24266	0.0158823	0.566024	395.412	0.0280594	0.977629	6.81169	4266
tfw	1.22916e-79	5.78865e-51	0	0.258147	0.115589	2.75093e-35	0.581944			C2-8_ETH4265	2022	C2-8	C2-8	8047	3.43	3.64	34.3736	7.07	1.2512	0.514851	1.06122	49	16	4	49	16	49	16	49	16	3.0903	0.439809	0.810003	-0.470305	3.90031	5.50398	26	0.82	sfw			(Intercept)	0.488111	0.0601674	2.08476	8.11255	0.013137	0.488111	0
hi	0.0298178	1.77089e-11	0.258147	0	1.61182e-43	2.48763e-12	0.0268541			C2-8_ETH4265	2022	C2-8	C2-8	9036	2.35	2.79	28.6994	5.14	0.800714	0.542802	1.18723	36	18	5	36	18	36	18	36	18	3.0903	0.439809	-0.328551	-0.411751	2.76175	5.50398	26	0.82	sfw			line24218	-0.00197852	0.012849	406.15	-0.153983	0.8777	0.486132	4218
rs_ratio	7.63974e-05	1.04299e-05	0.115589	1.61182e-43	0	1.10053e-07	0.0129064			C2-8_ETH4265	2022	C2-8	C2-8	10090	3.14	3.44	32.7745	6.58	1.12744	0.522796	1.09554	27	21	6	27	21	27	21	27	21	3.0903	0.439809	0.0449915	0.00470653	3.13529	5.50398	26	0.82	sfw			line24220	0.00268334	0.0126773	405.491	0.211665	0.832475	0.490794	4220
trdm	2.5967e-17	8.59919e-89	2.75093e-35	2.48763e-12	1.10053e-07	0	0.000345435			C2-8_ETH4265	2022	C2-8	C2-8	11033	3.03	5.32	28.6606	8.35	1.52474	0.637126	1.75578	29	22	7	29	22	29	22	29	22	3.0903	0.439809	-1.24185	1.18155	1.84845	5.50398	26	0.82	sfw			line24221	-0.00273509	0.0127615	405.79	-0.214325	0.830402	0.485376	4221
dmc	0.655176	0.794915	0.581944	0.0268541	0.0129064	0.000345435	0			C2-8_ETH4265	2022	C2-8	C2-8	12090	4.38	5.79	31.41	10.17	1.81864	0.569322	1.32192	31	25	8	31	25	31	25	31	25	3.0903	0.439809	1.25171	0.0379899	4.34201	5.50398	26	0.82	sfw			line24234	-0.0117199	0.0127615	405.79	-0.918381	0.358965	0.476391	4234
										C2-8_ETH4265	2022	C2-8	C2-8	13010	2.35	1.41	28.7273	3.76	0.405055	0.375	0.6	5	26	9	5	26	5	26	5	26	3.0903	0.439809	-0.0811744	-0.659128	3.00913	5.50398	26	0.82	sfw			line24243	0.0108301	0.0126773	405.491	0.854295	0.393446	0.498941	4243
Corrected p-values from the 2024 CFT										C2-8_ETH4265	2022	C2-8	C2-8	14072	3.07	3.2	33.1868	6.27	1.06198	0.510367	1.04235	43	29	10	43	29	43	29	43	29	3.0903	0.439809	0.457834	-0.478136	3.54814	5.50398	26	0.82	sfw			line24255	0.02144	0.0126795	406.174	1.69091	0.0916203	0.509551	4255
	sfw	rfw	tfw	hi	rs_ratio	trdm	dmc			C2-8_ETH4266	2022	C2-8	C2-8	5097	3.49	2.24	37.6596	5.73	0.843574	0.390925	0.641834	10	11	1	10	11	10	11	10	11	3.46605	0.447804	0.334496	-0.310542	3.80054	5.30571	26	0.82	sfw			line24261	0.0415339	0.0127644	406.471	3.25388	0.00123358	0.529645	4261
sfw	1	0.765069	0.894818	-0.0284866	-0.116622	0.70834	0.0550101			C2-8_ETH4266	2022	C2-8	C2-8	6084	2.85	1.89	32.0857	4.74	0.60642	0.398734	0.663158	25	13	2	25	13	25	13	25	13	3.46605	0.447804	-0.422588	-0.193458	3.04346	5.30571	26	0.82	sfw			line24262	0.036887	0.012849	406.15	2.87081	0.00430849	0.524998	4262
rfw	0.765069	1	0.969585	0.49221	0.436888	0.953398	0.122544			C2-8_ETH4266	2022	C2-8	C2-8	7075	2.63	3.17	31.281	5.8	0.991609	0.546552	1.20532	36	15	3	36	15	36	15	36	15	3.46605	0.447804	-1.23425	0.398207	2.23179	5.30571	26	0.82	sfw			line24265	0.0283638	0.01211	409.08	2.34218	0.0196504	0.516475	4265
tfw	0.894818	0.969585	1	0.324945	0.256022	0.913323	0.0893599			C2-8_ETH4266	2022	C2-8	C2-8	8071	4.26	5.22	32.15	9.48	1.67823	0.550633	1.22535	42	17	4	42	17	42	17	42	17	3.46605	0.447804	0.881988	-0.0880339	4.34803	5.30571	26	0.82	sfw			line24266	0.0202006	0.0126773	405.491	1.59345	0.111838	0.508312	4266
hi	-0.0284866	0.49221	0.324945	1	0.976088	0.505501	0.212797			C2-8_ETH4266	2022	C2-8	C2-8	9077	3.32	4	32.9669	7.32	1.31867	0.546448	1.20482	38	19	5	38	19	38	19	38	19	3.46605	0.447804	0.117916	-0.263962	3.58396	5.30571	26	0.82	sfw			(Intercept)	1.07663	0.283497	2.08466	3.79769	0.0588864	1.07663	0
rs_ratio	-0.116622	0.436888	0.256022	0.976088	1	0.452416	0.180357			C2-8_ETH4266	2022	C2-8	C2-8	10074	2.37	1.97	37.4608	4.34	0.737977	0.453917	0.831224	43	21	6	43	21	43	21	43	21	3.46605	0.447804	-0.658505	-0.437541	2.80754	5.30571	26	0.82	sfw			line24218	0.00235164	0.0600259	404.599	0.0391771	0.968769	1.07898	4218
trdm	0.70834	0.953398	0.913323	0.505501	0.452416	1	0.377483			C2-8_ETH4266	2022	C2-8	C2-8	11024	6.45	5.56	29.1509	12.01	1.62079	0.462948	0.862016	20	22	7	20	22	20	22	20	22	3.46605	0.447804	1.01862	1.96534	4.48466	5.30571	26	0.82	sfw			line24220	0.0226131	0.0592202	403.859	0.381848	0.702775	1.09924	4220
dmc	0.0550101	0.122544	0.0893599	0.212797	0.180357	0.377483	1			C2-8_ETH4266	2022	C2-8	C2-8	12023	4.92	5.9	25.163	10.82	1.48462	0.545287	1.19919	17	24	8	17	24	17	24	17	24	3.46605	0.447804	0.755892	0.698061	4.22194	5.30571	26	0.82	sfw			line24221	0.0132007	0.059615	404.177	0.221433	0.824867	1.08983	4221
										C2-8_ETH4266	2022	C2-8	C2-8	13071	4.72	5.8	30.8349	10.52	1.78842	0.551331	1.22881	49	27	9	49	27	49	27	49	27	3.46605	0.447804	1.10742	0.146535	4.57347	5.30571	26	0.82	sfw			line24234	-0.0716587	0.059615	404.177	-1.20203	0.230058	1.00497	4234
Corrected p-values from the 2024 CFT										C2-8_ETH4266	2022	C2-8	C2-8	14093	1.15	1.16	35.5114	2.31	0.411932	0.502165	1.0087	22	29	10	22	29	22	29	22	29	3.46605	0.447804	-1.90098	-0.415064	1.56506	5.30571	26	0.82	sfw			line24243	0.0248738	0.0592202	403.859	0.420022	0.674693	1.10151	4243
	sfw	rfw	tfw	hi	rs_ratio	trdm	dmc			VC_ETH4218	2022	VC_18	VC	5107	4.22	2.43	32.9293	6.65	0.800182	0.365414	0.575829	1	12	1	1	12	1	12	1	12	3.79204	0.467918	1.08202	-0.654064	4.87406	4.84208	26	0.82	sfw			line24255	0.0481944	0.0592344	404.637	0.813621	0.41634	1.12483	4255
sfw	0	6.4446e-24	1.93957e-42	0.759443	0.208519	2.9316e-19	0.554085			VC_ETH4218	2022	VC_18	VC	6101	2.93	1.72	33.5432	4.65	0.576943	0.369892	0.587031	8	13	2	8	13	8	13	8	13	3.79204	0.467918	-0.0547079	-0.807335	3.73734	4.84208	26	0.82	sfw			line24261	0.192857	0.0596325	404.931	3.2341	0.00132032	1.26949	4261
rfw	6.4446e-24	0	9.44452e-73	1.50517e-08	7.56847e-07	3.33122e-62	0.186173			VC_ETH4218	2022	VC_18	VC	7108	3	1.41	29.3519	4.41	0.413861	0.319728	0.47	3	15	3	3	15	3	15	3	15	3.79204	0.467918	-0.415403	-0.37664	3.37664	4.84208	26	0.82	sfw			line24262	0.158806	0.0600259	404.599	2.64563	0.00847162	1.23544	4262
tfw	1.93957e-42	9.44452e-73	0	0.000330472	0.00513726	4.46313e-47	0.335904			VC_ETH4218	2022	VC_18	VC	8057	2.36	0.93	34.0656	3.29	0.31681	0.282675	0.394068	56	17	4	56	17	56	17	56	17	3.79204	0.467918	-1.14545	-0.286595	2.6466	4.84208	26	0.82	sfw			line24265	0.0951401	0.0565894	407.956	1.68124	0.0934825	1.17177	4265
hi	0.759443	1.50517e-08	0.000330472	0	9.88741e-79	5.27238e-09	0.0206936			VC_ETH4218	2022	VC_18	VC	9058	4.49	1.6	31.2377	6.09	0.499803	0.262726	0.356347	57	19	5	57	19	57	19	57	19	3.79204	0.467918	0.857205	-0.159249	4.64925	4.84208	26	0.82	sfw			line24266	0.0512664	0.0592202	403.859	0.86569	0.387174	1.1279	4266
rs_ratio	0.208519	7.56847e-07	0.00513726	9.88741e-79	0	2.70008e-07	0.0506566			VC_ETH4218	2022	VC_18	VC	10002	2.97	1.65	31.7212	4.62	0.523399	0.357143	0.555556	1	19	6	1	19	1	19	1	19	3.79204	0.467918	0.0057074	-0.827751	3.79775	4.84208	26	0.82	sfw			(Intercept)	34.842	1.50423	2.41351	23.1626	0.000680372	34.842	0
trdm	2.9316e-19	3.33122e-62	4.46313e-47	5.27238e-09	2.70008e-07	0	2.51056e-05			VC_ETH4218	2022	VC_18	VC	11009	4.09	2.04	32.0808	6.13	0.654448	0.33279	0.498778	5	22	7	5	22	5	22	5	22	3.79204	0.467918	-0.430695	0.728652	3.36135	4.84208	26	0.82	sfw			line24218	-0.18842	0.662439	405.039	-0.284434	0.776223	34.6536	4218
dmc	0.554085	0.186173	0.335904	0.0206936	0.0506566	2.51056e-05	0			VC_ETH4218	2022	VC_18	VC	12001	1.61	1.54	23.8333	3.15	0.367033	0.488889	0.956522	6	23	8	6	23	6	23	6	23	3.79204	0.467918	-1.69516	-0.486882	2.09688	4.84208	26	0.82	sfw			line24220	-0.1359	0.653501	404.33	-0.207956	0.835368	34.7061	4220
										VC_ETH4218	2022	VC_18	VC	13025	5.5	2.65	33.2796	8.15	0.881909	0.325153	0.481818	20	26	9	20	26	20	26	20	26	3.79204	0.467918	1.33791	0.370043	5.12996	4.84208	26	0.82	sfw			line24221	-0.526277	0.657876	404.614	-0.799964	0.424201	34.3157	4221
										VC_ETH4218	2022	VC_18	VC	14091	3.94	3.24	36.4949	7.18	1.18244	0.451253	0.822335	24	29	10	24	29	24	29	24	29	3.79204	0.467918	0.458568	-0.310611	4.25061	4.84208	26	0.82	sfw			line24234	-0.183968	0.657876	404.614	-0.27964	0.779897	34.6581	4234
										VC_ETH4220	2022	VC_20	VC	5085	5.38	4.32	30.76	9.7	1.32883	0.445361	0.802974	22	11	1	22	11	22	11	22	11	3.9922	0.449965	1.20178	0.186018	5.19398	5.26097	26	0.82	sfw			line24243	0.89724	0.653501	404.33	1.37297	0.170522	35.7393	4243
										VC_ETH4220	2022	VC_20	VC	6097	3.04	1.29	26.2857	4.33	0.339086	0.297921	0.424342	12	13	2	12	13	12	13	12	13	3.9922	0.449965	-0.448164	-0.504037	3.54404	5.26097	26	0.82	sfw			line24255	-2.05034	0.653707	405.086	-3.13649	0.00183465	32.7917	4255
										VC_ETH4220	2022	VC_20	VC	7079	5.14	4.62	32.6418	9.76	1.50805	0.473361	0.898833	32	15	3	32	15	32	15	32	15	3.9922	0.449965	0.694476	0.453323	4.68668	5.26097	26	0.82	sfw			line24261	-1.35529	0.653707	405.086	-2.07324	0.0387815	33.4867	4261
										VC_ETH4220	2022	VC_20	VC	8082	3.31	1.63	33.6647	4.94	0.548735	0.32996	0.492447	31	17	4	31	17	31	17	31	17	3.9922	0.449965	-0.586856	-0.0953455	3.40535	5.26097	26	0.82	sfw			line24262	0.510537	0.662439	405.039	0.770694	0.441338	35.3526	4262
										VC_ETH4220	2022	VC_20	VC	9035	3.64	1.91	31.381	5.55	0.599376	0.344144	0.524725	35	18	5	35	18	35	18	35	18	3.9922	0.449965	0.0353182	-0.38752	4.02752	5.26097	26	0.82	sfw			line24265	-0.18019	0.62795	408.598	-0.28695	0.774296	34.6618	4265
										VC_ETH4220	2022	VC_20	VC	10018	2.03	1.12	24.6522	3.15	0.276104	0.355556	0.551724	16	20	6	16	20	16	20	16	20	3.9922	0.449965	-2.18625	0.22405	1.80595	5.26097	26	0.82	sfw			line24266	0.28047	0.653501	404.33	0.42918	0.668021	35.1225	4266
										VC_ETH4220	2022	VC_20	VC	11027	7.46	3.19	34.4554	10.65	1.09913	0.299531	0.427614	23	22	7	23	22	23	22	23	22	3.9922	0.449965	1.58118	1.88662	5.57338	5.26097	26	0.82	sfw			(Intercept)	1.13737	0.135973	3.50656	8.3647	0.00194587	1.13737	0
										VC_ETH4220	2022	VC_20	VC	12039	3.35	2.05	37.3529	5.4	0.765735	0.37963	0.61194	33	24	8	33	24	33	24	33	24	3.9922	0.449965	-0.445418	-0.196783	3.54678	5.26097	26	0.82	sfw			line24218	-0.0388571	0.10042	403.047	-0.386946	0.699	1.09851	4218
										VC_ETH4220	2022	VC_20	VC	13062	3.01	1.6	35.2241	4.61	0.563586	0.347072	0.531561	57	26	9	57	26	57	26	57	26	3.9922	0.449965	-0.294106	-0.688096	3.6981	5.26097	26	0.82	sfw			line24220	0.0215903	0.099734	402.543	0.216478	0.828725	1.15896	4220
										VC_ETH4220	2022	VC_20	VC	14050	4.9	5.82	31.9417	10.72	1.85901	0.54291	1.18776	50	28	10	50	28	50	28	50	28	3.9922	0.449965	0.448037	0.459761	4.44024	5.26097	26	0.82	sfw			line24221	-0.0718802	0.0997363	402.6	-0.720703	0.471511	1.06549	4221
										VC_ETH4221	2022	VC_21	VC	5102	1.29	0.74	36.1842	2.03	0.267763	0.364532	0.573643	5	11	1	5	11	5	11	5	11	3.00903	0.434888	-1.20733	-0.511698	1.8017	5.68891	26	0.82	sfw			line24234	-0.00549067	0.0997363	402.6	-0.0550519	0.956124	1.13188	4234
										VC_ETH4221	2022	VC_21	VC	6017	2.35	1.11	34.2785	3.46	0.380491	0.320809	0.47234	23	12	2	23	12	23	12	23	12	3.00903	0.434888	-0.813402	0.154369	2.19563	5.68891	26	0.82	sfw			line24243	0.0748622	0.099079	402.22	0.755581	0.450343	1.21223	4243
										VC_ETH4221	2022	VC_21	VC	7100	5.33	2.13	31.2791	7.46	0.666244	0.285523	0.399625	11	15	3	11	15	11	15	11	15	3.00903	0.434888	2.0334	0.28757	5.04243	5.68891	26	0.82	sfw			line24255	0.0201499	0.0990954	403.074	0.203338	0.838973	1.15752	4255
										VC_ETH4221	2022	VC_21	VC	8006	1.61	0.54	37.2222	2.15	0.201	0.251163	0.335404	8	16	4	8	16	8	16	8	16	3.00903	0.434888	-0.728925	-0.670108	2.28011	5.68891	26	0.82	sfw			line24261	0.286641	0.0990954	403.074	2.89258	0.00402808	1.42401	4261
										VC_ETH4221	2022	VC_21	VC	9081	3.22	1.24	35.05	4.46	0.43462	0.278027	0.385093	34	19	5	34	19	34	19	34	19	3.00903	0.434888	0.471594	-0.260627	3.48063	5.68891	26	0.82	sfw			line24262	0.347219	0.10042	403.047	3.45768	0.00060288	1.48459	4262
										VC_ETH4221	2022	VC_21	VC	10061	2.7	1.06	34.6154	3.76	0.366923	0.281915	0.392593	56	21	6	56	21	56	21	56	21	3.00903	0.434888	0.101478	-0.410511	3.11051	5.68891	26	0.82	sfw			line24265	0.13622	0.0946302	406.817	1.4395	0.150779	1.27359	4265
										VC_ETH4221	2022	VC_21	VC	11108	3.52	3.49	22.5889	7.01	0.788352	0.49786	0.991477	11	23	7	11	23	11	23	11	23	3.00903	0.434888	0.457742	0.053225	3.46677	5.68891	26	0.82	sfw			line24266	0.0402319	0.099079	402.22	0.406058	0.684916	1.1776	4266
										VC_ETH4221	2022	VC_21	VC	12070	2.78	3.54	34.0636	6.32	1.20585	0.560127	1.27338	51	25	8	51	25	51	25	51	25	3.00903	0.434888	-0.118709	-0.110324	2.89032	5.68891	26	0.82	sfw
										VC_ETH4221	2022	VC_21	VC	13088	3.79	2.24	31.6228	6.03	0.708351	0.371476	0.591029	32	27	9	32	27	32	27	32	27	3.00903	0.434888	0.283916	0.497051	3.29295	5.68891	26	0.82	sfw
										VC_ETH4221	2022	VC_21	VC	14094	2.04	1.59	34.6465	3.63	0.550879	0.438017	0.779412	21	29	10	21	29	21	29	21	29	3.00903	0.434888	-0.479757	-0.489276	2.52928	5.68891	26	0.82	sfw
										VC_ETH4234	2022	VC_34	VC	5009	5.77	3.45	32.4176	9.22	1.11841	0.374187	0.59792	17	10	1	17	10	17	10	17	10	3.762	0.45062	1.39511	0.612887	5.15711	5.08926	26	0.82	sfw
										VC_ETH4234	2022	VC_34	VC	6044	3.45	2.25	38.1373	5.7	0.858088	0.394737	0.652174	50	12	2	50	12	50	12	50	12	3.762	0.45062	-0.15968	-0.152325	3.60232	5.08926	26	0.82	sfw
										VC_ETH4234	2022	VC_34	VC	7051	4.17	1.45	33.9483	5.62	0.49225	0.258007	0.347722	55	14	3	55	14	55	14	55	14	3.762	0.45062	0.333689	0.0743071	4.09569	5.08926	26	0.82	sfw
										VC_ETH4234	2022	VC_34	VC	8061	2.32	1.57	37.6567	3.89	0.59121	0.403599	0.676724	52	17	4	52	17	52	17	52	17	3.762	0.45062	-1.17831	-0.263698	2.5837	5.08926	26	0.82	sfw
										VC_ETH4234	2022	VC_34	VC	9044	4.04	1.45	29.1532	5.49	0.422721	0.264117	0.358911	44	18	5	44	18	44	18	44	18	3.762	0.45062	0.527414	-0.249418	4.28942	5.08926	26	0.82	sfw
										VC_ETH4234	2022	VC_34	VC	10056	3.95	1.86	34.2549	5.81	0.637141	0.320138	0.470886	54	20	6	54	20	54	20	54	20	3.762	0.45062	0.589486	-0.40149	4.35149	5.08926	26	0.82	sfw
										VC_ETH4234	2022	VC_34	VC	11065	2.93	2.18	35.8925	5.11	0.782456	0.426614	0.744027	54	23	7	54	23	54	23	54	23	3.762	0.45062	-0.523582	-0.308423	3.23842	5.08926	26	0.82	sfw
										VC_ETH4234	2022	VC_34	VC	12043	2.35	1.98	24.2407	4.33	0.479967	0.457275	0.842553	37	24	8	37	24	37	24	37	24	3.762	0.45062	-1.05956	-0.352441	2.70244	5.08926	26	0.82	sfw
										VC_ETH4234	2022	VC_34	VC	13073	3.72	2.3	31.7079	6.02	0.729281	0.38206	0.61828	47	27	9	47	27	47	27	47	27	3.762	0.45062	-0.189808	0.147804	3.5722	5.08926	26	0.82	sfw
										VC_ETH4234	2022	VC_34	VC	14004	3.86	2.52	30.0625	6.38	0.757575	0.394984	0.65285	4	27	10	4	27	4	27	4	27	3.762	0.45062	0.265242	-0.167246	4.02725	5.08926	26	0.82	sfw
										VC_ETH4243	2022	VC_43	VC	5057	0.44	0.22	38.7273	0.66	0.0852	0.333333	0.5	50	11	1	50	11	50	11	50	11	2.31409	0.43903	-1.80687	-0.0672245	0.507225	5.5631	26	0.82	sfw
										VC_ETH4243	2022	VC_43	VC	6031	4.95	4.63	33.7	9.58	1.56031	0.483299	0.935354	37	12	2	37	12	37	12	37	12	2.31409	0.43903	2.16274	0.473162	4.47684	5.5631	26	0.82	sfw
										VC_ETH4243	2022	VC_43	VC	7001	2.37	1.26	31.8478	3.63	0.401283	0.347107	0.531646	5	14	3	5	14	5	14	5	14	2.31409	0.43903	0.404048	-0.348141	2.71814	5.5631	26	0.82	sfw
										VC_ETH4243	2022	VC_43	VC	8092	2.16	1	35.8	3.16	0.358	0.316456	0.462963	21	17	4	21	17	21	17	21	17	2.31409	0.43903	-0.382747	0.228654	1.93135	5.5631	26	0.82	sfw
										VC_ETH4243	2022	VC_43	VC	9102	2.84	1.36	35.5556	4.2	0.483556	0.32381	0.478873	13	19	5	13	19	13	19	13	19	2.31409	0.43903	0.211092	0.314815	2.52519	5.5631	26	0.82	sfw
										VC_ETH4243	2022	VC_43	VC	10105	1.8	1.59	32.8214	3.39	0.521861	0.469027	0.883333	12	21	6	12	21	12	21	12	21	2.31409	0.43903	-0.571564	0.0574711	1.74253	5.5631	26	0.82	sfw
										VC_ETH4243	2022	VC_43	VC	11088	1.01	0.98	35.6075	1.99	0.348953	0.492462	0.970297	31	23	7	31	23	31	23	31	23	2.31409	0.43903	-1.00919	-0.294903	1.3049	5.5631	26	0.82	sfw
										VC_ETH4243	2022	VC_43	VC	12036	2.39	1.87	31	4.26	0.5797	0.438967	0.782427	30	24	8	30	24	30	24	30	24	2.31409	0.43903	-0.0184814	0.0943884	2.29561	5.5631	26	0.82	sfw
										VC_ETH4243	2022	VC_43	VC	13067	3.05	4.09	31.0189	7.14	1.26867	0.572829	1.34098	53	27	9	53	27	53	27	53	27	2.31409	0.43903	0.761032	-0.025125	3.07512	5.5631	26	0.82	sfw
										VC_ETH4243	2022	VC_43	VC	14081	2.54	2.27	35.4369	4.81	0.804417	0.471933	0.893701	34	29	10	34	29	34	29	34	29	2.31409	0.43903	0.249934	-0.0240265	2.56403	5.5631	26	0.82	sfw
										C2-8_ETH4255	2023	C2-8	C2-8	603	2.22	0.706	31.5789	2.926	0.222947	0.241285	0.318018	53	1	1	53	1	53	1	53	1	4.61798	0.552893	-1.71545	-0.682533	2.90253	3.28666	35	0	sfw
										C2-8_ETH4255	2023	C2-8	C2-8	724	8.5	6.316	20.8696	14.816	1.31812	0.426296	0.743059	29	4	2	29	4	29	4	29	4	4.61798	0.552893	3.31106	0.570957	7.92904	3.28666	35	0	sfw
										C2-8_ETH4255	2023	C2-8	C2-8	799	4.76	2.882	34.6535	7.642	0.998713	0.377126	0.605462	42	6	3	42	6	42	6	42	6	4.61798	0.552893	-0.124952	0.26697	4.49303	3.28666	35	0	sfw
										C2-8_ETH4255	2023	C2-8	C2-8	979	9.63	6.23	28.4211	15.86	1.77063	0.392812	0.646937	38	10	4	38	10	38	10	38	10	4.61798	0.552893	3.9818	1.03021	8.59979	3.28666	35	0	sfw
										C2-8_ETH4255	2023	C2-8	C2-8	1024	3.76	3.924	32.2581	7.684	1.26581	0.510672	1.04362	34	11	5	34	11	34	11	34	11	4.61798	0.552893	-1.268	0.410016	3.34998	3.28666	35	0	sfw
										C2-8_ETH4255	2023	C2-8	C2-8	1071	3.13	3.02	35.7895	6.15	1.08084	0.491057	0.964856	34	12	6	34	12	34	12	34	12	4.61798	0.552893	-1.83539	0.347405	2.7826	3.28666	35	0	sfw
										C2-8_ETH4255	2023	C2-8	C2-8	1075	2.88	1.804	34.9057	4.684	0.629698	0.385141	0.626389	30	12	7	30	12	30	12	30	12	4.61798	0.552893	-2.02121	0.283231	2.59677	3.28666	35	0	sfw
										C2-8_ETH4255	2023	C2-8	C2-8	1142	6.98	6.042	30.5882	13.022	1.84814	0.463984	0.865616	51	14	8	51	14	51	14	51	14	4.61798	0.552893	1.36554	0.996474	5.98353	3.28666	35	0	sfw
										C2-8_ETH4255	2023	C2-8	C2-8	1204	5.8	2.312	36.0465	8.112	0.833395	0.28501	0.398621	38	15	9	38	15	38	15	38	15	4.61798	0.552893	0.73039	0.451628	5.34837	3.28666	35	0	sfw
										C2-8_ETH4255	2023	C2-8	C2-8	1241	5.5	5.264	30.5263	10.764	1.60691	0.489038	0.957091	40	16	10	40	16	40	16	40	16	4.61798	0.552893	0.821305	0.0607133	5.43929	3.28666	35	0	sfw
										C2-8_ETH4255	2023	C2-8	C2-8	1296	6.21	6.778	32	12.988	2.16896	0.521866	1.09147	42	17	11	42	17	42	17	42	17	4.61798	0.552893	1.77141	-0.179392	6.38939	3.28666	35	0	sfw
										C2-8_ETH4255	2023	C2-8	C2-8	1333	1.5	1.452	35	2.952	0.5082	0.49187	0.968	36	18	12	36	18	36	18	36	18	4.61798	0.552893	-2.6784	-0.439577	1.93958	3.28666	35	0	sfw
										C2-8_ETH4255	2023	C2-8	C2-8	1401	3.07	4.618	38.835	7.688	1.7934	0.600676	1.50423	56	20	13	56	20	56	20	56	20	4.61798	0.552893	0.639757	-2.18774	5.25774	3.28666	35	0	sfw
										C2-8_ETH4255	2023	C2-8	C2-8	1522	1.01	0.396	9.375	1.406	0.037125	0.28165	0.392079	23	22	14	23	22	23	22	23	22	4.61798	0.552893	-4.80982	1.20184	-0.19184	3.28666	35	0	sfw
										C2-8_ETH4255	2023	C2-8	C2-8	1681	4.01	2.764	33.0189	6.774	0.912642	0.408031	0.689277	40	26	15	40	26	40	26	40	26	4.61798	0.552893	0.291396	-0.899378	4.90938	3.28666	35	0	sfw
										C2-8_ETH4255	2023	C2-8	C2-8	1733	5.97	5.568	34.0206	11.538	1.89427	0.482579	0.932663	39	27	16	39	27	39	27	39	27	4.61798	0.552893	1.72834	-0.376323	6.34632	3.28666	35	0	sfw
										C2-8_ETH4255	2023	C2-8	C2-8	1742	3.05	3.888	33.3333	6.938	1.296	0.560392	1.27475	48	27	17	48	27	48	27	48	27	4.61798	0.552893	-0.187784	-1.3802	4.4302	3.28666	35	0	sfw
										C2-8_ETH4261	2023	C2-8	C2-8	641	4.53	5.844	37.2727	10.374	2.17822	0.563331	1.29007	24	2	1	24	2	24	2	24	2	4.61114	0.548502	-0.236977	0.155833	4.37417	3.33468	35	0	sfw
										C2-8_ETH4261	2023	C2-8	C2-8	655	3.91	6.216	35.4167	10.126	2.2015	0.613865	1.58977	17	3	2	17	3	17	3	17	3	4.61114	0.548502	-1.25264	0.551498	3.3585	3.33468	35	0	sfw
										C2-8_ETH4261	2023	C2-8	C2-8	703	3.96	5.622	38.2114	9.582	2.14824	0.586725	1.4197	50	4	3	50	4	50	4	50	4	4.61114	0.548502	0.150626	-0.80177	4.76177	3.33468	35	0	sfw
										C2-8_ETH4261	2023	C2-8	C2-8	821	9.25	4.572	28.1818	13.822	1.28847	0.330777	0.49427	20	6	4	20	6	20	6	20	6	4.61114	0.548502	3.06017	1.57869	7.67131	3.33468	35	0	sfw
										C2-8_ETH4261	2023	C2-8	C2-8	1060	6.82	0.446	20	7.266	0.0892	0.0613818	0.0653959	45	12	5	45	12	45	12	45	12	4.61114	0.548502	0.927194	1.28166	5.53834	3.33468	35	0	sfw
										C2-8_ETH4261	2023	C2-8	C2-8	1181	4.69	5.098	31.9672	9.788	1.62969	0.520842	1.08699	15	15	6	15	15	15	15	15	15	4.61114	0.548502	-0.586736	0.665592	4.02441	3.33468	35	0	sfw
										C2-8_ETH4261	2023	C2-8	C2-8	1220	0.3	2.83	31.9588	3.13	0.904433	0.904153	9.43333	54	15	7	54	15	54	15	54	15	4.61114	0.548502	-4.89235	0.581209	-0.281209	3.33468	35	0	sfw
										C2-8_ETH4261	2023	C2-8	C2-8	1234	4.96	6.62	40.708	11.58	2.69487	0.571675	1.33468	47	16	8	47	16	47	16	47	16	4.61114	0.548502	0.136716	0.21214	4.74786	3.33468	35	0	sfw
										C2-8_ETH4261	2023	C2-8	C2-8	1252	3.23	4.472	34.9515	7.702	1.56303	0.580628	1.38452	29	16	9	29	16	29	16	29	16	4.61114	0.548502	-1.67287	0.29173	2.93827	3.33468	35	0	sfw
										C2-8_ETH4261	2023	C2-8	C2-8	1274	5.71	6.236	33.6842	11.946	2.10055	0.522016	1.09212	20	17	10	20	17	20	17	20	17	4.61114	0.548502	0.11572	0.983136	4.72686	3.33468	35	0	sfw
										C2-8_ETH4261	2023	C2-8	C2-8	1374	5.42	3.212	37.7358	8.632	1.21208	0.372104	0.59262	32	19	11	32	19	32	19	32	19	4.61114	0.548502	0.873504	-0.064648	5.48465	3.33468	35	0	sfw
										C2-8_ETH4261	2023	C2-8	C2-8	1421	1.58	3.238	37.6068	4.818	1.21771	0.672063	2.04937	36	20	12	36	20	36	20	36	20	4.61114	0.548502	-2.36184	-0.669303	2.2493	3.33468	35	0	sfw
										C2-8_ETH4261	2023	C2-8	C2-8	1422	4.36	5.928	34.2857	10.288	2.03246	0.576205	1.35963	35	20	13	35	20	35	20	35	20	4.61114	0.548502	0.103764	-0.354908	4.71491	3.33468	35	0	sfw
										C2-8_ETH4261	2023	C2-8	C2-8	1454	11.93	4.736	32.381	16.666	1.53356	0.284171	0.396982	24	21	14	24	21	24	21	24	21	4.61114	0.548502	5.92096	1.39789	10.5321	3.33468	35	0	sfw
										C2-8_ETH4261	2023	C2-8	C2-8	1647	3.6	1.904	36.6071	5.504	0.697	0.34593	0.528889	41	25	15	41	25	41	25	41	25	4.61114	0.548502	0.145015	-1.15616	4.75616	3.33468	35	0	sfw
										C2-8_ETH4261	2023	C2-8	C2-8	1726	4.76	5.908	28.1553	10.668	1.66342	0.553806	1.24118	32	27	16	32	27	32	27	32	27	4.61114	0.548502	0.317586	-0.16873	4.92873	3.33468	35	0	sfw
										C2-8_ETH4261	2023	C2-8	C2-8	1831	3.03	2.854	38.0952	5.884	1.08724	0.485044	0.941914	49	29	17	49	29	49	29	49	29	4.61114	0.548502	-0.747833	-0.833311	3.86331	3.33468	35	0	sfw
										C2-8_ETH4262	2023	C2-8	C2-8	584	3.11	2.412	40.4762	5.522	0.976286	0.436798	0.775563	34	1	1	34	1	34	1	34	1	5.26694	0.54015	-1.40373	-0.753212	3.86321	3.4374	35	0	sfw
										C2-8_ETH4262	2023	C2-8	C2-8	663	4.41	3.093	38.0531	7.503	1.17698	0.412235	0.701361	25	3	2	25	3	25	3	25	3	5.26694	0.54015	-1.31387	0.456935	3.95307	3.4374	35	0	sfw
										C2-8_ETH4262	2023	C2-8	C2-8	805	1.17	1.42	38.1818	2.59	0.542182	0.548263	1.21368	36	6	3	36	6	36	6	36	6	5.26694	0.54015	-4.29088	0.19394	0.97606	3.4374	35	0	sfw
										C2-8_ETH4262	2023	C2-8	C2-8	807	3.77	1.158	36	4.928	0.41688	0.234984	0.307162	34	6	4	34	6	34	6	34	6	5.26694	0.54015	-1.76026	0.263324	3.50668	3.4374	35	0	sfw
										C2-8_ETH4262	2023	C2-8	C2-8	876	4.63	2.284	37.5	6.914	0.8565	0.330344	0.493305	53	8	5	53	8	53	8	53	8	5.26694	0.54015	-0.840692	0.203753	4.42625	3.4374	35	0	sfw
										C2-8_ETH4262	2023	C2-8	C2-8	925	5.82	4.094	36.3636	9.914	1.48873	0.412951	0.703436	23	9	6	23	9	23	9	23	9	5.26694	0.54015	-0.312586	0.865646	4.95435	3.4374	35	0	sfw
										C2-8_ETH4262	2023	C2-8	C2-8	927	10.83	4.448	36.8421	15.278	1.63874	0.291138	0.410711	25	9	7	25	9	25	9	25	9	5.26694	0.54015	4.5947	0.96836	9.86164	3.4374	35	0	sfw
										C2-8_ETH4262	2023	C2-8	C2-8	1029	10.95	6.46	28.9256	17.41	1.8686	0.371051	0.589954	39	11	8	39	11	39	11	39	11	5.26694	0.54015	4.45456	1.2285	9.7215	3.4374	35	0	sfw
										C2-8_ETH4262	2023	C2-8	C2-8	1187	7.18	5.742	34.7458	12.922	1.9951	0.444358	0.799721	21	15	9	21	15	21	15	21	15	5.26694	0.54015	1.40292	0.510138	6.66986	3.4374	35	0	sfw
										C2-8_ETH4262	2023	C2-8	C2-8	1303	2.54	3.792	38.5965	6.332	1.46358	0.598863	1.49291	49	17	10	49	17	49	17	49	17	5.26694	0.54015	-2.31352	-0.413419	2.95342	3.4374	35	0	sfw
										C2-8_ETH4262	2023	C2-8	C2-8	1382	2.48	3.816	37.8947	6.296	1.44606	0.606099	1.53871	40	19	11	40	19	40	19	40	19	5.26694	0.54015	-1.95274	-0.834201	3.3142	3.4374	35	0	sfw
										C2-8_ETH4262	2023	C2-8	C2-8	1469	3.22	5.026	38.2353	8.246	1.92171	0.609508	1.56087	39	21	12	39	21	39	21	39	21	5.26694	0.54015	-1.25742	-0.789522	4.00952	3.4374	35	0	sfw
										C2-8_ETH4262	2023	C2-8	C2-8	1516	10.13	7.88	31.7757	18.01	2.50393	0.437535	0.777887	29	22	13	29	22	29	22	29	22	5.26694	0.54015	4.15141	0.711653	9.41835	3.4374	35	0	sfw
										C2-8_ETH4262	2023	C2-8	C2-8	1665	1.37	2.038	37.6471	3.408	0.767247	0.598005	1.48759	56	26	14	56	26	56	26	56	26	5.26694	0.54015	-1.41461	-2.48233	3.85233	3.4374	35	0	sfw
										C2-8_ETH4262	2023	C2-8	C2-8	1688	3	2.258	36.5854	5.258	0.826098	0.429441	0.752667	33	26	15	33	26	33	26	33	26	5.26694	0.54015	-2.13459	-0.132353	3.13235	3.4374	35	0	sfw
										C2-8_ETH4262	2023	C2-8	C2-8	1716	10.03	5.396	35.0515	15.426	1.89138	0.349799	0.537986	22	27	16	22	27	22	27	22	27	5.26694	0.54015	4.30423	0.458828	9.57117	3.4374	35	0	sfw
										C2-8_ETH4262	2023	C2-8	C2-8	1775	4.99	5.13	37.3737	10.12	1.91727	0.506917	1.02806	34	28	17	34	28	34	28	34	28	5.26694	0.54015	0.0870755	-0.364015	5.35401	3.4374	35	0	sfw
										C2-8_ETH4265	2023	C2-8	C2-8	636	5.71	4.798	32.8	10.508	1.57374	0.456604	0.84028	29	2	1	29	2	29	2	29	2	5.6718	0.551122	0.115871	-0.0776692	5.78767	3.3146	35	0	sfw
										C2-8_ETH4265	2023	C2-8	C2-8	831	4.19	1.454	31.0078	5.644	0.450853	0.257619	0.347017	17	7	2	17	7	17	7	17	7	5.6718	0.551122	-2.889	1.4072	2.7828	3.3146	35	0	sfw
										C2-8_ETH4265	2023	C2-8	C2-8	834	9.19	6.502	30.1075	15.692	1.95759	0.414351	0.707508	20	7	3	20	7	20	7	20	7	5.6718	0.551122	1.98452	1.53368	7.65632	3.3146	35	0	sfw
										C2-8_ETH4265	2023	C2-8	C2-8	1009	5.25	3.704	37.5	8.954	1.389	0.41367	0.705524	19	11	4	19	11	19	11	19	11	5.6718	0.551122	-0.997289	0.575491	4.67451	3.3146	35	0	sfw
										C2-8_ETH4265	2023	C2-8	C2-8	1040	3.09	4.202	29.7297	7.292	1.24924	0.576248	1.35987	50	11	5	50	11	50	11	50	11	5.6718	0.551122	-3.71189	1.1301	1.9599	3.3146	35	0	sfw
										C2-8_ETH4265	2023	C2-8	C2-8	1050	13.5	5.924	39.1753	19.424	2.32074	0.304984	0.438815	55	12	6	55	12	55	12	55	12	5.6718	0.551122	6.12895	1.69926	11.8007	3.3146	35	0	sfw
										C2-8_ETH4265	2023	C2-8	C2-8	1068	7.535	6.708	37.9845	14.243	2.548	0.470968	0.890246	37	12	7	37	12	37	12	37	12	5.6718	0.551122	1.11815	0.745056	6.78994	3.3146	35	0	sfw
										C2-8_ETH4265	2023	C2-8	C2-8	1070	5.01	4.826	37.6147	9.836	1.81528	0.490647	0.963273	35	12	8	35	12	35	12	35	12	5.6718	0.551122	-1.25819	0.596388	4.41361	3.3146	35	0	sfw
										C2-8_ETH4265	2023	C2-8	C2-8	1166	4.62	3.978	35.5556	8.598	1.4144	0.462666	0.861039	27	14	9	27	14	27	14	27	14	5.6718	0.551122	-1.29012	0.238317	4.38168	3.3146	35	0	sfw
										C2-8_ETH4265	2023	C2-8	C2-8	1221	8.51	5.212	32.6923	13.722	1.70392	0.379828	0.612456	55	15	10	55	15	55	15	55	15	5.6718	0.551122	1.96765	0.870555	7.63944	3.3146	35	0	sfw
										C2-8_ETH4265	2023	C2-8	C2-8	1398	3.45	4.346	36.7347	7.796	1.59649	0.557465	1.25971	56	19	11	56	19	56	19	56	19	5.6718	0.551122	-0.554639	-1.66716	5.11716	3.3146	35	0	sfw
										C2-8_ETH4265	2023	C2-8	C2-8	1513	5.65	3.682	36	9.332	1.32552	0.394556	0.651681	32	22	12	32	22	32	22	32	22	5.6718	0.551122	-0.0315704	0.00977197	5.64023	3.3146	35	0	sfw
										C2-8_ETH4265	2023	C2-8	C2-8	1548	10.7	6.522	34.6939	17.222	2.26273	0.378702	0.609533	30	23	13	30	23	30	23	30	23	5.6718	0.551122	4.56243	0.465775	10.2342	3.3146	35	0	sfw
										C2-8_ETH4265	2023	C2-8	C2-8	1646	4.72	4.754	34.9515	9.474	1.66159	0.501794	1.0072	40	25	14	40	25	40	25	40	25	5.6718	0.551122	0.0842261	-1.03602	5.75602	3.3146	35	0	sfw
										C2-8_ETH4265	2023	C2-8	C2-8	1650	2.89	3.546	38.2979	6.436	1.35804	0.550963	1.22699	44	25	15	44	25	44	25	44	25	5.6718	0.551122	-1.37527	-1.40653	4.29653	3.3146	35	0	sfw
										C2-8_ETH4265	2023	C2-8	C2-8	1678	3.26	4.072	24.1379	7.332	0.982897	0.555374	1.24908	43	26	16	43	26	43	26	43	26	5.6718	0.551122	-1.21458	-1.19721	4.45721	3.3146	35	0	sfw
										C2-8_ETH4265	2023	C2-8	C2-8	1781	2.97	2.748	35.7798	5.718	0.983229	0.480588	0.925253	28	28	17	28	28	28	28	28	28	5.6718	0.551122	-2.63924	-0.0625573	3.03256	3.3146	35	0	sfw
										C2-8_ETH4266	2023	C2-8	C2-8	648	1.84	2.308	40.9091	4.148	0.944182	0.556413	1.25435	17	2	1	17	2	17	2	17	2	4.65246	0.537273	-2.7247	-0.0877572	1.92776	3.4782	35	0	sfw
										C2-8_ETH4266	2023	C2-8	C2-8	800	6.77	4.216	38.0165	10.986	1.60278	0.383761	0.622747	41	6	2	41	6	41	6	41	6	4.65246	0.537273	1.90288	0.21466	6.55534	3.4782	35	0	sfw
										C2-8_ETH4266	2023	C2-8	C2-8	851	3.72	2.692	40	6.412	1.0768	0.419838	0.723656	37	7	3	37	7	37	7	37	7	4.65246	0.537273	-1.39265	0.460191	3.25981	3.4782	35	0	sfw
										C2-8_ETH4266	2023	C2-8	C2-8	940	3.26	0.962	39.2405	4.222	0.377494	0.227854	0.295092	38	9	4	38	9	38	9	38	9	4.65246	0.537273	-2.34513	0.952672	2.30733	3.4782	35	0	sfw
										C2-8_ETH4266	2023	C2-8	C2-8	970	7.42	4.354	33.6134	11.774	1.46353	0.369798	0.586792	47	10	5	47	10	47	10	47	10	4.65246	0.537273	1.62598	1.14156	6.27844	3.4782	35	0	sfw
										C2-8_ETH4266	2023	C2-8	C2-8	998	3.64	3.066	39.7727	6.706	1.21943	0.457203	0.842308	19	10	6	19	10	19	10	19	10	4.65246	0.537273	-1.83213	0.819677	2.82032	3.4782	35	0	sfw
										C2-8_ETH4266	2023	C2-8	C2-8	1067	4.1	2.728	31.3953	6.828	0.856465	0.399531	0.665366	38	12	7	38	12	38	12	38	12	4.65246	0.537273	-1.54839	0.995933	3.10407	3.4782	35	0	sfw
										C2-8_ETH4266	2023	C2-8	C2-8	1102	6.1	4.066	38.3838	10.166	1.56069	0.399961	0.666557	24	13	8	24	13	24	13	24	13	4.65246	0.537273	0.915094	0.532449	5.56755	3.4782	35	0	sfw
										C2-8_ETH4266	2023	C2-8	C2-8	1148	6.62	5.246	30.2521	11.866	1.58703	0.442103	0.792447	45	14	9	45	14	45	14	45	14	4.65246	0.537273	1.06506	0.902482	5.71752	3.4782	35	0	sfw
										C2-8_ETH4266	2023	C2-8	C2-8	1203	3.68	2.564	38.4615	6.244	0.986154	0.410634	0.696739	37	15	10	37	15	37	15	37	15	4.65246	0.537273	-1.23218	0.259725	3.42027	3.4782	35	0	sfw
										C2-8_ETH4266	2023	C2-8	C2-8	1205	8.08	4.906	30.7018	12.986	1.50623	0.377791	0.607178	39	15	11	39	15	39	15	39	15	4.65246	0.537273	2.83958	0.587962	7.49204	3.4782	35	0	sfw
										C2-8_ETH4266	2023	C2-8	C2-8	1270	4.18	3.938	34.5238	8.118	1.35955	0.485095	0.942105	16	17	12	16	17	16	17	16	17	4.65246	0.537273	-1.52662	1.05417	3.12583	3.4782	35	0	sfw
										C2-8_ETH4266	2023	C2-8	C2-8	1361	6.32	5.786	35.0877	12.106	2.03018	0.477945	0.915506	19	19	13	19	19	19	19	19	19	4.65246	0.537273	0.283201	1.38434	4.93566	3.4782	35	0	sfw
										C2-8_ETH4266	2023	C2-8	C2-8	1478	3.45	5.164	38.4615	8.614	1.98615	0.599489	1.49681	48	21	14	48	21	48	21	48	21	4.65246	0.537273	0.580866	-1.78332	5.23332	3.4782	35	0	sfw
										C2-8_ETH4266	2023	C2-8	C2-8	1585	2.75	3.7	38.7097	6.45	1.43226	0.573643	1.34545	48	24	15	48	24	48	24	48	24	4.65246	0.537273	0.0708929	-1.97335	4.72335	3.4782	35	0	sfw
										C2-8_ETH4266	2023	C2-8	C2-8	1770	6.3	4.244	29.8969	10.544	1.26882	0.402504	0.673651	39	28	16	39	28	39	28	39	28	4.65246	0.537273	1.88271	-0.235167	6.53517	3.4782	35	0	sfw
										C2-8_ETH4266	2023	C2-8	C2-8	1771	6.16	5.28	36.5385	11.44	1.92923	0.461538	0.857143	38	28	17	38	28	38	28	38	28	4.65246	0.537273	1.78227	-0.274727	6.43473	3.4782	35	0	sfw
										C2-8_ETH4266	2023	C2-8	C2-8	1819	4.01	3.714	36.9048	7.724	1.37064	0.480839	0.926185	37	29	18	37	29	37	29	37	29	4.65246	0.537273	-0.346731	-0.295726	4.30573	3.4782	35	0	sfw
										VC_ETH4218	2023	VC_18	VC	576	3.46	4.052	38.8235	7.512	1.57313	0.539404	1.1711	26	1	1	26	1	26	1	26	1	4.45046	0.549874	-0.31418	-0.676284	4.13628	3.32348	35	0	sfw
										VC_ETH4218	2023	VC_18	VC	599	5.43	5.28	38.5965	10.71	2.03789	0.492997	0.972376	49	1	2	49	1	49	1	49	1	4.45046	0.549874	1.73185	-0.752315	6.18232	3.32348	35	0	sfw
										VC_ETH4218	2023	VC_18	VC	713	0.53	0.65	38.7097	1.18	0.251613	0.550847	1.22642	40	4	3	40	4	40	4	40	4	4.45046	0.549874	-3.69784	-0.22262	0.75262	3.32348	35	0	sfw
										VC_ETH4218	2023	VC_18	VC	757	5.35	3.334	33.3333	8.684	1.11133	0.383924	0.623178	31	5	4	31	5	31	5	31	5	4.45046	0.549874	0.416386	0.48315	4.86685	3.32348	35	0	sfw
										VC_ETH4218	2023	VC_18	VC	934	2.97	2.1108	36.2637	5.0808	0.765455	0.415446	0.710707	32	9	5	32	9	32	9	32	9	4.45046	0.549874	-1.91861	0.438151	2.53185	3.32348	35	0	sfw
										VC_ETH4218	2023	VC_18	VC	942	8.47	4.526	31.1321	12.996	1.40904	0.348261	0.534357	40	9	6	40	9	40	9	40	9	4.45046	0.549874	3.12604	0.893495	7.5765	3.32348	35	0	sfw
										VC_ETH4218	2023	VC_18	VC	987	2.98	2.912	36.6071	5.892	1.066	0.494229	0.977181	30	10	7	30	10	30	10	30	10	4.45046	0.549874	-1.96324	0.492777	2.48722	3.32348	35	0	sfw
										VC_ETH4218	2023	VC_18	VC	1017	6.76	4.078	34.3434	10.838	1.40053	0.376269	0.603254	27	11	8	27	11	27	11	27	11	4.45046	0.549874	1.84134	0.468196	6.2918	3.32348	35	0	sfw
										VC_ETH4218	2023	VC_18	VC	1108	4.07	3.158	36.6667	7.228	1.15793	0.436912	0.775921	30	13	9	30	13	30	13	30	13	4.45046	0.549874	-0.590652	0.210188	3.85981	3.32348	35	0	sfw
										VC_ETH4218	2023	VC_18	VC	1298	4.83	5.22	39.4231	10.05	2.05788	0.519403	1.08075	44	17	10	44	17	44	17	44	17	4.45046	0.549874	0.564707	-0.185171	5.01517	3.32348	35	0	sfw
										VC_ETH4218	2023	VC_18	VC	1302	4.03	4.266	37.0787	8.296	1.58178	0.514224	1.05856	48	17	11	48	17	48	17	48	17	4.45046	0.549874	-0.117658	-0.302805	4.33281	3.32348	35	0	sfw
										VC_ETH4218	2023	VC_18	VC	1400	2.38	2.66	37.2549	5.04	0.99098	0.527778	1.11765	57	20	12	57	20	57	20	57	20	4.45046	0.549874	0.15259	-2.22305	4.60305	3.32348	35	0	sfw
										VC_ETH4218	2023	VC_18	VC	1429	2.64	0.394	33.9623	3.034	0.133811	0.129862	0.149242	28	20	13	28	20	28	20	28	20	4.45046	0.549874	-2.41892	0.608459	2.03154	3.32348	35	0	sfw
										VC_ETH4218	2023	VC_18	VC	1556	4.35	4.944	43	9.294	2.12592	0.531956	1.13655	38	23	14	38	23	38	23	38	23	4.45046	0.549874	0.656949	-0.757413	5.10741	3.32348	35	0	sfw
										VC_ETH4218	2023	VC_18	VC	1635	3.39	4.216	30.7692	7.606	1.29723	0.554299	1.24366	29	25	15	29	25	29	25	29	25	4.45046	0.549874	-1.63624	0.57578	2.81422	3.32348	35	0	sfw
										VC_ETH4218	2023	VC_18	VC	1722	9.32	5.614	33.6634	14.934	1.88986	0.375921	0.602361	28	27	16	28	27	28	27	28	27	4.45046	0.549874	4.65366	0.215879	9.10412	3.32348	35	0	sfw
										VC_ETH4218	2023	VC_18	VC	1796	2.88	2.398	35.6436	5.278	0.854733	0.454339	0.832639	14	29	17	14	29	14	29	14	29	4.45046	0.549874	-0.486166	-1.0843	3.9643	3.32348	35	0	sfw
										VC_ETH4220	2023	VC_20	VC	662	3.15	2.36	39.4231	5.51	0.930385	0.428312	0.749206	24	3	1	24	3	24	3	24	3	4.42026	0.530333	-1.92166	0.651404	2.4986	3.57288	35	0	sfw
										VC_ETH4220	2023	VC_20	VC	729	10.84	10.618	38.3333	21.458	4.07023	0.494827	0.97952	24	4	2	24	4	24	4	24	4	4.42026	0.530333	5.35489	1.06485	9.77515	3.57288	35	0	sfw
										VC_ETH4220	2023	VC_20	VC	774	3.62	4.064	40	7.684	1.6256	0.528891	1.12265	48	5	3	48	5	48	5	48	5	4.42026	0.530333	-0.361184	-0.439077	4.05908	3.57288	35	0	sfw
										VC_ETH4220	2023	VC_20	VC	798	6.8	3.939	28.9474	10.739	1.14024	0.366794	0.579265	43	6	4	43	6	43	6	43	6	4.42026	0.530333	2.22001	0.159731	6.64027	3.57288	35	0	sfw
										VC_ETH4220	2023	VC_20	VC	830	3.35	1.754	27.8261	5.104	0.48807	0.343652	0.523582	16	7	5	16	7	16	7	16	7	4.42026	0.530333	-2.64982	1.57956	1.77044	3.57288	35	0	sfw
										VC_ETH4220	2023	VC_20	VC	918	7.49	5.598	41.1765	13.088	2.30506	0.42772	0.747397	16	9	6	16	9	16	9	16	9	4.42026	0.530333	1.94515	1.12459	6.36541	3.57288	35	0	sfw
										VC_ETH4220	2023	VC_20	VC	930	6.4	3.994	37	10.394	1.47778	0.38426	0.624062	28	9	7	28	9	28	9	28	9	4.42026	0.530333	1.26343	0.716307	5.68369	3.57288	35	0	sfw
										VC_ETH4220	2023	VC_20	VC	938	8.21	6.188	19.4175	14.398	1.20155	0.429782	0.753715	36	9	8	36	9	36	9	36	9	4.42026	0.530333	3.22498	0.56476	7.64524	3.57288	35	0	sfw
										VC_ETH4220	2023	VC_20	VC	1042	3.24	2.362	33.6735	5.602	0.795367	0.421635	0.729012	52	11	9	52	11	52	11	52	11	4.42026	0.530333	-2.34031	1.16005	2.07995	3.57288	35	0	sfw
										VC_ETH4220	2023	VC_20	VC	1176	4.21	3.258	35.2941	7.468	1.14988	0.436261	0.773872	17	14	10	17	14	17	14	17	14	4.42026	0.530333	-0.492574	0.282313	3.92769	3.57288	35	0	sfw
										VC_ETH4220	2023	VC_20	VC	1273	4.83	4.826	33.6449	9.656	1.6237	0.499793	0.999172	19	17	11	19	17	19	17	19	17	4.42026	0.530333	-0.524695	0.934434	3.89557	3.57288	35	0	sfw
										VC_ETH4220	2023	VC_20	VC	1418	1	0.88	38.961	1.88	0.342857	0.468085	0.88	39	20	12	39	20	39	20	39	20	4.42026	0.530333	-2.72653	-0.693732	1.69373	3.57288	35	0	sfw
										VC_ETH4220	2023	VC_20	VC	1431	2.85	1.67	31.3559	4.52	0.523644	0.369469	0.585965	26	20	13	26	20	26	20	26	20	4.42026	0.530333	-2.3082	0.737942	2.11206	3.57288	35	0	sfw
										VC_ETH4220	2023	VC_20	VC	1472	2.03	2.356	38.3721	4.386	0.904047	0.537164	1.16059	42	21	14	42	21	42	21	42	21	4.42026	0.530333	-1.12492	-1.26534	3.29534	3.57288	35	0	sfw
										VC_ETH4220	2023	VC_20	VC	1602	5.22	5.044	31.7757	10.264	1.60277	0.491426	0.966284	31	24	15	31	24	31	24	31	24	4.42026	0.530333	0.513378	0.286361	4.93364	3.57288	35	0	sfw
										VC_ETH4220	2023	VC_20	VC	1636	4.56	3.47	33.6364	8.03	1.16718	0.43213	0.760965	30	25	16	30	25	30	25	30	25	4.42026	0.530333	-0.211351	0.35109	4.20891	3.57288	35	0	sfw
										VC_ETH4220	2023	VC_20	VC	1652	3.26	5.3	36.2637	8.56	1.92198	0.619159	1.62577	46	25	17	46	25	46	25	46	25	4.42026	0.530333	0.50724	-1.6675	4.9275	3.57288	35	0	sfw
										VC_ETH4220	2023	VC_20	VC	1818	3.65	2.952	34.8624	6.602	1.02914	0.447137	0.808767	36	29	18	36	29	36	29	36	29	4.42026	0.530333	-0.367825	-0.402436	4.05244	3.57288	35	0	sfw
										VC_ETH4221	2023	VC_21	VC	608	4.84	4.11	37.1795	8.95	1.52808	0.459218	0.849174	57	2	1	57	2	57	2	57	2	4.9915	0.533099	0.668	-0.819498	5.6595	3.53547	35	0	sfw
										VC_ETH4221	2023	VC_21	VC	677	6.49	7.658	36.6972	14.148	2.81028	0.541278	1.17997	39	3	2	39	3	39	3	39	3	4.9915	0.533099	1.64112	-0.142619	6.63262	3.53547	35	0	sfw
										VC_ETH4221	2023	VC_21	VC	737	6.89	4.792	35.1852	11.682	1.68607	0.410204	0.695501	16	4	3	16	4	16	4	16	4	4.9915	0.533099	0.642585	1.25592	5.63408	3.53547	35	0	sfw
										VC_ETH4221	2023	VC_21	VC	739	9.23	3.132	28.5714	12.362	0.894857	0.253357	0.339328	14	4	4	14	4	14	4	14	4	4.9915	0.533099	2.79901	1.43949	7.79051	3.53547	35	0	sfw
										VC_ETH4221	2023	VC_21	VC	820	7.11	3.974	30.3371	11.084	1.2056	0.358535	0.558931	21	6	5	21	6	21	6	21	6	4.9915	0.533099	0.698652	1.41985	5.69015	3.53547	35	0	sfw
										VC_ETH4221	2023	VC_21	VC	1053	3.86	3.456	34.375	7.316	1.188	0.472389	0.895337	52	12	6	52	12	52	12	52	12	4.9915	0.533099	-2.3832	1.2517	2.6083	3.53547	35	0	sfw
										VC_ETH4221	2023	VC_21	VC	1064	5.72	2.556	35.9223	8.276	0.918175	0.308845	0.446853	41	12	7	41	12	41	12	41	12	4.9915	0.533099	-0.360181	1.08868	4.63132	3.53547	35	0	sfw
										VC_ETH4221	2023	VC_21	VC	1089	5.27	5.372	38.9474	10.642	2.09225	0.504792	1.01935	16	12	8	16	12	16	12	16	12	4.9915	0.533099	-0.0807891	0.359292	4.91071	3.53547	35	0	sfw
										VC_ETH4221	2023	VC_21	VC	1293	5.07	5.4	33.9806	10.47	1.83495	0.515759	1.06509	39	17	9	39	17	39	17	39	17	4.9915	0.533099	0.0753762	0.00312631	5.06687	3.53547	35	0	sfw
										VC_ETH4221	2023	VC_21	VC	1414	3.07	4.956	33.3333	8.026	1.652	0.617493	1.61433	43	20	10	43	20	43	20	43	20	4.9915	0.533099	-0.686444	-1.23505	4.30505	3.53547	35	0	sfw
										VC_ETH4221	2023	VC_21	VC	1453	7.52	2.834	30.8333	10.354	0.873817	0.273711	0.376862	23	21	11	23	21	23	21	23	21	4.9915	0.533099	1.36234	1.16616	6.35384	3.53547	35	0	sfw
										VC_ETH4221	2023	VC_21	VC	1479	3.06	4.456	34.2105	7.516	1.52442	0.592869	1.45621	49	21	12	49	21	49	21	49	21	4.9915	0.533099	0.0254277	-1.95693	5.01693	3.53547	35	0	sfw
										VC_ETH4221	2023	VC_21	VC	1571	2.36	2.92	36.036	5.28	1.05225	0.55303	1.23729	53	23	13	53	23	53	23	53	23	4.9915	0.533099	-0.0490431	-2.58245	4.94245	3.53547	35	0	sfw
										VC_ETH4221	2023	VC_21	VC	1598	5.77	3.548	36.5591	9.318	1.29712	0.380768	0.614905	35	24	14	35	24	35	24	35	24	4.9915	0.533099	1.11432	-0.335821	6.10582	3.53547	35	0	sfw
										VC_ETH4221	2023	VC_21	VC	1676	2.3	2.062	32.2581	4.362	0.665161	0.472719	0.896522	45	26	15	45	26	45	26	45	26	4.9915	0.533099	-1.318	-1.37349	3.67349	3.53547	35	0	sfw
										VC_ETH4221	2023	VC_21	VC	1690	3.89	3.298	30.4762	7.188	1.0051	0.45882	0.847815	31	26	16	31	26	31	26	31	26	4.9915	0.533099	-1.23559	0.134097	3.7559	3.53547	35	0	sfw
										VC_ETH4221	2023	VC_21	VC	1746	3.02	3.962	33.6207	6.982	1.33205	0.567459	1.31192	52	27	17	52	27	52	27	52	27	4.9915	0.533099	-0.176685	-1.79481	4.81481	3.53547	35	0	sfw
										VC_ETH4221	2023	VC_21	VC	1795	1.94	1.092	31.3725	3.032	0.342588	0.360158	0.562887	14	28	18	14	28	14	28	14	28	4.9915	0.533099	-2.7369	-0.314595	2.25459	3.53547	35	0	sfw
										VC_ETH4234	2023	VC_34	VC	618	5.91	7.03	35.5769	12.94	2.50106	0.543277	1.18951	47	2	1	47	2	47	2	47	2	5.47135	0.541613	1.04157	-0.602919	6.51292	3.42475	35	0	sfw
										VC_ETH4234	2023	VC_34	VC	742	5.67	2.126	19.5876	7.796	0.416433	0.272704	0.374956	16	5	2	16	5	16	5	16	5	5.47135	0.541613	-1.36616	1.56481	4.10519	3.42475	35	0	sfw
										VC_ETH4234	2023	VC_34	VC	745	7.2	3.35	23.2558	10.55	0.77907	0.317536	0.465278	19	5	3	19	5	19	5	19	5	5.47135	0.541613	0.312681	1.41597	5.78403	3.42475	35	0	sfw
										VC_ETH4234	2023	VC_34	VC	811	6.18	2.742	34.2342	8.922	0.938703	0.30733	0.443689	30	6	4	30	6	30	6	30	6	5.47135	0.541613	0.0426576	0.66599	5.51401	3.42475	35	0	sfw
										VC_ETH4234	2023	VC_34	VC	897	2.84	3.054	38.6139	5.894	1.17927	0.518154	1.07535	32	8	5	32	8	32	8	32	8	5.47135	0.541613	-3.08365	0.452299	2.3877	3.42475	35	0	sfw
										VC_ETH4234	2023	VC_34	VC	1061	10.95	6.344	36.4706	17.294	2.31369	0.366832	0.579361	44	12	6	44	12	44	12	44	12	5.47135	0.541613	4.17412	1.30453	9.64547	3.42475	35	0	sfw
										VC_ETH4234	2023	VC_34	VC	1185	8.47	6.986	29.8077	15.456	2.08237	0.451993	0.824793	19	15	7	19	15	19	15	19	15	5.47135	0.541613	2.4342	0.564443	7.90556	3.42475	35	0	sfw
										VC_ETH4234	2023	VC_34	VC	1226	4.77	2.05	28.2051	6.82	0.578205	0.300587	0.429769	55	16	8	55	16	55	16	55	16	5.47135	0.541613	-1.0474	0.346044	4.42396	3.42475	35	0	sfw
										VC_ETH4234	2023	VC_34	VC	1308	7.36	4.224	39.2857	11.584	1.65943	0.364641	0.573913	54	17	9	54	17	54	17	54	17	5.47135	0.541613	2.35647	-0.46782	7.82782	3.42475	35	0	sfw
										VC_ETH4234	2023	VC_34	VC	1328	2.24	2.086	40	4.326	0.8344	0.482201	0.93125	41	18	10	41	18	41	18	41	18	5.47135	0.541613	-2.63086	-0.600489	2.84049	3.42475	35	0	sfw
										VC_ETH4234	2023	VC_34	VC	1484	2.41	4.394	37.0079	6.804	1.62613	0.645797	1.82324	54	21	11	54	21	54	21	54	21	5.47135	0.541613	-0.660518	-2.40083	4.81083	3.42475	35	0	sfw
										VC_ETH4234	2023	VC_34	VC	1488	2.86	4.392	35.4545	7.252	1.55716	0.605626	1.53566	57	22	12	57	22	57	22	57	22	5.47135	0.541613	0.263014	-2.87437	5.73437	3.42475	35	0	sfw
										VC_ETH4234	2023	VC_34	VC	1538	6.38	3.496	35.3448	9.876	1.23566	0.353989	0.547962	20	23	13	20	23	20	23	20	23	5.47135	0.541613	-0.76191	1.67056	4.70944	3.42475	35	0	sfw
										VC_ETH4234	2023	VC_34	VC	1606	7.63	3.382	31.3253	11.012	1.05942	0.30712	0.44325	27	24	14	27	24	27	24	27	24	5.47135	0.541613	1.32612	0.832532	6.79747	3.42475	35	0	sfw
										VC_ETH4234	2023	VC_34	VC	1619	5.74	3.542	31.8182	9.282	1.127	0.381599	0.617073	14	24	15	14	24	14	24	14	24	5.47135	0.541613	-1.61852	1.88717	3.85283	3.42475	35	0	sfw
										VC_ETH4234	2023	VC_34	VC	1629	6.6	2.98	34.4444	9.58	1.02644	0.311065	0.451515	23	25	16	23	25	23	25	23	25	5.47135	0.541613	0.262667	0.86598	5.73402	3.42475	35	0	sfw
										VC_ETH4234	2023	VC_34	VC	1800	4	4.122	37.0787	8.122	1.52838	0.50751	1.0305	18	29	17	18	29	18	29	18	29	5.47135	0.541613	-0.644525	-0.826828	4.82683	3.42475	35	0	sfw
										VC_ETH4234	2023	VC_34	VC	1826	4.63	4.116	31.068	8.746	1.27876	0.470615	0.888985	44	29	18	44	29	44	29	44	29	5.47135	0.541613	-0.399937	-0.441416	5.07142	3.42475	35	0	sfw
										VC_ETH4243	2023	VC_43	VC	582	2.98	2.682	35.0515	5.662	0.940082	0.473684	0.9	32	1	1	32	1	32	1	32	1	5.38431	0.529689	-1.70178	-0.702535	3.68253	3.57374	35	0	sfw
										VC_ETH4243	2023	VC_43	VC	589	4.5	4.032	38.806	8.532	1.56466	0.472574	0.896	39	1	2	39	1	39	1	39	1	5.38431	0.529689	-0.364917	-0.519396	5.0194	3.57374	35	0	sfw
										VC_ETH4243	2023	VC_43	VC	704	2.28	3.226	37.7778	5.506	1.21871	0.585906	1.41491	49	4	3	49	4	49	4	49	4	5.38431	0.529689	-2.35154	-0.752777	3.03278	3.57374	35	0	sfw
										VC_ETH4243	2023	VC_43	VC	751	7.39	2.396	37.2549	9.786	0.892627	0.24484	0.324222	25	5	4	25	5	25	5	25	5	5.38431	0.529689	0.910814	1.09487	6.29513	3.57374	35	0	sfw
										VC_ETH4243	2023	VC_43	VC	764	6.66	5.998	34.2342	12.658	2.05337	0.473851	0.900601	38	5	5	38	5	38	5	38	5	5.38431	0.529689	1.06028	0.21541	6.44459	3.57374	35	0	sfw
										VC_ETH4243	2023	VC_43	VC	872	5.35	2.77	36.036	8.12	0.998198	0.341133	0.517757	57	8	6	57	8	57	8	57	8	5.38431	0.529689	-0.276475	0.242162	5.10784	3.57374	35	0	sfw
										VC_ETH4243	2023	VC_43	VC	911	7.58	4.794	37	12.374	1.77378	0.387425	0.632454	18	8	7	18	8	18	8	18	8	5.38431	0.529689	0.814996	1.38069	6.19931	3.57374	35	0	sfw
										VC_ETH4243	2023	VC_43	VC	996	4.86	4.794	39.8058	9.654	1.90829	0.496582	0.98642	21	10	8	21	10	21	10	21	10	5.38431	0.529689	-1.32703	0.802722	4.05728	3.57374	35	0	sfw
										VC_ETH4243	2023	VC_43	VC	1127	6.26	4.09	39.1304	10.35	1.60043	0.395169	0.653355	49	13	9	49	13	49	13	49	13	5.38431	0.529689	-0.19316	1.06885	5.19115	3.57374	35	0	sfw
										VC_ETH4243	2023	VC_43	VC	1200	6.93	5.694	35.2381	12.624	2.00646	0.451046	0.821645	34	15	10	34	15	34	15	34	15	5.38431	0.529689	1.48857	0.0571193	6.87288	3.57374	35	0	sfw
										VC_ETH4243	2023	VC_43	VC	1317	5.18	6.19	35.7724	11.37	2.21431	0.544415	1.19498	52	18	11	52	18	52	18	52	18	5.38431	0.529689	0.780705	-0.985017	6.16502	3.57374	35	0	sfw
										VC_ETH4243	2023	VC_43	VC	1399	3.75	3.866	38.3333	7.616	1.48197	0.507616	1.03093	57	19	12	57	19	57	19	57	19	5.38431	0.529689	0.0459329	-1.68025	5.43025	3.57374	35	0	sfw
										VC_ETH4243	2023	VC_43	VC	1439	7.4	5.138	40.1961	12.538	2.06527	0.409794	0.694324	18	20	13	18	20	18	20	18	20	5.38431	0.529689	0.312518	1.70317	5.69683	3.57374	35	0	sfw
										VC_ETH4243	2023	VC_43	VC	1512	4.72	2.892	33.0097	7.612	0.954641	0.379926	0.612712	33	22	14	33	22	33	22	33	22	5.38431	0.529689	-0.574485	-0.0898277	4.80983	3.57374	35	0	sfw
										VC_ETH4243	2023	VC_43	VC	1552	3.45	4.05	35.2	7.5	1.4256	0.54	1.17391	34	23	15	34	23	34	23	34	23	5.38431	0.529689	-1.5916	-0.342714	3.79271	3.57374	35	0	sfw
										VC_ETH4243	2023	VC_43	VC	1590	4	6.712	39.3939	10.712	2.64412	0.626587	1.678	43	24	16	43	24	43	24	43	24	5.38431	0.529689	0.088559	-1.47287	5.47287	3.57374	35	0	sfw
										VC_ETH4243	2023	VC_43	VC	1651	4.54	6.92	32.9545	11.46	2.28045	0.603839	1.52423	45	25	17	45	25	45	25	45	25	5.38431	0.529689	0.704639	-1.54895	6.08895	3.57374	35	0	sfw
										VC_ETH4243	2023	VC_43	VC	1736	6.75	5.656	34.7826	12.406	1.9673	0.455908	0.837926	42	27	18	42	27	42	27	42	27	5.38431	0.529689	2.17398	-0.808289	7.55829	3.57374	35	0	sfw
										C2-8_ETH4255	2024	C2-8	C2-8	6037	2.38	4.5	38.5827	6.88	1.73622	0.65407	1.89076	28	10	1	28	10	28	10	28	10	2.04081	0.151599	-0.253141	0.592332	1.78767	45.797	45	0.03	sfw
										C2-8_ETH4255	2024	C2-8	C2-8	7054	0.83	1.63	34.8214	2.46	0.567589	0.662602	1.96386	37	12	2	37	12	37	12	37	12	2.04081	0.151599	-0.701468	-0.509341	1.33934	45.797	45	0.03	sfw
										C2-8_ETH4255	2024	C2-8	C2-8	8102	2.27	3.8	39.4737	6.07	1.5	0.62603	1.67401	15	14	3	15	14	15	14	15	14	2.04081	0.151599	-0.228774	0.457965	1.81203	45.797	45	0.03	sfw
										C2-8_ETH4255	2024	C2-8	C2-8	9087	3.29	5.5	40.7407	8.79	2.24074	0.625711	1.67173	56	16	4	56	16	56	16	56	16	2.04081	0.151599	0.33032	0.918871	2.37113	45.797	45	0.03	sfw
										C2-8_ETH4255	2024	C2-8	C2-8	10058	1.59	3.29	41.5094	4.88	1.36566	0.67418	2.06918	18	17	5	18	17	18	17	18	17	2.04081	0.151599	-0.47143	0.0206213	1.56938	45.797	45	0.03	sfw
										C2-8_ETH4255	2024	C2-8	C2-8	11063	1.94	3.23	35	5.17	1.1305	0.624758	1.66495	4	18	6	4	18	4	18	4	18	2.04081	0.151599	0.0791434	-0.179952	2.11995	45.797	45	0.03	sfw
										C2-8_ETH4255	2024	C2-8	C2-8	12035	2.99	4.03	37.1429	7.02	1.49686	0.574074	1.34783	58	20	7	58	20	58	20	58	20	2.04081	0.151599	0.305366	0.643825	2.34618	45.797	45	0.03	sfw
										C2-8_ETH4255	2024	C2-8	C2-8	13028	2.29	3.59	35.6061	5.88	1.27826	0.610544	1.56769	38	21	8	38	21	38	21	38	21	2.04081	0.151599	0.499229	-0.250038	2.54004	45.797	45	0.03	sfw
										C2-8_ETH4255	2024	C2-8	C2-8	14076	2.19	3.25	37.3239	5.44	1.21303	0.597426	1.48402	60	23	9	60	23	60	23	60	23	2.04081	0.151599	-0.19519	0.344381	1.84562	45.797	45	0.03	sfw
										C2-8_ETH4255	2024	C2-8	C2-8	15076	1.5	1.96	36.2069	3.46	0.709655	0.566474	1.30667	34	25	10	34	25	34	25	34	25	2.04081	0.151599	0.11502	-0.655829	2.15583	45.797	45	0.03	sfw
										C2-8_ETH4255	2024	C2-8	C2-8	16098	2.16	3.18	33.9286	5.34	1.07893	0.595506	1.47222	30	27	11	30	27	30	27	30	27	2.04081	0.151599	0.27471	-0.155519	2.31552	45.797	45	0.03	sfw
										C2-8_ETH4255	2024	C2-8	C2-8	17025	2.3	3.35	36.4407	5.65	1.22076	0.59292	1.45652	59	27	12	59	27	59	27	59	27	2.04081	0.151599	0.246216	0.0129755	2.28702	45.797	45	0.03	sfw
										C2-8_ETH4261	2024	C2-8	C2-8	6052	2.23	5.1	39.823	7.33	2.03097	0.695771	2.287	13	10	1	13	10	13	10	13	10	2.22008	0.150786	-0.154011	0.163927	2.06607	46.5185	45	0.03	sfw
										C2-8_ETH4261	2024	C2-8	C2-8	7051	1.44	2.86	37.4101	4.3	1.06993	0.665116	1.98611	40	12	2	40	12	40	12	40	12	2.22008	0.150786	-0.501976	-0.278108	1.71811	46.5185	45	0.03	sfw
										C2-8_ETH4261	2024	C2-8	C2-8	8096	3.01	4.9	35.6522	7.91	1.74696	0.619469	1.62791	21	14	3	21	14	21	14	21	14	2.22008	0.150786	0.297873	0.492043	2.51796	46.5185	45	0.03	sfw
										C2-8_ETH4261	2024	C2-8	C2-8	9074	3.76	5.83	35.5932	9.59	2.07508	0.607925	1.55053	60	15	4	60	15	60	15	60	15	2.22008	0.150786	0.184843	1.35507	2.40493	46.5185	45	0.03	sfw
										C2-8_ETH4261	2024	C2-8	C2-8	10100	3.6	5.33	33.3333	8.93	1.77667	0.596865	1.48056	60	17	5	60	17	60	17	60	17	2.22008	0.150786	0.190568	1.18935	2.41065	46.5185	45	0.03	sfw
										C2-8_ETH4261	2024	C2-8	C2-8	11082	2.32	3.45	32.3529	5.77	1.11618	0.59792	1.48707	16	19	6	16	19	16	19	16	19	2.22008	0.150786	0.066731	0.0331849	2.28682	46.5185	45	0.03	sfw
										C2-8_ETH4261	2024	C2-8	C2-8	12040	2.56	3.24	33.3333	5.8	1.08	0.558621	1.26562	53	20	7	53	20	53	20	53	20	2.22008	0.150786	0.107904	0.232012	2.32799	46.5185	45	0.03	sfw
										C2-8_ETH4261	2024	C2-8	C2-8	13001	3.25	6.08	36.8852	9.33	2.24262	0.651661	1.87077	11	21	8	11	21	11	21	11	21	2.22008	0.150786	0.438181	0.591735	2.65827	46.5185	45	0.03	sfw
										C2-8_ETH4261	2024	C2-8	C2-8	14055	1.15	1.95	34.4538	3.1	0.671849	0.629032	1.69565	39	23	9	39	23	39	23	39	23	2.22008	0.150786	-0.533869	-0.536215	1.68621	46.5185	45	0.03	sfw
										C2-8_ETH4261	2024	C2-8	C2-8	15017	1.83	3.37	39.1753	5.2	1.32021	0.648077	1.84153	26	24	10	26	24	26	24	26	24	2.22008	0.150786	-0.31782	-0.0722642	1.90226	46.5185	45	0.03	sfw
										C2-8_ETH4261	2024	C2-8	C2-8	16093	2.16	4.38	40.2062	6.54	1.76103	0.669725	2.02778	25	27	11	25	27	25	27	25	27	2.22008	0.150786	-0.0365871	-0.023497	2.1835	46.5185	45	0.03	sfw
										C2-8_ETH4261	2024	C2-8	C2-8	17084	2.13	3.68	38.2353	5.81	1.40706	0.633391	1.7277	11	28	12	11	28	11	28	11	28	2.22008	0.150786	0.258163	-0.348247	2.47825	46.5185	45	0.03	sfw
										C2-8_ETH4262	2024	C2-8	C2-8	6054	1.96	4.33	36.9369	6.29	1.59937	0.688394	2.20918	11	10	1	11	10	11	10	11	10	2.23402	0.167803	-0.317793	0.0437753	1.91622	36.7687	45	0.03	sfw
										C2-8_ETH4262	2024	C2-8	C2-8	7074	2.77	5.85	40.4762	8.62	2.36786	0.678654	2.11191	17	12	2	17	12	17	12	17	12	2.23402	0.167803	-0.0347409	0.570723	2.19928	36.7687	45	0.03	sfw
										C2-8_ETH4262	2024	C2-8	C2-8	9092	2.26	4.5	34.2857	6.76	1.54286	0.66568	1.99115	51	16	3	51	16	51	16	51	16	2.23402	0.167803	-0.0907277	0.11671	2.14329	36.7687	45	0.03	sfw
										C2-8_ETH4262	2024	C2-8	C2-8	11019	2.51	4.12	36.3636	6.63	1.49818	0.621418	1.64143	48	18	4	48	18	48	18	48	18	2.23402	0.167803	0.133057	0.142926	2.36707	36.7687	45	0.03	sfw
										C2-8_ETH4262	2024	C2-8	C2-8	12100	3.61	5.64	38.3333	9.25	2.162	0.60973	1.56233	8	21	5	8	21	8	21	8	21	2.23402	0.167803	0.599577	0.776406	2.83359	36.7687	45	0.03	sfw
										C2-8_ETH4262	2024	C2-8	C2-8	13070	2.02	3.43	32.6087	5.45	1.11848	0.629358	1.69802	49	22	6	49	22	49	22	49	22	2.23402	0.167803	-0.229389	0.0153712	2.00463	36.7687	45	0.03	sfw
										C2-8_ETH4262	2024	C2-8	C2-8	14021	3.05	4.9	38.1818	7.95	1.87091	0.616352	1.60656	5	23	7	5	23	5	23	5	23	2.23402	0.167803	0.529429	0.286554	2.76345	36.7687	45	0.03	sfw
										C2-8_ETH4262	2024	C2-8	C2-8	15026	1.7	3.32	38.4106	5.02	1.27523	0.661355	1.95294	17	24	8	17	24	17	24	17	24	2.23402	0.167803	-0.0532007	-0.480817	2.18082	36.7687	45	0.03	sfw
										C2-8_ETH4262	2024	C2-8	C2-8	16030	1.21	2.31	34.3434	3.52	0.793333	0.65625	1.90909	39	26	9	39	26	39	26	39	26	2.23402	0.167803	-0.231552	-0.792465	2.00247	36.7687	45	0.03	sfw
										C2-8_ETH4262	2024	C2-8	C2-8	17077	1.81	3.5	42.1429	5.31	1.475	0.659134	1.9337	18	28	10	18	28	18	28	18	28	2.23402	0.167803	-0.304659	-0.119359	1.92936	36.7687	45	0.03	sfw
										C2-8_ETH4265	2024	C2-8	C2-8	6024	2.15	3.23	38.4	5.38	1.24032	0.600372	1.50233	41	10	1	41	10	41	10	41	10	1.98551	0.118047	0.0558238	0.108664	2.04134	74.4915	45	0.03	sfw
										C2-8_ETH4265	2024	C2-8	C2-8	6049	3.8	6.35	40	10.15	2.54	0.625616	1.67105	16	10	2	16	10	16	10	16	10	1.98551	0.118047	1.02577	0.788719	3.01128	74.4915	45	0.03	sfw
										C2-8_ETH4265	2024	C2-8	C2-8	7002	2.4	4.3	35.9375	6.7	1.54531	0.641791	1.79167	40	11	3	40	11	40	11	40	11	1.98551	0.118047	0.574	-0.159513	2.55951	74.4915	45	0.03	sfw
										C2-8_ETH4265	2024	C2-8	C2-8	7086	1.45	1.94	40.678	3.39	0.789153	0.572271	1.33793	5	12	4	5	12	5	12	5	12	1.98551	0.118047	0.00420325	-0.539716	1.98972	74.4915	45	0.03	sfw
										C2-8_ETH4265	2024	C2-8	C2-8	8059	3.86	4.82	41.8033	8.68	2.01492	0.5553	1.2487	58	14	5	58	14	58	14	58	14	1.98551	0.118047	0.448428	1.42606	2.43394	74.4915	45	0.03	sfw
										C2-8_ETH4265	2024	C2-8	C2-8	9005	2.32	3.9	34.8624	6.22	1.35963	0.62701	1.68103	10	14	6	10	14	10	14	10	14	1.98551	0.118047	0.0819704	0.252517	2.06748	74.4915	45	0.03	sfw
										C2-8_ETH4265	2024	C2-8	C2-8	9020	1.36	3.34	41.3043	4.7	1.37957	0.710638	2.45588	6	15	7	6	15	6	15	6	15	1.98551	0.118047	-0.404705	-0.220808	1.58081	74.4915	45	0.03	sfw
										C2-8_ETH4265	2024	C2-8	C2-8	10036	1.85	2.64	34.4	4.49	0.90816	0.587973	1.42703	5	16	8	5	16	5	16	5	16	1.98551	0.118047	0.0218293	-0.157342	2.00734	74.4915	45	0.03	sfw
										C2-8_ETH4265	2024	C2-8	C2-8	10082	2.42	3.89	34.6774	6.31	1.34895	0.616482	1.60744	42	17	9	42	17	42	17	42	17	1.98551	0.118047	0.371208	0.0632794	2.35672	74.4915	45	0.03	sfw
										C2-8_ETH4265	2024	C2-8	C2-8	11075	1.73	2.57	35.2459	4.3	0.90582	0.597674	1.48555	9	19	10	9	19	9	19	9	19	1.98551	0.118047	-0.698515	0.443002	1.287	74.4915	45	0.03	sfw
										C2-8_ETH4265	2024	C2-8	C2-8	12076	1.28	2.62	32.2835	3.9	0.845827	0.671795	2.04688	17	20	11	17	20	17	20	17	20	1.98551	0.118047	-0.391845	-0.313668	1.59367	74.4915	45	0.03	sfw
										C2-8_ETH4265	2024	C2-8	C2-8	13054	2.19	3.92	37.9562	6.11	1.48788	0.641571	1.78995	64	21	12	64	21	64	21	64	21	1.98551	0.118047	-0.433353	0.637841	1.55216	74.4915	45	0.03	sfw
										C2-8_ETH4265	2024	C2-8	C2-8	13088	1.07	0.94	33.5878	2.01	0.315725	0.467662	0.878505	31	22	13	31	22	31	22	31	22	1.98551	0.118047	-0.185961	-0.729551	1.79955	74.4915	45	0.03	sfw
										C2-8_ETH4265	2024	C2-8	C2-8	14034	1.34	3.25	38.835	4.59	1.26214	0.708061	2.42537	18	23	14	18	23	18	23	18	23	1.98551	0.118047	-0.180257	-0.465256	1.80526	74.4915	45	0.03	sfw
										C2-8_ETH4265	2024	C2-8	C2-8	14049	1.66	3.36	33.0579	5.02	1.11074	0.669323	2.0241	33	23	15	33	23	33	23	33	23	1.98551	0.118047	0.230933	-0.556446	2.21645	74.4915	45	0.03	sfw
										C2-8_ETH4265	2024	C2-8	C2-8	15004	1.57	3.05	40	4.62	1.22	0.660173	1.94268	39	24	16	39	24	39	24	39	24	1.98551	0.118047	0.303271	-0.718784	2.28878	74.4915	45	0.03	sfw
										C2-8_ETH4265	2024	C2-8	C2-8	15009	0.9	0.88	38.0435	1.78	0.334783	0.494382	0.977778	34	24	17	34	24	34	24	34	24	1.98551	0.118047	-0.353393	-0.732119	1.63212	74.4915	45	0.03	sfw
										C2-8_ETH4265	2024	C2-8	C2-8	16042	2.32	5.66	33.6134	7.98	1.90252	0.709273	2.43966	27	26	18	27	26	27	26	27	26	1.98551	0.118047	0.317557	0.0169306	2.30307	74.4915	45	0.03	sfw
										C2-8_ETH4265	2024	C2-8	C2-8	16053	1.55	2.98	35.7143	4.53	1.06429	0.657837	1.92258	16	26	19	16	26	16	26	16	26	1.98551	0.118047	-0.315628	-0.119884	1.66988	74.4915	45	0.03	sfw
										C2-8_ETH4265	2024	C2-8	C2-8	17070	1.71	3.04	38.5827	4.75	1.17291	0.64	1.77778	25	28	20	25	28	25	28	25	28	1.98551	0.118047	-0.272072	-0.00344101	1.71344	74.4915	45	0.03	sfw
										C2-8_ETH4265	2024	C2-8	C2-8	17083	1.36	2.88	39.0411	4.24	1.12438	0.679245	2.11765	12	28	21	12	28	12	28	12	28	1.98551	0.118047	-0.199265	-0.426248	1.78625	74.4915	45	0.03	sfw
										C2-8_ETH4266	2024	C2-8	C2-8	6035	2.64	4.15	30.0813	6.79	1.24837	0.611193	1.57197	30	10	1	30	10	30	10	30	10	1.8837	0.160083	0.174446	0.581853	2.05815	41.4808	45	0.03	sfw
										C2-8_ETH4266	2024	C2-8	C2-8	8025	1.2	2.3	36	3.5	0.828	0.657143	1.91667	37	13	2	37	13	37	13	37	13	1.8837	0.160083	-0.124512	-0.55919	1.75919	41.4808	45	0.03	sfw
										C2-8_ETH4266	2024	C2-8	C2-8	9069	2.48	3.9	38.7931	6.38	1.51293	0.611285	1.57258	55	15	3	55	15	55	15	55	15	1.8837	0.160083	-0.207332	0.803631	1.67637	41.4808	45	0.03	sfw
										C2-8_ETH4266	2024	C2-8	C2-8	10026	1.9	3.61	39.8496	5.51	1.43857	0.655172	1.9	15	16	4	15	16	15	16	15	16	1.8837	0.160083	-0.297007	0.313305	1.58669	41.4808	45	0.03	sfw
										C2-8_ETH4266	2024	C2-8	C2-8	11060	2.53	3.2	33.5766	5.73	1.07445	0.558464	1.26482	7	18	5	7	18	7	18	7	18	1.8837	0.160083	0.204283	0.442016	2.08798	41.4808	45	0.03	sfw
										C2-8_ETH4266	2024	C2-8	C2-8	12087	2.42	5.11	34.8837	7.53	1.78256	0.678619	2.11157	6	20	6	6	20	6	20	6	20	1.8837	0.160083	0.192527	0.343772	2.07623	41.4808	45	0.03	sfw
										C2-8_ETH4266	2024	C2-8	C2-8	13038	2.26	2.75	31.0078	5.01	0.852713	0.548902	1.21681	48	21	7	48	21	48	21	48	21	1.8837	0.160083	0.157125	0.219174	2.04083	41.4808	45	0.03	sfw
										C2-8_ETH4266	2024	C2-8	C2-8	14023	2.83	4.64	38.9706	7.47	1.80824	0.621151	1.63958	7	23	8	7	23	7	23	7	23	1.8837	0.160083	0.407976	0.538322	2.29168	41.4808	45	0.03	sfw
										C2-8_ETH4266	2024	C2-8	C2-8	15008	1.13	2.2	35.4545	3.33	0.78	0.660661	1.9469	35	24	9	35	24	35	24	35	24	1.8837	0.160083	-0.0691776	-0.684524	1.81452	41.4808	45	0.03	sfw
										C2-8_ETH4266	2024	C2-8	C2-8	16069	0.3	0.24	34.375	0.54	0.0825	0.444444	0.8	1	27	10	1	27	1	27	1	27	1.8837	0.160083	-0.405452	-1.17825	1.47825	41.4808	45	0.03	sfw
										C2-8_ETH4266	2024	C2-8	C2-8	17093	0.72	1.78	36.8932	2.5	0.656699	0.712	2.47222	2	28	11	2	28	2	28	2	28	1.8837	0.160083	-0.0328753	-1.13083	1.85083	41.4808	45	0.03	sfw
										VC_ETH4218	2024	VC_18	VC	6085	2.58	4.5	38.2022	7.08	1.7191	0.635593	1.74419	21	11	1	21	11	21	11	21	11	2.25804	0.165411	-0.389616	0.711575	1.86842	37.2535	45	0.03	sfw
										VC_ETH4218	2024	VC_18	VC	8016	1.8	3.18	31.8182	4.98	1.01182	0.638554	1.76667	28	13	2	28	13	28	13	28	13	2.25804	0.165411	-0.313207	-0.144833	1.94483	37.2535	45	0.03	sfw
										VC_ETH4218	2024	VC_18	VC	9065	1.91	2.57	38.7387	4.48	0.995586	0.573661	1.34555	51	15	3	51	15	51	15	51	15	2.25804	0.165411	-0.496442	0.148401	1.7616	37.2535	45	0.03	sfw
										VC_ETH4218	2024	VC_18	VC	10064	3.07	4.52	31.25	7.59	1.4125	0.59552	1.47231	24	17	4	24	17	24	17	24	17	2.25804	0.165411	0.683049	0.128911	2.94109	37.2535	45	0.03	sfw
										VC_ETH4218	2024	VC_18	VC	11096	1.3	1.73	28.0992	3.03	0.486116	0.570957	1.33077	30	19	5	30	19	30	19	30	19	2.25804	0.165411	-0.30162	-0.656421	1.95642	37.2535	45	0.03	sfw
										VC_ETH4218	2024	VC_18	VC	12027	3.39	4.54	36.5854	7.93	1.66098	0.572509	1.33923	63	19	6	63	19	63	19	63	19	2.25804	0.165411	0.291963	0.839996	2.55	37.2535	45	0.03	sfw
										VC_ETH4218	2024	VC_18	VC	13009	2.14	4.6	36.5079	6.74	1.67937	0.682493	2.14953	19	21	7	19	21	19	21	19	21	2.25804	0.165411	0.109681	-0.227721	2.36772	37.2535	45	0.03	sfw
										VC_ETH4218	2024	VC_18	VC	14078	2.5	4.11	43.9252	6.61	1.80533	0.621785	1.644	62	23	8	62	23	62	23	62	23	2.25804	0.165411	-0.112012	0.353971	2.14603	37.2535	45	0.03	sfw
										VC_ETH4218	2024	VC_18	VC	16048	2.46	3.83	35.2941	6.29	1.35176	0.608903	1.55691	21	26	9	21	26	21	26	21	26	2.25804	0.165411	0.255377	-0.0534178	2.51342	37.2535	45	0.03	sfw
										VC_ETH4218	2024	VC_18	VC	17085	2.01	2.82	42.0561	4.83	1.18598	0.583851	1.40299	10	28	10	10	28	10	28	10	28	2.25804	0.165411	0.272828	-0.520869	2.53087	37.2535	45	0.03	sfw
										VC_ETH4220	2024	VC_20	VC	6009	3.45	4.6	41.1765	8.05	1.89412	0.571429	1.33333	56	10	1	56	10	56	10	56	10	2.32433	0.163208	0.0590336	1.06663	2.38337	39.1893	45	0.03	sfw
										VC_ETH4220	2024	VC_20	VC	7025	3.67	5.03	31.3559	8.7	1.5772	0.578161	1.37057	63	11	2	63	11	63	11	63	11	2.32433	0.163208	-0.00651703	1.35218	2.31782	39.1893	45	0.03	sfw
										VC_ETH4220	2024	VC_20	VC	8075	2.26	4.25	38.1818	6.51	1.62273	0.652842	1.88053	42	14	3	42	14	42	14	42	14	2.32433	0.163208	0.0234836	-0.0878182	2.34782	39.1893	45	0.03	sfw
										VC_ETH4220	2024	VC_20	VC	9043	2.21	3.78	41.3223	5.99	1.56198	0.631052	1.71041	29	15	4	29	15	29	15	29	15	2.32433	0.163208	0.278237	-0.392572	2.60257	39.1893	45	0.03	sfw
										VC_ETH4220	2024	VC_20	VC	10053	2.77	5.58	39.1667	8.35	2.1855	0.668263	2.01444	13	17	5	13	17	13	17	13	17	2.32433	0.163208	0.0108372	0.434828	2.33517	39.1893	45	0.03	sfw
										VC_ETH4220	2024	VC_20	VC	11041	2.5	4.46	36.1345	6.96	1.6116	0.640805	1.784	26	18	6	26	18	26	18	26	18	2.32433	0.163208	0.289854	-0.114188	2.61419	39.1893	45	0.03	sfw
										VC_ETH4220	2024	VC_20	VC	12007	2.42	3.61	29.9065	6.03	1.07963	0.598673	1.49174	43	19	7	43	19	43	19	43	19	2.32433	0.163208	0.0972721	-0.00160667	2.42161	39.1893	45	0.03	sfw
										VC_ETH4220	2024	VC_20	VC	13003	2	4.43	38.2114	6.43	1.69276	0.688958	2.215	13	21	8	13	21	13	21	13	21	2.32433	0.163208	-0.422486	0.0981514	1.90185	39.1893	45	0.03	sfw
										VC_ETH4220	2024	VC_20	VC	14072	2.31	3.97	37.2549	6.28	1.47902	0.632166	1.71861	56	23	9	56	23	56	23	56	23	2.32433	0.163208	-0.152083	0.137748	2.17225	39.1893	45	0.03	sfw
										VC_ETH4220	2024	VC_20	VC	15005	1.41	1.45	33.3333	2.86	0.483333	0.506993	1.02837	38	24	10	38	24	38	24	38	24	2.32433	0.163208	-0.253348	-0.660986	2.07099	39.1893	45	0.03	sfw
										VC_ETH4220	2024	VC_20	VC	17094	1.16	2.5	39.3701	3.66	0.984252	0.68306	2.15517	1	28	11	1	28	1	28	1	28	2.32433	0.163208	0.0757167	-1.24005	2.40005	39.1893	45	0.03	sfw
										VC_ETH4221	2024	VC_21	VC	6039	3.47	4.39	34.1085	7.86	1.49736	0.558524	1.26513	26	10	1	26	10	26	10	26	10	1.89993	0.165024	0.719044	0.851023	2.61898	38.8233	45	0.03	sfw
										VC_ETH4221	2024	VC_21	VC	7024	2.91	3.48	36.8	6.39	1.28064	0.544601	1.19588	62	11	2	62	11	62	11	62	11	1.89993	0.165024	-0.229394	1.23946	1.67054	38.8233	45	0.03	sfw
										VC_ETH4221	2024	VC_21	VC	9049	1.76	2.4	32.3077	4.16	0.775385	0.576923	1.36364	35	15	3	35	15	35	15	35	15	1.89993	0.165024	0.346615	-0.486548	2.24655	38.8233	45	0.03	sfw
										VC_ETH4221	2024	VC_21	VC	10015	1.4	3.56	38.8889	4.96	1.38444	0.717742	2.54286	26	16	4	26	16	26	16	26	16	1.89993	0.165024	-0.430552	-0.06938	1.46938	38.8233	45	0.03	sfw
										VC_ETH4221	2024	VC_21	VC	11076	2.25	3.19	32.6923	5.44	1.04288	0.586397	1.41778	10	19	5	10	19	10	19	10	19	1.89993	0.165024	-0.218205	0.568273	1.68173	38.8233	45	0.03	sfw
										VC_ETH4221	2024	VC_21	VC	13063	1.56	2.97	34.7368	4.53	1.03168	0.655629	1.90385	56	22	6	56	22	56	22	56	22	1.89993	0.165024	-0.473725	0.133793	1.42621	38.8233	45	0.03	sfw
										VC_ETH4221	2024	VC_21	VC	14042	2.25	4.62	38.3333	6.87	1.771	0.672489	2.05333	26	23	7	26	23	26	23	26	23	1.89993	0.165024	0.401728	-0.0516601	2.30166	38.8233	45	0.03	sfw
										VC_ETH4221	2024	VC_21	VC	15048	1.94	4.78	34.2657	6.72	1.6379	0.71131	2.46392	6	25	8	6	25	6	25	6	25	1.89993	0.165024	0.0314661	0.0086015	1.9314	38.8233	45	0.03	sfw
										VC_ETH4221	2024	VC_21	VC	16037	1.22	2.91	39.2523	4.13	1.14224	0.7046	2.38525	32	26	9	32	26	32	26	32	26	1.89993	0.165024	-0.240272	-0.439661	1.65966	38.8233	45	0.03	sfw
										VC_ETH4221	2024	VC_21	VC	17003	1.13	1.29	31.0345	2.42	0.400345	0.533058	1.14159	37	27	10	37	27	37	27	37	27	1.89993	0.165024	0.0932954	-0.863228	1.99323	38.8233	45	0.03	sfw
										VC_ETH4234	2024	VC_34	VC	6101	1.69	3.59	32.8244	5.28	1.1784	0.679924	2.12426	37	11	1	37	11	37	11	37	11	2.10156	0.164123	-0.0656293	-0.34593	2.03593	38.5894	45	0.03	sfw
										VC_ETH4234	2024	VC_34	VC	7079	2.34	4.51	40.1575	6.85	1.8111	0.658394	1.92735	12	12	2	12	12	12	12	12	12	2.10156	0.164123	0.121608	0.116832	2.22317	38.5894	45	0.03	sfw
										VC_ETH4234	2024	VC_34	VC	9058	1.91	3.52	40.3226	5.43	1.41935	0.64825	1.84293	44	15	3	44	15	44	15	44	15	2.10156	0.164123	-0.102219	-0.0893398	1.99934	38.5894	45	0.03	sfw
										VC_ETH4234	2024	VC_34	VC	11006	2.63	3.4	35.1351	6.03	1.19459	0.563847	1.29278	61	18	4	61	18	61	18	61	18	2.10156	0.164123	-0.498055	1.0265	1.6035	38.5894	45	0.03	sfw
										VC_ETH4234	2024	VC_34	VC	12071	1.99	3.09	35.6589	5.08	1.10186	0.608268	1.55276	22	20	5	22	20	22	20	22	20	2.10156	0.164123	0.0646314	-0.176191	2.16619	38.5894	45	0.03	sfw
										VC_ETH4234	2024	VC_34	VC	13051	3.14	4.83	41.3793	7.97	1.99862	0.606023	1.53822	61	21	6	61	21	61	21	61	21	2.10156	0.164123	0.418489	0.619952	2.52005	38.5894	45	0.03	sfw
										VC_ETH4234	2024	VC_34	VC	14022	2.6	4.3	43.9655	6.9	1.89052	0.623188	1.65385	6	23	7	6	23	6	23	6	23	2.10156	0.164123	0.132894	0.365547	2.23445	38.5894	45	0.03	sfw
										VC_ETH4234	2024	VC_34	VC	15036	2.22	3.53	39.5522	5.75	1.39619	0.613913	1.59009	7	24	8	7	24	7	24	7	24	2.10156	0.164123	-0.187452	0.305892	1.91411	38.5894	45	0.03	sfw
										VC_ETH4234	2024	VC_34	VC	16013	2.28	4.06	33.8346	6.34	1.37368	0.640379	1.7807	56	26	9	56	26	56	26	56	26	2.10156	0.164123	0.209049	-0.030608	2.31061	38.5894	45	0.03	sfw
										VC_ETH4234	2024	VC_34	VC	17080	1.77	3.76	37.7953	5.53	1.4211	0.679928	2.12429	15	28	10	15	28	15	28	15	28	2.10156	0.164123	-0.0933161	-0.238243	2.00824	38.5894	45	0.03	sfw
										VC_ETH4243	2024	VC_43	VC	6075	1.53	2.56	33.0579	4.09	0.846281	0.625917	1.6732	11	11	1	11	11	11	11	11	11	2.01871	0.160407	-0.531913	0.0432013	1.4868	39.5364	45	0.03	sfw
										VC_ETH4243	2024	VC_43	VC	7080	2.23	4.22	37.7953	6.45	1.59496	0.654264	1.89238	11	12	2	11	12	11	12	11	12	2.01871	0.160407	0.0677562	0.143532	2.08647	39.5364	45	0.03	sfw
										VC_ETH4243	2024	VC_43	VC	8086	1	0.95	38.1818	1.95	0.362727	0.487179	0.95	31	14	3	31	14	31	14	31	14	2.01871	0.160407	-0.495703	-0.523009	1.52301	39.5364	45	0.03	sfw
										VC_ETH4243	2024	VC_43	VC	10027	3.09	6.8	37.5	9.89	2.55	0.687563	2.20065	14	16	4	14	16	14	16	14	16	2.01871	0.160407	0.524265	0.547023	2.54298	39.5364	45	0.03	sfw
										VC_ETH4243	2024	VC_43	VC	11056	3.56	5.22	31.9149	8.78	1.66596	0.594533	1.46629	11	18	5	11	18	11	18	11	18	2.01871	0.160407	0.813356	0.727932	2.83207	39.5364	45	0.03	sfw
										VC_ETH4243	2024	VC_43	VC	12090	0.96	2.11	34.9593	3.07	0.737642	0.687296	2.19792	3	20	6	3	20	3	20	3	20	2.01871	0.160407	-0.589313	-0.469399	1.4294	39.5364	45	0.03	sfw
										VC_ETH4243	2024	VC_43	VC	13101	1.62	2.59	37.5	4.21	0.97125	0.615202	1.59877	18	22	7	18	22	18	22	18	22	2.01871	0.160407	0.142691	-0.541403	2.1614	39.5364	45	0.03	sfw
										VC_ETH4243	2024	VC_43	VC	14005	1.81	3.02	37.6923	4.83	1.13831	0.625259	1.66851	12	22	8	12	22	12	22	12	22	2.01871	0.160407	-0.267557	0.058845	1.75115	39.5364	45	0.03	sfw
										VC_ETH4243	2024	VC_43	VC	15066	2.23	4.56	40	6.79	1.824	0.671576	2.04484	24	25	9	24	25	24	25	24	25	2.01871	0.160407	0.133624	0.0776644	2.15234	39.5364	45	0.03	sfw
										VC_ETH4243	2024	VC_43	VC	16023	2.18	3.5	35.0877	5.68	1.22807	0.616197	1.6055	46	26	10	46	26	46	26	46	26	2.01871	0.160407	0.377554	-0.216265	2.39627	39.5364	45	0.03	sfw
										VC_ETH4243	2024	VC_43	VC	17016	1.54	1.87	35.9223	3.41	0.671748	0.548387	1.21429	50	27	11	50	27	50	27	50	27	2.01871	0.160407	-0.174762	-0.30395	1.84395	39.5364	45	0.03	sfw
[truncated: 2 more columns]
