# Supplementary material for: Engineering vascular potassium transport increases yield and drought resilience of cassava
Source: Nat Plants. 2025 Dec 17;11(12):2498–510. doi: 10.1038/s41477-025-02159-7 (PMC12711561; doi:10.1038/s41477-025-02159-7)
Supplement: Supplementary file 9 — Statistical analysis and source data. [file 41477_2025_2159_MOESM9_ESM.xlsx]

## Sheet: Sheet1
	Figure 6E
	Storage root weight (DW in g)			intermediate harvest control
	EV-4221							EV-4234						EV-4243
	2.02	1.24	1.27	2.51	1.98	2.22	1.81	2.14	2.26	1.35	2.12	1.41	1.85	2.22	1.05	1.88	2.11	1.55	1.29	1.9
	#1	#2	#3	#4	#5	#6	#7	#1	#2	#3	#4	#5	#6	#1	#2	#3	#4	#5	#6	#7
	AKT2-4261							AKT2-4262						AKT2-4264
	2.92	3.11	2.82	3.04	2.4768	2.14		2.1	2.06	2.21	2.61	2.4		2.44	2.67	2.22	3.77	2.36	2.03	2.28
	#1	#2	#3	#4	#5	#6		#1	#2	#3	#4	#5		#1	#2	#3	#4	#5	#6	#7
	Storage root weight (DW in g)			intermediate harvest drought
	EV-4221							EV-4234						EV-4243
	0.591198	0.525954	0.804243	0.997315	0.900113	0.687068	0.617829	0.847002	0.584473	0.697775	0.859437	1.01005	0.714355	0.758523	0.736295	0.923842	0.864105	0.608486	0.715457	0.69045
	#1	#2	#3	#4	#5	#6	#7	#1	#2	#3	#4	#5	#6	#1	#2	#3	#4	#5	#6	#7
	AKT2-4261							AKT2-4262						AKT2-4264
	0.781461	1.4471	1.12383	1.44329	1.19765	1.34656		1.30571	2.5612	1.19789	1.55385	1.83006		1.25169	1.21497	1.43379	2.32282	1.19661	1.7337	0.748262
	#1	#2	#3	#4	#5	#6		#1	#2	#3	#4	#5		#1	#2	#3	#4	#5	#6	#7
	Storage root weight IH control statistics										Storage root weight IH drought statistics
	Number of families	1									Number of families	1
	Number of comparisons per family	15									Number of comparisons per family	15
	Alpha	0.05									Alpha	0.05
	Tukey's multiple comparisons test	Mean diff.	95.00% CI of diff.	Below threshold?	Summary	Adjusted P Value					Tukey's multiple comparisons test	Mean Diff.	95.00% CI of diff.	Below threshold?	Summary	Adjusted P Value
	4221 vs. 4234	0.009286	-0.7279 to 0.7465	No	ns	>0.9999	A-B				4221 vs. 4234	-0.05355	-0.5991 to 0.4920	No	ns	0.9997	A-B
	4221 vs. 4243	0.15	-0.5583 to 0.8583	No	ns	0.9868	A-C				4221 vs. 4243	-0.02478	-0.5489 to 0.4994	No	ns	>0.9999	A-C
	4221 vs. 4261	-0.8868	-1.624 to -0.1496	Yes	*	0.0111	A-D				4221 vs. 4261	-0.4914	-1.037 to 0.05420	No	ns	0.0971	A-D
	4221 vs. 4262	-0.4117	-1.188 to 0.3642	No	ns	0.5999	A-E				4221 vs. 4262	-0.9578	-1.532 to -0.3836	Yes	***	0.0002	A-E
	4221 vs. 4264	-0.6743	-1.383 to 0.03401	No	ns	0.0694	A-F				4221 vs. 4264	-0.6826	-1.207 to -0.1584	Yes	**	0.005	A-F
	4234 vs. 4243	0.1407	-0.5965 to 0.8779	No	ns	0.9918	B-C				4234 vs. 4243	0.02878	-0.5168 to 0.5743	No	ns	>0.9999	B-C
	4234 vs. 4261	-0.8961	-1.661 to -0.1311	Yes	*	0.0142	B-D				4234 vs. 4261	-0.4378	-1.004 to 0.1284	No	ns	0.2072	B-D
	4234 vs. 4262	-0.421	-1.223 to 0.3814	No	ns	0.6112	B-E				4234 vs. 4262	-0.9042	-1.498 to -0.3104	Yes	***	0.0008	B-E
	4234 vs. 4264	-0.6836	-1.421 to 0.05365	No	ns	0.0818	B-F				4234 vs. 4264	-0.629	-1.175 to -0.08348	Yes	*	0.0163	B-F
	4243 vs. 4261	-1.037	-1.774 to -0.2996	Yes	**	0.0021	C-D				4243 vs. 4261	-0.4666	-1.012 to 0.07898	No	ns	0.129	C-D
	4243 vs. 4262	-0.5617	-1.338 to 0.2142	No	ns	0.2688	C-E				4243 vs. 4262	-0.933	-1.507 to -0.3588	Yes	***	0.0003	C-E
	4243 vs. 4264	-0.8243	-1.533 to -0.1160	Yes	*	0.015	C-F				4243 vs. 4264	-0.6578	-1.182 to -0.1337	Yes	**	0.0073	C-F
	4261 vs. 4262	0.4751	-0.3273 to 1.278	No	ns	0.4838	D-E				4261 vs. 4262	-0.4664	-1.060 to 0.1274	No	ns	0.1937	D-E
	4261 vs. 4264	0.2126	-0.5247 to 0.9498	No	ns	0.9502	D-F				4261 vs. 4264	-0.1912	-0.7368 to 0.3543	No	ns	0.8927	D-F
	4262 vs. 4264	-0.2626	-1.038 to 0.5133	No	ns	0.906	E-F				4262 vs. 4264	0.2752	-0.2990 to 0.8494	No	ns	0.696	E-F
	Test details	Mean 1	Mean 2	Mean diff.	SE of diff.	n1	n2	q	DF		Test details	Mean 1	Mean 2	Mean Diff.	SE of diff.	n1	n2	q	DF
	4221 vs. 4234	1.864	1.855	0.009286	0.2434	7	6	0.05396	32		4221 vs. 4234	0.732	0.7855	-0.05355	0.1801	7	6	0.4205	32
	4221 vs. 4243	1.864	1.714	0.15	0.2338	7	7	0.9072	32		4221 vs. 4243	0.732	0.7567	-0.02478	0.173	7	7	0.2025	32
	4221 vs. 4261	1.864	2.751	-0.8868	0.2434	7	6	5.153	32		4221 vs. 4261	0.732	1.223	-0.4914	0.1801	7	6	3.858	32
	4221 vs. 4262	1.864	2.276	-0.4117	0.2561	7	5	2.273	32		4221 vs. 4262	0.732	1.69	-0.9578	0.1896	7	5	7.146	32
	4221 vs. 4264	1.864	2.539	-0.6743	0.2338	7	7	4.078	32		4221 vs. 4264	0.732	1.415	-0.6826	0.173	7	7	5.579	32
	4234 vs. 4243	1.855	1.714	0.1407	0.2434	6	7	0.8177	32		4234 vs. 4243	0.7855	0.7567	0.02878	0.1801	6	7	0.226	32
	4234 vs. 4261	1.855	2.751	-0.8961	0.2526	6	6	5.018	32		4234 vs. 4261	0.7855	1.223	-0.4378	0.1869	6	6	3.313	32
	4234 vs. 4262	1.855	2.276	-0.421	0.2649	6	5	2.248	32		4234 vs. 4262	0.7855	1.69	-0.9042	0.196	6	5	6.524	32
	4234 vs. 4264	1.855	2.539	-0.6836	0.2434	6	7	3.972	32		4234 vs. 4264	0.7855	1.415	-0.629	0.1801	6	7	4.939	32
	4243 vs. 4261	1.714	2.751	-1.037	0.2434	7	6	6.025	32		4243 vs. 4261	0.7567	1.223	-0.4666	0.1801	7	6	3.664	32
	4243 vs. 4262	1.714	2.276	-0.5617	0.2561	7	5	3.101	32		4243 vs. 4262	0.7567	1.69	-0.933	0.1896	7	5	6.961	32
	4243 vs. 4264	1.714	2.539	-0.8243	0.2338	7	7	4.985	32		4243 vs. 4264	0.7567	1.415	-0.6578	0.173	7	7	5.376	32
	4261 vs. 4262	2.751	2.276	0.4751	0.2649	6	5	2.537	32		4261 vs. 4262	1.223	1.69	-0.4664	0.196	6	5	3.365	32
	4261 vs. 4264	2.751	2.539	0.2126	0.2434	6	7	1.235	32		4261 vs. 4264	1.223	1.415	-0.1912	0.1801	6	7	1.502	32
	4262 vs. 4264	2.276	2.539	-0.2626	0.2561	5	7	1.45	32		4262 vs. 4264	1.69	1.415	0.2752	0.1896	5	7	2.053	32
	Compact letter display										Compact letter display
	4261	A									4262	A
	4264	A B									4264	A
	4262	A C									4261	A B
	4221	B C									4234	B
	4234	B C									4243	B
	4243	C									4221	B
	Figure 6F
	Storage root weight (DW in g)			final harvest control
	EV-4221										EV-4234						EV-4243
	11.7418	16.2799	12.6511	14.8003	10.1131	11.0808	13.2732	11.9621	11.6878	13.6706	9.47823	7.81843	7.57718	10.0939	7.1796	10.6459	6.32989	8.42828	14.3372	13.5039	13.5473	14.6301	12.4623
	#1	#2	#3	#4	#5	#6	#7	#8	#9	#10	#1	#2	#3	#4	#5	#6	#1	#2	#3	#4	#5	#6	#7
	AKT2-4261										AKT2-4262						AKT2-4264
	13.3494	12.2491	14.5184	11.3506	16.4091	16.5838	14.1814				12.5091	20.2704	12.1934	9.43615	13.1159		12.1171	15.532	14.2186	12.5828	10.2007	12.3141	16.3518	17.0324	19.2453	9.99179
	#1	#2	#3	#4	#5	#6	#7				#1	#2	#3	#4	#5		#1	#2	#3	#4	#5	#6	#7	#8	#9	#10
	Storage root weight (DW in g)			final harvest drought
	EV-4221										EV-4234						EV-4243
	2.2211	2.1565	4.1078	4.4194	2.964	3.8152	2.9108	2.7949	2.7265		4.23675	2.87	2.548	2.4115	3.29	2.48675	1.5652	1.7134	1.7108	1.1063	1.8122	1.4612	1.3468
	#1	#2	#3	#4	#5	#6	#7	#8	#9	#10	#1	#2	#3	#4	#5	#6	#1	#2	#3	#4	#5	#6	#7
	AKT2-4261										AKT2-4262						AKT2-4264
	4.46588	8.57286	7.06354	6.2759	3.77524	5.66674					5.5119	5.7874	6.2909	3.7335	4.4726		3.95258	4.77648	6.78166	5.9385	4.0767	7.66762	3.14366	6.68536	3.97826	5.30934
	#1	#2	#3	#4	#5	#6	#7				#1	#2	#3	#4	#5		#1	#2	#3	#4	#5	#6	#7	#8	#9	#10
	Storage root weight FH control statistics										Storage root weight FH drought statistics
	Number of families	1									Number of families	1
	Number of comparisons per family	15									Number of comparisons per family	15
	Alpha	0.05									Alpha	0.05
	Tukey's multiple comparisons test	Mean Diff.	95.00% CI of diff.	Below threshold?	Summary	Adjusted P Value					Tukey's multiple comparisons test	Mean Diff.	95.00% CI of diff.	Below threshold?	Summary	Adjusted P Value
	4221 vs. 4234	3.927	-0.1191 to 7.973	No	ns	0.0615	A-B				4221 vs. 4234	0.1502	-1.669 to 1.970	No	ns	0.9999	A-B
	4221 vs. 4243	0.8348	-3.027 to 4.696	No	ns	0.9864	A-C				4221 vs. 4243	1.522	-0.2973 to 3.342	No	ns	0.146	A-C
	4221 vs. 4261	-1.366	-5.227 to 2.496	No	ns	0.8936	A-D				4221 vs. 4261	-2.846	-4.666 to -1.026	Yes	***	0.0005	A-D
	4221 vs. 4262	-0.7789	-5.071 to 3.513	No	ns	0.9939	A-E				4221 vs. 4262	-2.035	-3.961 to -0.1095	Yes	*	0.0332	A-E
	4221 vs. 4264	-1.65	-5.250 to 1.950	No	ns	0.7413	A-F				4221 vs. 4264	-2.107	-3.693 to -0.5206	Yes	**	0.0038	A-F
	4234 vs. 4243	-3.092	-7.452 to 1.267	No	ns	0.2951	B-C				4234 vs. 4243	1.372	-0.6211 to 3.366	No	ns	0.3247	B-C
	4234 vs. 4261	-5.293	-9.652 to -0.9335	Yes	**	0.0097	B-D				4234 vs. 4261	-2.996	-4.990 to -1.003	Yes	***	0.0008	B-D
	4234 vs. 4262	-4.706	-9.451 to 0.03857	No	ns	0.053	B-E				4234 vs. 4262	-2.185	-4.276 to -0.09478	Yes	*	0.0361	B-E
	4234 vs. 4264	-5.577	-9.707 to -1.448	Yes	**	0.0031	B-F				4234 vs. 4264	-2.257	-4.040 to -0.4743	Yes	**	0.0064	B-F
	4243 vs. 4261	-2.2	-6.389 to 1.988	No	ns	0.6187	C-D				4243 vs. 4261	-4.368	-6.362 to -2.375	Yes	****	<0.0001	C-D
	4243 vs. 4262	-1.614	-6.202 to 2.974	No	ns	0.8957	C-E				4243 vs. 4262	-3.558	-5.648 to -1.467	Yes	***	0.0001	C-E
	4243 vs. 4264	-2.485	-6.434 to 1.464	No	ns	0.4249	C-F				4243 vs. 4264	-3.629	-5.412 to -1.847	Yes	****	<0.0001	C-F
	4261 vs. 4262	0.5867	-4.001 to 5.175	No	ns	0.9988	D-E				4261 vs. 4262	0.8108	-1.280 to 2.901	No	ns	0.8494	D-E
	4261 vs. 4264	-0.2845	-4.233 to 3.664	No	ns	>0.9999	D-F				4261 vs. 4264	0.739	-1.044 to 2.522	No	ns	0.8108	D-F
	4262 vs. 4264	-0.8712	-5.242 to 3.499	No	ns	0.9905	E-F				4262 vs. 4264	-0.07176	-1.963 to 1.819	No	ns	>0.9999	E-F
	Test details	Mean 1	Mean 2	Mean Diff.	SE of diff.	n1	n2	q	DF		Test details	Mean 1	Mean 2	Mean Diff.	SE of diff.	n1	n2	q	DF
	4221 vs. 4234	12.73	8.799	3.927	1.349	10	6	4.118	38		4221 vs. 4234	3.124	2.974	0.1502	0.6048	9	6	0.3512	36
	4221 vs. 4243	12.73	11.89	0.8348	1.287	10	7	0.9172	38		4221 vs. 4243	3.124	1.602	1.522	0.6048	9	6	3.56	36
	4221 vs. 4261	12.73	14.09	-1.366	1.287	10	7	1.5	38		4221 vs. 4261	3.124	5.97	-2.846	0.6048	9	6	6.655	36
	4221 vs. 4262	12.73	13.5	-0.7789	1.431	10	5	0.77	38		4221 vs. 4262	3.124	5.159	-2.035	0.6401	9	5	4.497	36
	4221 vs. 4264	12.73	14.38	-1.65	1.2	10	9	1.945	38		4221 vs. 4264	3.124	5.231	-2.107	0.5273	9	10	5.651	36
	4234 vs. 4243	8.799	11.89	-3.092	1.453	6	7	3.01	38		4234 vs. 4243	2.974	1.602	1.372	0.6626	6	6	2.929	36
	4234 vs. 4261	8.799	14.09	-5.293	1.453	6	7	5.151	38		4234 vs. 4261	2.974	5.97	-2.996	0.6626	6	6	6.395	36
	4234 vs. 4262	8.799	13.5	-4.706	1.582	6	5	4.208	38		4234 vs. 4262	2.974	5.159	-2.185	0.6949	6	5	4.448	36
	4234 vs. 4264	8.799	14.38	-5.577	1.377	6	9	5.73	38		4234 vs. 4264	2.974	5.231	-2.257	0.5926	6	10	5.387	36
	4243 vs. 4261	11.89	14.09	-2.2	1.396	7	7	2.229	38		4243 vs. 4261	1.602	5.97	-4.368	0.6626	6	6	9.324	36
	4243 vs. 4262	11.89	13.5	-1.614	1.529	7	5	1.492	38		4243 vs. 4262	1.602	5.159	-3.558	0.6949	6	5	7.24	36
	4243 vs. 4264	11.89	14.38	-2.485	1.316	7	9	2.67	38		4243 vs. 4264	1.602	5.231	-3.629	0.5926	6	10	8.661	36
	4261 vs. 4262	14.09	13.5	0.5867	1.529	7	5	0.5425	38		4261 vs. 4262	5.97	5.159	0.8108	0.6949	6	5	1.65	36
	4261 vs. 4264	14.09	14.38	-0.2845	1.316	7	9	0.3057	38		4261 vs. 4264	5.97	5.231	0.739	0.5926	6	10	1.764	36
	4262 vs. 4264	13.5	14.38	-0.8712	1.457	5	9	0.8457	38		4262 vs. 4264	5.159	5.231	-0.07176	0.6286	5	10	0.1614	36
	Compact letter display										Compact letter display
	4264	A									4261	A
	4261	A									4264	A
	4262	A B									4262	A
	4221	A B									4221	B
	4243	A B									4234	B
	4234	B									4243	B
