# Supplementary material for: Engineering vascular potassium transport increases yield and drought resilience of cassava
Source: Nat Plants. 2025 Dec 17;11(12):2498–510. doi: 10.1038/s41477-025-02159-7 (PMC12711561; doi:10.1038/s41477-025-02159-7)
Supplement: Supplementary file 11 — Statistical analysis and source data. [file 41477_2025_2159_MOESM11_ESM.xlsx]

## Sheet: Source data Extended Fig. 2
	Glucose concentration (µmol gDW) in Leaf tissue
	4218														4234															4243														4261
	8.422	18.354	8.695	17.049	25.938	7.261	15.54	31.808							9.895	4.312	11.626	13.895	14.583	43.308	13.998	7.03	9.773	11.415						24.895	13.11	12.627	20.406	29.082	40.106	21.951	26.008	18.783						2.088	0.564	14.812	5.304	27.601
	#1	#2	#3	#4	#5	#6	#7	#8							#1	#2	#3	#4	#5	#6	#7	#8	#9	#10						#1	#2	#3	#4	#5	#6	#7	#8	#9						#1	#2	#3	#4	#5
	Fructose concentration (µmol gDW) in Leaf tissue
	4218														4234															4243														4261
	2.064	2.32	1.593	4.024	11.288	0.343	2.588	7.666	8.607	7.69					2.576	1.072	4.319	5.085	1.291	6.241	5.136	2.517	2.32	2.217						10.857	7.857	2.871	15.038	3.69	4.162	6.445	3.871	8.94	10.727					6.586	2.937	5.99	3.194	18.951
	#1	#2	#3	#4	#5	#6	#7	#8	#9	#10					#1	#2	#3	#4	#5	#6	#7	#8	#9	#10						#1	#2	#3	#4	#5	#6	#7	#8	#9	#10					#1	#2	#3	#4	#5
	Sucrose concentration (µmol gDW) in Leaf tissue
	4218														4234															4243														4261
	187.169	155.581	203.183	135.208	217.472	184.571	186.796	153.807	170.897	181.95	155.2	203.533			194.068	174.29	156.132	148.698	109.375	147.971	193.29	110.153	98.931	95.444	134.583	155.253	138.132	130.599	183.953	121.945	96.712	93.821	105.37	119.654	156.796	227.098	192.703	111.52	149.426	101.198	164.943	184.737		84.724	79.735	111.647	76.017	213.895	110.64
	#1	#2	#3	#4	#5	#6	#7	#8	#9	#10	#11	#12			#1	#2	#3	#4	#5	#6	#7	#8	#9	#10	#11	#12	#13	#14	#15	#1	#2	#3	#4	#5	#6	#7	#8	#9	#10	#11	#12	#13		#1	#2	#3	#4	#5	#6
	Starch concentration (µmol gDW) in Leaf tissue
	4218														4234															4243														4261
	242.819	40.683	382.048	183.432	303.215	46.731	212.699	58.089	46.813	368.349					51.33	447.435	50.071	381.883	43.624	36.522	345.639	130.918	30.593	396.604						35.753	95.711	66.513	90.13	247.638	181.446	271.192	19.195	35.02	130.339					62.839	24.376	36.721	20.191	28.212
	#1	#2	#3	#4	#5	#6	#7	#8	#9	#10					#1	#2	#3	#4	#5	#6	#7	#8	#9	#10						#1	#2	#3	#4	#5	#6	#7	#8	#9	#10					#1	#2	#3	#4	#5
	Glucose concentration (µmol gDW) in Stem tissue
	4218														4234															4243														4261
	21.308	25.75	20.636	35.272	25.752	34.94	7.401	16.624	35.111	27.552					11.572	25.673	18.401	30.823	25.665	5.922	20.873	10.845	9.48	42.635						20.871	14.03	16.149	23.636	20.667	10.014	19.39	16.816	11.82	19.196					17.014	17.071	25.496	13.864	11.113
	#1	#2	#3	#4	#5	#6	#7	#8	#9	#10					#1	#2	#3	#4	#5	#6	#7	#8	#9	#10						#1	#2	#3	#4	#5	#6	#7	#8	#9	#10					#1	#2	#3	#4	#5
	Fructose concentration (µmol gDW) in Stem tissue
	4218														4234															4243														4261
	8.684	17.23	8.1	12.361	10.153	12.472	2.926	7.747	12.052	13.981					3.572	10.519	8.428	11.275	10.53	3.008	7.762	3.179	2.783							8.449	7.162	5.811	9.546	10.659	3.838	7.333	6.84	4.541	7.622					3.666	9.099	9.339	8.711	3.215
	#1	#2	#3	#4	#5	#6	#7	#8	#9	#10					#1	#2	#3	#4	#5	#6	#7	#8	#9							#1	#2	#3	#4	#5	#6	#7	#8	#9	#10					#1	#2	#3	#4	#5
	Sucrose concentration (µmol gDW) in Stem tissue
	4218														4234															4243														4261
	100.938	91.551	137.479	99.134	98.676	144.696	82.439	102.529	96.107	90.328	163.196	190.655			109.653	75.926	116.258	71.186	108.461	80.849	92.988	80.176	81.949	84.243	117.787	77.21	125.584			85.099	92.346	63.694	75.375	138.641	94.028	103.293	107.421	105.892	73.999	92.01	60.025	90.878	115.952	66.691	69.474	87.759	64.826	64.734
	#1	#2	#3	#4	#5	#6	#7	#8	#9	#10	#11	#12			#1	#2	#3	#4	#5	#6	#7	#8	#9	#10	#11	#12	#13			#1	#2	#3	#4	#5	#6	#7	#8	#9	#10	#11	#12	#13	#14	#1	#2	#3	#4	#5
	Starch concentration (µmol gDW) in Stem tissue
	4218														4234															4243														4261
	819.815	1341.64	1219.17	842.115	945.26	1142.78	1248.94	1266.88	937.912						1145.47	1137.51	1237.52	1020.32	1039.15	954.197	1041.11	869.739	887.895							1219.62	893.067	1020.38	1174.69	1175.45	1265.87	976.372	1072.83	1190.57						1240.25	1261.34	1080.93	1446.88	1228.8
	#1	#2	#3	#4	#5	#6	#7	#8	#9						#1	#2	#3	#4	#5	#6	#7	#8	#9							#1	#2	#3	#4	#5	#6	#7	#8	#9						#1	#2	#3	#4	#5
	Glucose concentration (µmol gDW) in storage root tissue
	4218														4234															4243														4261
	132.467	139.214	66.17	68.256	174.456	20.163	30.408	105.556	145.908	89.12					115.202	69.976	140.946	70.343	194.454	61.546	36.051	76.626	69.256	61.451						204.252	85.148	168.362	188.223	141.322	164.475	64.272	82.18	106.503	110.742					116.067	77.992	105.446	46.64	94.904
	#1	#2	#3	#4	#5	#6	#7	#8	#9	#10					#1	#2	#3	#4	#5	#6	#7	#8	#9	#10						#1	#2	#3	#4	#5	#6	#7	#8	#9	#10					#1	#2	#3	#4	#5
	Fructose concentration (µmol gDW) in storage root tissue
	4218														4234															4243														4261
	96.809	117.233	51.343	32.724	138.577	15.151	34.526	65.339	94.186	70.37					100.897	53.763	119.835	41.879	123.127	59.608	31.466	73.091	76.224	41.943						122.792	78.236	107.931	124.774	97.221	119.778	33.758	63.342	93.363	87.537					108.448	64.444	102.069	35.584	90.118
	#1	#2	#3	#4	#5	#6	#7	#8	#9	#10					#1	#2	#3	#4	#5	#6	#7	#8	#9	#10						#1	#2	#3	#4	#5	#6	#7	#8	#9	#10					#1	#2	#3	#4	#5
	Sucrose concentration (µmol gDW) in storage root tissue
	4218														4234															4243														4261
	287.031	402.929	419.092	445.781	328.399	241.617	360.469	417.161	308.93	282.368	416.388	441.587	404.022		543.926	550.047	455.993	423.699	389.065	294.117	466.905	305.527	292.137	359.117	441.052	411.022	346.932	364.41		449.363	328.294	422.673	362.402	419.289	365.831	453.053	329.954	247.926	461.055	312.209	418.273			277.903	301.968	262.425	147.355	246.5	380.554
	#1	#2	#3	#4	#5	#6	#7	#8	#9	#10	#11	#12	#13		#1	#2	#3	#4	#5	#6	#7	#8	#9	#10	#11	#12	#13	#14		#1	#2	#3	#4	#5	#6	#7	#8	#9	#10	#11	#12			#1	#2	#3	#4	#5	#6
	Starch concentration (µmol gDW) in storage root tissue
	4218														4234															4243														4261
	2493.47	2797.44	2755.51	2326.96	2868.69	2679.56	1772.77	2619.1							2019.56	2349.42	2493.16	1497.52	2398.45	2191.69	2383.67	2436.35								2080.51	2584.86	1723.38	2717.02	2142.43	2171.13	2940.18	2231.07							2629.58	2954.16	3043.62	2766.73	2781.64
	#1	#2	#3	#4	#5	#6	#7	#8							#1	#2	#3	#4	#5	#6	#7	#8								#1	#2	#3	#4	#5	#6	#7	#8							#1	#2	#3	#4	#5
	Glucose leaf - statistics										Fructose leaf - statistics										Sucrose leaf - statistics										Starch leaf - statistics										Glucose lower stem - statistics
	Number of families	1									Number of families	1									Number of families	1									Number of families	1									Number of families	1
	Number of comparisons per family	15									Number of comparisons per family	15									Number of comparisons per family	15									Number of comparisons per family	15									Number of comparisons per family	15
	Alpha	0.05									Alpha	0.05									Alpha	0.05									Alpha	0.05									Alpha	0.05
	Tukey's multiple comparisons test	Mean Diff.	95.00% CI of diff.	Below threshold?	Summary	Adjusted P Value					Tukey's multiple comparisons test	Mean Diff.	95.00% CI of diff.	Below threshold?	Summary	Adjusted P Value					Tukey's multiple comparisons test	Mean Diff.	95.00% CI of diff.	Below threshold?	Summary	Adjusted P Value					Tukey's multiple comparisons test	Mean Diff.	95.00% CI of diff.	Below threshold?	Summary	Adjusted P Value					Tukey's multiple comparisons test	Mean Diff.	95.00% CI of diff.	Below threshold?	Summary	Adjusted P Value
	4218 vs. 4234	2.65	-10.99 to 16.29	No	ns	0.9915	A-B				4218 vs. 4234	1.541	-3.408 to 6.490	No	ns	0.9355	A-B				4218 vs. 4234	33.22	-6.042 to 72.49	No	ns	0.142	A-B				4218 vs. 4234	-2.974	-161.4 to 155.4	No	ns	>0.9999	A-B				4218 vs. 4234	4.846	-5.899 to 15.59	No	ns	0.7549	A-B
	4218 vs. 4243	-6.363	-20.34 to 7.613	No	ns	0.7443	A-C				4218 vs. 4243	-2.628	-7.576 to 2.321	No	ns	0.6093	A-C				4218 vs. 4243	37.49	-3.093 to 78.08	No	ns	0.0857	A-C				4218 vs. 4243	71.19	-87.22 to 229.6	No	ns	0.7576	A-C				4218 vs. 4243	7.776	-2.969 to 18.52	No	ns	0.2755	A-C
	4218 vs. 4261	6.56	-9.838 to 22.96	No	ns	0.8322	A-D				4218 vs. 4261	-2.713	-8.774 to 3.348	No	ns	0.7605	A-D				4218 vs. 4261	65.17	14.48 to 115.9	Yes	**	0.0048	A-D				4218 vs. 4261	154	-39.99 to 348.0	No	ns	0.1889	A-D				4218 vs. 4261	8.123	-5.036 to 21.28	No	ns	0.4474	A-D
	4218 vs. 4262	2.818	-13.58 to 19.22	No	ns	0.9952	A-E				4218 vs. 4262	-1.485	-7.546 to 4.576	No	ns	0.9764	A-E				4218 vs. 4262	75.2	24.51 to 125.9	Yes	***	0.0008	A-E				4218 vs. 4262	113.6	-80.41 to 307.6	No	ns	0.5059	A-E				4218 vs. 4262	3.882	-9.277 to 17.04	No	ns	0.9482	A-E
	4218 vs. 4264	9.768	-6.630 to 26.17	No	ns	0.4833	A-F				4218 vs. 4264	0.9859	-5.075 to 7.047	No	ns	0.9964	A-F				4218 vs. 4264	68.86	18.17 to 119.6	Yes	**	0.0025	A-F				4218 vs. 4264	122.1	-71.87 to 316.1	No	ns	0.4256	A-F				4218 vs. 4264	11.4	-1.764 to 24.55	No	ns	0.1229	A-F
	4234 vs. 4243	-9.013	-22.23 to 4.203	No	ns	0.3346	B-C				4234 vs. 4243	-4.168	-9.117 to 0.7803	No	ns	0.1421	B-C				4234 vs. 4243	4.269	-34.15 to 42.69	No	ns	0.9995	B-C				4234 vs. 4243	74.17	-84.24 to 232.6	No	ns	0.7251	B-C				4234 vs. 4243	2.93	-7.814 to 13.67	No	ns	0.9626	B-C
	4234 vs. 4261	3.91	-11.84 to 19.66	No	ns	0.9745	B-D				4234 vs. 4261	-4.254	-10.32 to 1.807	No	ns	0.307	B-D				4234 vs. 4261	31.95	-17.02 to 80.92	No	ns	0.396	B-D				4234 vs. 4261	157	-37.02 to 351.0	No	ns	0.173	B-D				4234 vs. 4261	3.277	-9.882 to 16.44	No	ns	0.9747	B-D
	4234 vs. 4262	0.1685	-15.59 to 15.92	No	ns	>0.9999	B-E				4234 vs. 4262	-3.026	-9.087 to 3.035	No	ns	0.6689	B-E				4234 vs. 4262	41.97	-6.996 to 90.95	No	ns	0.1326	B-E				4234 vs. 4262	116.6	-77.44 to 310.6	No	ns	0.4774	B-E				4234 vs. 4262	-0.9637	-14.12 to 12.20	No	ns	>0.9999	B-E
	4234 vs. 4264	7.118	-8.636 to 22.87	No	ns	0.7502	B-F				4234 vs. 4264	-0.555	-6.616 to 5.506	No	ns	0.9998	B-F				4234 vs. 4264	35.64	-13.33 to 84.61	No	ns	0.2772	B-F				4234 vs. 4264	125.1	-68.90 to 319.1	No	ns	0.3988	B-F				4234 vs. 4264	6.55	-6.609 to 19.71	No	ns	0.6717	B-F
	4243 vs. 4261	12.92	-3.121 to 28.97	No	ns	0.1753	C-D				4243 vs. 4261	-0.0858	-6.147 to 5.975	No	ns	>0.9999	C-D				4243 vs. 4261	27.68	-22.36 to 77.71	No	ns	0.5787	C-D				4243 vs. 4261	82.83	-111.2 to 276.8	No	ns	0.7944	C-D				4243 vs. 4261	0.3473	-12.81 to 13.51	No	ns	>0.9999	C-D
	4243 vs. 4262	9.181	-6.862 to 25.22	No	ns	0.527	C-E				4243 vs. 4262	1.142	-4.919 to 7.203	No	ns	0.9927	C-E				4243 vs. 4262	37.71	-12.33 to 87.74	No	ns	0.2422	C-E				4243 vs. 4262	42.4	-151.6 to 236.4	No	ns	0.9858	C-E				4243 vs. 4262	-3.894	-17.05 to 9.265	No	ns	0.9475	C-E
	4243 vs. 4264	16.13	0.08735 to 32.17	Yes	*	0.0481	C-F				4243 vs. 4264	3.613	-2.448 to 9.674	No	ns	0.4861	C-F				4243 vs. 4264	31.37	-18.67 to 81.40	No	ns	0.4409	C-F				4243 vs. 4264	50.94	-143.1 to 245.0	No	ns	0.9682	C-F				4243 vs. 4264	3.62	-9.539 to 16.78	No	ns	0.9612	C-F
	4261 vs. 4262	-3.741	-21.93 to 14.45	No	ns	0.9889	D-E				4261 vs. 4262	1.228	-5.770 to 8.227	No	ns	0.9948	D-E				4261 vs. 4262	10.03	-48.51 to 68.56	No	ns	0.9957	D-E				4261 vs. 4262	-40.42	-264.4 to 183.6	No	ns	0.9941	D-E				4261 vs. 4262	-4.241	-19.44 to 10.95	No	ns	0.9588	D-E
	4261 vs. 4264	3.208	-14.98 to 21.40	No	ns	0.9945	D-F				4261 vs. 4264	3.699	-3.299 to 10.70	No	ns	0.6139	D-F				4261 vs. 4264	3.69	-54.84 to 62.22	No	ns	>0.9999	D-F				4261 vs. 4264	-31.88	-255.9 to 192.1	No	ns	0.9981	D-F				4261 vs. 4264	3.272	-11.92 to 18.47	No	ns	0.9867	D-F
	4262 vs. 4264	6.949	-11.24 to 25.14	No	ns	0.8572	E-F				4262 vs. 4264	2.471	-4.528 to 9.470	No	ns	0.8948	E-F				4262 vs. 4264	-6.337	-64.87 to 52.19	No	ns	0.9995	E-F				4262 vs. 4264	8.539	-215.5 to 232.6	No	ns	>0.9999	E-F				4262 vs. 4264	7.513	-7.681 to 22.71	No	ns	0.6777	E-F
	Test details	Mean 1	Mean 2	Mean Diff.	SE of diff.	n1	n2	q	DF		Test details	Mean 1	Mean 2	Mean Diff.	SE of diff.	n1	n2	q	DF		Test details	Mean 1	Mean 2	Mean Diff.	SE of diff.	n1	n2	q	DF		Test details	Mean 1	Mean 2	Mean Diff.	SE of diff.	n1	n2	q	DF		Test details	Mean 1	Mean 2	Mean Diff.	SE of diff.	n1	n2	q	DF
	4218 vs. 4234	16.63	13.98	2.65	4.535	8	10	0.8264	36		4218 vs. 4234	4.818	3.277	1.541	1.652	10	10	1.319	39		4218 vs. 4234	177.9	144.7	33.22	13.27	12	15	3.54	52		4218 vs. 4234	188.5	191.5	-2.974	52.87	10	10	0.07955	39		4218 vs. 4234	25.03	20.19	4.846	3.586	10	10	1.911	39
	4218 vs. 4243	16.63	23	-6.363	4.646	8	9	1.937	36		4218 vs. 4243	4.818	7.446	-2.628	1.652	10	10	2.25	39		4218 vs. 4243	177.9	140.5	37.49	13.72	12	13	3.865	52		4218 vs. 4243	188.5	117.3	71.19	52.87	10	10	1.904	39		4218 vs. 4243	25.03	17.26	7.776	3.586	10	10	3.066	39
	4218 vs. 4261	16.63	10.07	6.56	5.45	8	5	1.702	36		4218 vs. 4261	4.818	7.532	-2.713	2.023	10	5	1.897	39		4218 vs. 4261	177.9	112.8	65.17	17.13	12	6	5.379	52		4218 vs. 4261	188.5	34.47	154	64.76	10	5	3.364	39		4218 vs. 4261	25.03	16.91	8.123	4.392	10	5	2.615	39
	4218 vs. 4262	16.63	13.82	2.818	5.45	8	5	0.7313	36		4218 vs. 4262	4.818	6.303	-1.485	2.023	10	5	1.038	39		4218 vs. 4262	177.9	102.8	75.2	17.13	12	6	6.207	52		4218 vs. 4262	188.5	74.89	113.6	64.76	10	5	2.481	39		4218 vs. 4262	25.03	21.15	3.882	4.392	10	5	1.25	39
	4218 vs. 4264	16.63	6.866	9.768	5.45	8	5	2.534	36		4218 vs. 4264	4.818	3.832	0.9859	2.023	10	5	0.6892	39		4218 vs. 4264	177.9	109.1	68.86	17.13	12	6	5.684	52		4218 vs. 4264	188.5	66.35	122.1	64.76	10	5	2.667	39		4218 vs. 4264	25.03	13.64	11.4	4.392	10	5	3.669	39
	4234 vs. 4243	13.98	23	-9.013	4.393	10	9	2.902	36		4234 vs. 4243	3.277	7.446	-4.168	1.652	10	10	3.569	39		4234 vs. 4243	144.7	140.5	4.269	12.98	15	13	0.465	52		4234 vs. 4243	191.5	117.3	74.17	52.87	10	10	1.984	39		4234 vs. 4243	20.19	17.26	2.93	3.586	10	10	1.155	39
	4234 vs. 4261	13.98	10.07	3.91	5.236	10	5	1.056	36		4234 vs. 4261	3.277	7.532	-4.254	2.023	10	5	2.974	39		4234 vs. 4261	144.7	112.8	31.95	16.55	15	6	2.73	52		4234 vs. 4261	191.5	34.47	157	64.76	10	5	3.429	39		4234 vs. 4261	20.19	16.91	3.277	4.392	10	5	1.055	39
	4234 vs. 4262	13.98	13.82	0.1685	5.236	10	5	0.04551	36		4234 vs. 4262	3.277	6.303	-3.026	2.023	10	5	2.115	39		4234 vs. 4262	144.7	102.8	41.97	16.55	15	6	3.586	52		4234 vs. 4262	191.5	74.89	116.6	64.76	10	5	2.546	39		4234 vs. 4262	20.19	21.15	-0.9637	4.392	10	5	0.3103	39
	4234 vs. 4264	13.98	6.866	7.118	5.236	10	5	1.922	36		4234 vs. 4264	3.277	3.832	-0.555	2.023	10	5	0.388	39		4234 vs. 4264	144.7	109.1	35.64	16.55	15	6	3.045	52		4234 vs. 4264	191.5	66.35	125.1	64.76	10	5	2.732	39		4234 vs. 4264	20.19	13.64	6.55	4.392	10	5	2.109	39
	4243 vs. 4261	23	10.07	12.92	5.333	9	5	3.427	36		4243 vs. 4261	7.446	7.532	-0.0858	2.023	10	5	0.05998	39		4243 vs. 4261	140.5	112.8	27.68	16.91	13	6	2.315	52		4243 vs. 4261	117.3	34.47	82.83	64.76	10	5	1.809	39		4243 vs. 4261	17.26	16.91	0.3473	4.392	10	5	0.1118	39
	4243 vs. 4262	23	13.82	9.181	5.333	9	5	2.435	36		4243 vs. 4262	7.446	6.303	1.142	2.023	10	5	0.7986	39		4243 vs. 4262	140.5	102.8	37.71	16.91	13	6	3.153	52		4243 vs. 4262	117.3	74.89	42.4	64.76	10	5	0.926	39		4243 vs. 4262	17.26	21.15	-3.894	4.392	10	5	1.254	39
	4243 vs. 4264	23	6.866	16.13	5.333	9	5	4.278	36		4243 vs. 4264	7.446	3.832	3.613	2.023	10	5	2.526	39		4243 vs. 4264	140.5	109.1	31.37	16.91	13	6	2.623	52		4243 vs. 4264	117.3	66.35	50.94	64.76	10	5	1.113	39		4243 vs. 4264	17.26	13.64	3.62	4.392	10	5	1.165	39
	4261 vs. 4262	10.07	13.82	-3.741	6.047	5	5	0.875	36		4261 vs. 4262	7.532	6.303	1.228	2.336	5	5	0.7436	39		4261 vs. 4262	112.8	102.8	10.03	19.78	6	6	0.7167	52		4261 vs. 4262	34.47	74.89	-40.42	74.77	5	5	0.7645	39		4261 vs. 4262	16.91	21.15	-4.241	5.072	5	5	1.183	39
	4261 vs. 4264	10.07	6.866	3.208	6.047	5	5	0.7504	36		4261 vs. 4264	7.532	3.832	3.699	2.336	5	5	2.24	39		4261 vs. 4264	112.8	109.1	3.69	19.78	6	6	0.2637	52		4261 vs. 4264	34.47	66.35	-31.88	74.77	5	5	0.603	39		4261 vs. 4264	16.91	13.64	3.272	5.072	5	5	0.9125	39
	4262 vs. 4264	13.82	6.866	6.949	6.047	5	5	1.625	36		4262 vs. 4264	6.303	3.832	2.471	2.336	5	5	1.496	39		4262 vs. 4264	102.8	109.1	-6.337	19.78	6	6	0.453	52		4262 vs. 4264	74.89	66.35	8.539	74.77	5	5	0.1615	39		4262 vs. 4264	21.15	13.64	7.513	5.072	5	5	2.095	39
	Compact letter display										Compact letter display										Compact letter display										Compact letter display										Compact letter display
	4243	A									4261	A									4218	A									4234	A									4218	A
	4218	A B									4243	A									4234	A B									4218	A									4262	A
	4234	A B									4262	A									4243	A B									4243	A									4234	A
	4262	A B									4218	A									4261	B									4262	A									4243	A
	4261	A B									4264	A									4264	B									4264	A									4261	A
	4264	B									4234	A									4262	B									4261	A									4264	A
	Sucrose lower stem - statistics										Starch lower stem - statistics										Glucose storage root - statistics										Fructose storage root - statistics										Sucrose storage root - statistics
	Number of families	1									Number of families	1									Number of families	1									Number of families	1									Number of families	1
	Number of comparisons per family	15									Number of comparisons per family	15									Number of comparisons per family	15									Number of comparisons per family	15									Number of comparisons per family	15
	Alpha	0.05									Alpha	0.05									Alpha	0.05									Alpha	0.05									Alpha	0.05
	Tukey's multiple comparisons test	Mean Diff.	95.00% CI of diff.	Below threshold?	Summary	Adjusted P Value					Tukey's multiple comparisons test	Mean Diff.	95.00% CI of diff.	Below threshold?	Summary	Adjusted P Value					Tukey's multiple comparisons test	Mean Diff.	95.00% CI of diff.	Below threshold?	Summary	Adjusted P Value					Tukey's multiple comparisons test	Mean Diff.	95.00% CI of diff.	Below threshold?	Summary	Adjusted P Value					Tukey's multiple comparisons test	Mean Diff.	95.00% CI of diff.	Below threshold?	Summary	Adjusted P Value
	4218 vs. 4234	22.46	-3.752 to 48.67	No	ns	0.1325	A-B				4218 vs. 4234	47.96	-169.6 to 265.5	No	ns	0.9848	A-B				4218 vs. 4234	7.587	-57.43 to 72.60	No	ns	0.9993	A-B				4218 vs. 4234	-0.5575	-45.36 to 44.25	No	ns	>0.9999	A-B				4218 vs. 4234	-37.31	-123.5 to 48.83	No	ns	0.7925	A-B
	4218 vs. 4243	23.72	-2.039 to 49.47	No	ns	0.0873	A-C				4218 vs. 4243	-24.93	-242.4 to 192.6	No	ns	0.9993	A-C				4218 vs. 4243	-34.38	-99.39 to 30.64	No	ns	0.6135	A-C				4218 vs. 4243	-21.25	-66.05 to 23.56	No	ns	0.7145	A-C				4218 vs. 4243	-15.03	-104.6 to 74.50	No	ns	0.996	A-C
	4218 vs. 4261	45.78	10.93 to 80.63	Yes	**	0.0038	A-D				4218 vs. 4261	-166.7	-424.1 to 90.66	No	ns	0.3907	A-D				4218 vs. 4261	8.962	-70.66 to 88.59	No	ns	0.9994	A-D				4218 vs. 4261	-8.507	-63.38 to 46.37	No	ns	0.9971	A-D				4218 vs. 4261	96.38	-14.00 to 206.8	No	ns	0.1195	A-D
	4218 vs. 4262	33.5	0.7633 to 66.23	Yes	*	0.0421	A-E				4218 vs. 4262	-74.66	-332.0 to 182.7	No	ns	0.9506	A-E				4218 vs. 4262	-16.35	-95.98 to 63.28	No	ns	0.9893	A-E				4218 vs. 4262	-7.436	-62.31 to 47.44	No	ns	0.9985	A-E				4218 vs. 4262	21.62	-96.07 to 139.3	No	ns	0.994	A-E
	4218 vs. 4264	42.78	10.04 to 75.51	Yes	**	0.004	A-F				4218 vs. 4264	-132.8	-390.1 to 124.6	No	ns	0.6339	A-F				4218 vs. 4264	14.64	-64.99 to 94.27	No	ns	0.9935	A-F				4218 vs. 4264	16.03	-38.84 to 70.91	No	ns	0.9502	A-F				4218 vs. 4264	13.1	-97.28 to 123.5	No	ns	0.9992	A-F
	4234 vs. 4243	1.26	-23.96 to 26.48	No	ns	>0.9999	B-C				4234 vs. 4243	-72.88	-290.4 to 144.6	No	ns	0.9122	B-C				4234 vs. 4243	-41.96	-107.0 to 23.05	No	ns	0.3979	B-C				4234 vs. 4243	-20.69	-65.50 to 24.12	No	ns	0.7364	B-C				4234 vs. 4243	22.28	-65.70 to 110.3	No	ns	0.9744	B-C
	4234 vs. 4261	23.32	-11.13 to 57.78	No	ns	0.3536	B-D				4234 vs. 4261	-214.7	-472.0 to 42.71	No	ns	0.1483	B-D				4234 vs. 4261	1.375	-78.25 to 81.00	No	ns	>0.9999	B-D				4234 vs. 4261	-7.949	-62.83 to 46.93	No	ns	0.9979	B-D				4234 vs. 4261	133.7	24.56 to 242.8	Yes	**	0.0083	B-D
	4234 vs. 4262	11.04	-21.27 to 43.35	No	ns	0.9116	B-E				4234 vs. 4262	-122.6	-380.0 to 134.7	No	ns	0.707	B-E				4234 vs. 4262	-23.94	-103.6 to 55.69	No	ns	0.944	B-E				4234 vs. 4262	-6.879	-61.76 to 48.00	No	ns	0.9989	B-E				4234 vs. 4262	58.93	-57.59 to 175.4	No	ns	0.6667	B-E
	4234 vs. 4264	20.32	-11.99 to 52.63	No	ns	0.436	B-F				4234 vs. 4264	-180.7	-438.1 to 76.62	No	ns	0.3037	B-F				4234 vs. 4264	7.053	-72.57 to 86.68	No	ns	0.9998	B-F				4234 vs. 4264	16.59	-38.29 to 71.47	No	ns	0.9427	B-F				4234 vs. 4264	50.41	-58.72 to 159.5	No	ns	0.7451	B-F
	4243 vs. 4261	22.06	-12.05 to 56.17	No	ns	0.4043	C-D				4243 vs. 4261	-141.8	-399.1 to 115.6	No	ns	0.5676	C-D				4243 vs. 4261	43.34	-36.29 to 123.0	No	ns	0.584	C-D				4243 vs. 4261	12.74	-42.14 to 67.62	No	ns	0.9814	C-D				4243 vs. 4261	111.4	-0.4154 to 223.2	No	ns	0.0514	C-D
	4243 vs. 4262	9.782	-22.16 to 41.73	No	ns	0.9428	C-E				4243 vs. 4262	-49.73	-307.1 to 207.6	No	ns	0.9917	C-E				4243 vs. 4262	18.03	-61.60 to 97.65	No	ns	0.9834	C-E				4243 vs. 4262	13.81	-41.07 to 68.69	No	ns	0.9735	C-E				4243 vs. 4262	36.65	-82.39 to 155.7	No	ns	0.9416	C-E
	4243 vs. 4264	19.06	-12.88 to 51.01	No	ns	0.495	C-F				4243 vs. 4264	-107.9	-365.2 to 149.5	No	ns	0.8037	C-F				4243 vs. 4264	49.02	-30.61 to 128.6	No	ns	0.4506	C-F				4243 vs. 4264	37.28	-17.60 to 92.16	No	ns	0.3417	C-F				4243 vs. 4264	28.13	-83.69 to 140.0	No	ns	0.9751	C-F
	4261 vs. 4262	-12.28	-51.93 to 27.36	No	ns	0.9401	D-E				4261 vs. 4262	92.04	-199.8 to 383.9	No	ns	0.9307	D-E				4261 vs. 4262	-25.31	-117.3 to 66.63	No	ns	0.9611	D-E				4261 vs. 4262	1.071	-62.30 to 64.44	No	ns	>0.9999	D-E				4261 vs. 4262	-74.76	-210.2 to 60.67	No	ns	0.5795	D-E
	4261 vs. 4264	-3.002	-42.65 to 36.64	No	ns	>0.9999	D-F				4261 vs. 4264	33.91	-257.9 to 325.7	No	ns	0.9993	D-F				4261 vs. 4264	5.678	-86.27 to 97.62	No	ns	>0.9999	D-F				4261 vs. 4264	24.54	-38.83 to 87.91	No	ns	0.8526	D-F				4261 vs. 4264	-83.28	-212.4 to 45.85	No	ns	0.4077	D-F
	4262 vs. 4264	9.28	-28.52 to 47.08	No	ns	0.9776	E-F				4262 vs. 4264	-58.13	-349.9 to 233.7	No	ns	0.9904	E-F				4262 vs. 4264	30.99	-60.95 to 122.9	No	ns	0.9119	E-F				4262 vs. 4264	23.47	-39.90 to 86.84	No	ns	0.8744	E-F				4262 vs. 4264	-8.518	-143.9 to 126.9	No	ns	>0.9999	E-F
	Test details	Mean 1	Mean 2	Mean Diff.	SE of diff.	n1	n2	q	DF		Test details	Mean 1	Mean 2	Mean Diff.	SE of diff.	n1	n2	q	DF		Test details	Mean 1	Mean 2	Mean Diff.	SE of diff.	n1	n2	q	DF		Test details	Mean 1	Mean 2	Mean Diff.	SE of diff.	n1	n2	q	DF		Test details	Mean 1	Mean 2	Mean Diff.	SE of diff.	n1	n2	q	DF
	4218 vs. 4234	116.5	94.02	22.46	8.845	12	13	3.59	50		4218 vs. 4234	1085	1037	47.96	72.3	9	9	0.9381	36		4218 vs. 4234	97.17	89.59	7.587	21.7	10	10	0.4944	39		4218 vs. 4234	71.63	72.18	-0.5575	14.96	10	10	0.05272	39		4218 vs. 4234	365.8	403.1	-37.31	29.07	13	14	1.815	50
	4218 vs. 4243	116.5	92.76	23.72	8.692	12	14	3.859	50		4218 vs. 4243	1085	1110	-24.93	72.3	9	9	0.4876	36		4218 vs. 4243	97.17	131.5	-34.38	21.7	10	10	2.24	39		4218 vs. 4243	71.63	92.87	-21.25	14.96	10	10	2.009	39		4218 vs. 4243	365.8	380.9	-15.03	30.22	13	12	0.7035	50
	4218 vs. 4261	116.5	70.7	45.78	11.76	12	5	5.505	50		4218 vs. 4261	1085	1252	-166.7	85.54	9	5	2.756	36		4218 vs. 4261	97.17	88.21	8.962	26.58	10	5	0.4769	39		4218 vs. 4261	71.63	80.13	-8.507	18.32	10	5	0.6568	39		4218 vs. 4261	365.8	269.5	96.38	37.25	13	6	3.659	50
	4218 vs. 4262	116.5	82.98	33.5	11.05	12	6	4.288	50		4218 vs. 4262	1085	1160	-74.66	85.54	9	5	1.234	36		4218 vs. 4262	97.17	113.5	-16.35	26.58	10	5	0.87	39		4218 vs. 4262	71.63	79.06	-7.436	18.32	10	5	0.5741	39		4218 vs. 4262	365.8	344.2	21.62	39.72	13	5	0.7698	50
	4218 vs. 4264	116.5	73.7	42.78	11.05	12	6	5.476	50		4218 vs. 4264	1085	1218	-132.8	85.54	9	5	2.195	36		4218 vs. 4264	97.17	82.53	14.64	26.58	10	5	0.779	39		4218 vs. 4264	71.63	55.59	16.03	18.32	10	5	1.238	39		4218 vs. 4264	365.8	352.7	13.1	37.25	13	6	0.4974	50
	4234 vs. 4243	94.02	92.76	1.26	8.51	13	14	0.2094	50		4234 vs. 4243	1037	1110	-72.88	72.3	9	9	1.426	36		4234 vs. 4243	89.59	131.5	-41.96	21.7	10	10	2.735	39		4234 vs. 4243	72.18	92.87	-20.69	14.96	10	10	1.956	39		4234 vs. 4243	403.1	380.9	22.28	29.69	14	12	1.061	50
	4234 vs. 4261	94.02	70.7	23.32	11.63	13	5	2.837	50		4234 vs. 4261	1037	1252	-214.7	85.54	9	5	3.549	36		4234 vs. 4261	89.59	88.21	1.375	26.58	10	5	0.07318	39		4234 vs. 4261	72.18	80.13	-7.949	18.32	10	5	0.6138	39		4234 vs. 4261	403.1	269.5	133.7	36.83	14	6	5.133	50
	4234 vs. 4262	94.02	82.98	11.04	10.91	13	6	1.432	50		4234 vs. 4262	1037	1160	-122.6	85.54	9	5	2.027	36		4234 vs. 4262	89.59	113.5	-23.94	26.58	10	5	1.274	39		4234 vs. 4262	72.18	79.06	-6.879	18.32	10	5	0.5311	39		4234 vs. 4262	403.1	344.2	58.93	39.32	14	5	2.119	50
	4234 vs. 4264	94.02	73.7	20.32	10.91	13	6	2.635	50		4234 vs. 4264	1037	1218	-180.7	85.54	9	5	2.988	36		4234 vs. 4264	89.59	82.53	7.053	26.58	10	5	0.3753	39		4234 vs. 4264	72.18	55.59	16.59	18.32	10	5	1.281	39		4234 vs. 4264	403.1	352.7	50.41	36.83	14	6	1.936	50
	4243 vs. 4261	92.76	70.7	22.06	11.51	14	5	2.711	50		4243 vs. 4261	1110	1252	-141.8	85.54	9	5	2.344	36		4243 vs. 4261	131.5	88.21	43.34	26.58	10	5	2.306	39		4243 vs. 4261	92.87	80.13	12.74	18.32	10	5	0.9837	39		4243 vs. 4261	380.9	269.5	111.4	37.74	12	6	4.175	50
	4243 vs. 4262	92.76	82.98	9.782	10.78	14	6	1.283	50		4243 vs. 4262	1110	1160	-49.73	85.54	9	5	0.8221	36		4243 vs. 4262	131.5	113.5	18.03	26.58	10	5	0.9592	39		4243 vs. 4262	92.87	79.06	13.81	18.32	10	5	1.066	39		4243 vs. 4262	380.9	344.2	36.65	40.18	12	5	1.29	50
	4243 vs. 4264	92.76	73.7	19.06	10.78	14	6	2.5	50		4243 vs. 4264	1110	1218	-107.9	85.54	9	5	1.783	36		4243 vs. 4264	131.5	82.53	49.02	26.58	10	5	2.608	39		4243 vs. 4264	92.87	55.59	37.28	18.32	10	5	2.878	39		4243 vs. 4264	380.9	352.7	28.13	37.74	12	6	1.054	50
	4261 vs. 4262	70.7	82.98	-12.28	13.38	5	6	1.298	50		4261 vs. 4262	1252	1160	92.04	97	5	5	1.342	36		4261 vs. 4262	88.21	113.5	-25.31	30.69	5	5	1.166	39		4261 vs. 4262	80.13	79.06	1.071	21.15	5	5	0.0716	39		4261 vs. 4262	269.5	344.2	-74.76	45.7	6	5	2.313	50
	4261 vs. 4264	70.7	73.7	-3.002	13.38	5	6	0.3173	50		4261 vs. 4264	1252	1218	33.91	97	5	5	0.4944	36		4261 vs. 4264	88.21	82.53	5.678	30.69	5	5	0.2617	39		4261 vs. 4264	80.13	55.59	24.54	21.15	5	5	1.641	39		4261 vs. 4264	269.5	352.7	-83.28	43.58	6	6	2.702	50
	4262 vs. 4264	82.98	73.7	9.28	12.76	6	6	1.029	50		4262 vs. 4264	1160	1218	-58.13	97	5	5	0.8475	36		4262 vs. 4264	113.5	82.53	30.99	30.69	5	5	1.428	39		4262 vs. 4264	79.06	55.59	23.47	21.15	5	5	1.569	39		4262 vs. 4264	344.2	352.7	-8.518	45.7	5	6	0.2636	50
	Compact letter display										Compact letter display										Compact letter display										Compact letter display										Compact letter display
	4218	A									4261	A									4243	A									4243	A									4234	A
	4234	A B									4264	A									4262	A									4261	A									4243	A B
	4243	A B									4262	A									4218	A									4262	A									4218	A B
	4262	B									4243	A									4234	A									4234	A									4264	A B
	4264	B									4218	A									4261	A									4218	A									4262	A B
	4261	B									4234	A									4264	A									4264	A									4261	B
[truncated: 12 more columns]
