# Supplementary material for: Engineering vascular potassium transport increases yield and drought resilience of cassava
Source: Nat Plants. 2025 Dec 17;11(12):2498–510. doi: 10.1038/s41477-025-02159-7 (PMC12711561; doi:10.1038/s41477-025-02159-7)
Supplement: Supplementary file 12 — Statistical analysis and source data. [file 41477_2025_2159_MOESM12_ESM.xlsx]

## Sheet: Source data Extended Fig. 3
	Plot design for field trials in Taiwan
