# Supplementary material for: Engineering vascular potassium transport increases yield and drought resilience of cassava
Source: Nat Plants. 2025 Dec 17;11(12):2498–510. doi: 10.1038/s41477-025-02159-7 (PMC12711561; doi:10.1038/s41477-025-02159-7)
Supplement: Supplementary file 13 — Statistical analysis and source data. [file 41477_2025_2159_MOESM13_ESM.xlsx]

## Sheet: Source data Extended Fig. 4
	Year	construct	event	genotype	PAR	ETR		Year	construct	event	genotype	PAR	ETR		Year	construct	event	genotype	PAR	ETR		Year	construct	event	genotype	PAR	ETR		Year	construct	event	genotype	PAR	ETR				Year	construct	event	genotype	PAR	ETR		Year	construct	event	genotype	PAR
	2022	C_2-8	4255	C_2-8_4255	167	58.6		2022	C_2-8	4261	C_2-8_4261	130	44.2		2022	C_2-8	4262	C_2-8_4262	157	50.6		2022	VC	4221	VC_4221	152	53.1		2022	VC	4239	VC_4239	123	46.2				2023	AKT2	4261	AKT2_4261	2	0.6		2023	AKT2	4262	AKT2_4262	2
	2022	C_2-8	4255	C_2-8_4255	163	61.2		2022	C_2-8	4261	C_2-8_4261	142	50.6		2022	C_2-8	4262	C_2-8_4262	177	61.7		2022	VC	4221	VC_4221	150	52.5		2022	VC	4239	VC_4239	134	45.3				2023	AKT2	4261	AKT2_4261	3	1		2023	AKT2	4262	AKT2_4262	3
	2022	C_2-8	4255	C_2-8_4255	186	66.8		2022	C_2-8	4261	C_2-8_4261	134	52.2		2022	C_2-8	4262	C_2-8_4262	141	45.7		2022	VC	4221	VC_4221	151	46.4		2022	VC	4239	VC_4239	125	43.7				2023	AKT2	4261	AKT2_4261	3	1		2023	AKT2	4262	AKT2_4262	4
	2022	C_2-8	4255	C_2-8_4255	206	67.1		2022	C_2-8	4261	C_2-8_4261	298	100.5		2022	C_2-8	4262	C_2-8_4262	375	109		2022	VC	4221	VC_4221	163	55.9		2022	VC	4239	VC_4239	316	89.7				2023	AKT2	4261	AKT2_4261	3	1		2023	AKT2	4262	AKT2_4262	4
	2022	C_2-8	4255	C_2-8_4255	278	84.3		2022	C_2-8	4261	C_2-8_4261	298	94.9		2022	C_2-8	4262	C_2-8_4262	372	103.6		2022	VC	4221	VC_4221	178	68.3		2022	VC	4239	VC_4239	248	72.6				2023	AKT2	4261	AKT2_4261	3	1		2023	AKT2	4262	AKT2_4262	9
	2022	C_2-8	4255	C_2-8_4255	259	81.7		2022	C_2-8	4261	C_2-8_4261	277	86.2		2022	C_2-8	4262	C_2-8_4262	357	103.8		2022	VC	4221	VC_4221	174	67.1		2022	VC	4239	VC_4239	294	86.1				2023	AKT2	4261	AKT2_4261	4	1.3		2023	AKT2	4262	AKT2_4262	7
	2022	C_2-8	4255	C_2-8_4255	1155	164		2022	C_2-8	4261	C_2-8_4261	836	139.4		2022	C_2-8	4262	C_2-8_4262	1047	235.7		2022	VC	4221	VC_4221	322	111.6		2022	VC	4239	VC_4239	769	166.7				2023	AKT2	4261	AKT2_4261	4	1.3		2023	AKT2	4262	AKT2_4262	8
	2022	C_2-8	4255	C_2-8_4255	355	54.3		2022	C_2-8	4261	C_2-8_4261	852	151.7		2022	C_2-8	4262	C_2-8_4262	1082	191.8		2022	VC	4221	VC_4221	318	97.6		2022	VC	4239	VC_4239	472	140.2				2023	AKT2	4261	AKT2_4261	4	1.3		2023	AKT2	4262	AKT2_4262	10
	2022	C_2-8	4255	C_2-8_4255	636	158.9		2022	C_2-8	4261	C_2-8_4261	809	152.6		2022	C_2-8	4262	C_2-8_4262	843	146.2		2022	VC	4221	VC_4221	283	95.6		2022	VC	4239	VC_4239	888	183.9				2023	AKT2	4261	AKT2_4261	4	1.3		2023	AKT2	4262	AKT2_4262	18
	2022	C_2-8	4255	C_2-8_4255	325	84.5		2022	C_2-8	4261	C_2-8_4261	405	127.7		2022	C_2-8	4262	C_2-8_4262	645	213.2		2022	VC	4221	VC_4221	724	121		2022	VC	4239	VC_4239	343	116.7				2023	AKT2	4261	AKT2_4261	4	1.3		2023	AKT2	4262	AKT2_4262	11
	2022	C_2-8	4255	C_2-8_4255	360	132.9		2022	C_2-8	4261	C_2-8_4261	385	122.6		2022	C_2-8	4262	C_2-8_4262	626	183.3		2022	VC	4221	VC_4221	1064	226.6		2022	VC	4239	VC_4239	292	88.5				2023	AKT2	4261	AKT2_4261	4	1.3		2023	AKT2	4262	AKT2_4262	18
	2022	C_2-8	4255	C_2-8_4255	357	123.9		2022	C_2-8	4261	C_2-8_4261	412	118.9		2022	C_2-8	4262	C_2-8_4262	546	182.1		2022	VC	4221	VC_4221	601	145.9		2022	VC	4239	VC_4239	305	93				2023	AKT2	4261	AKT2_4261	4	1.4		2023	AKT2	4262	AKT2_4262	27
	2022	C_2-8	4255	C_2-8_4255	1414	306.4		2022	C_2-8	4261	C_2-8_4261	1405	264.4		2022	C_2-8	4262	C_2-8_4262	656	187.6		2022	VC	4221	VC_4221	300	87.2		2022	VC	4239	VC_4239	1496	189.8				2023	AKT2	4261	AKT2_4261	4	1.4		2023	AKT2	4262	AKT2_4262	22
	2022	C_2-8	4255	C_2-8_4255	1477	392.1		2022	C_2-8	4261	C_2-8_4261	1210	193.6		2022	C_2-8	4262	C_2-8_4262	1486	408.8		2022	VC	4221	VC_4221	280	70.8		2022	VC	4239	VC_4239	1460	356.9				2023	AKT2	4261	AKT2_4261	4	1.4		2023	AKT2	4262	AKT2_4262	37
	2022	C_2-8	4255	C_2-8_4255	1871	526.5		2022	C_2-8	4261	C_2-8_4261	1325	251.5		2022	C_2-8	4262	C_2-8_4262	1147	275.1		2022	VC	4221	VC_4221	264	81.3		2022	VC	4239	VC_4239	1448	436.1				2023	AKT2	4261	AKT2_4261	4	1.5		2023	AKT2	4262	AKT2_4262	28
	2022	C_2-8	4255	C_2-8_4255	1686	277.6		2022	C_2-8	4261	C_2-8_4261	1669	368		2022	C_2-8	4262	C_2-8_4262	1582	412		2022	VC	4221	VC_4221	746	119.1		2022	VC	4239	VC_4239	1171	345.3				2023	AKT2	4261	AKT2_4261	4	1.5		2023	AKT2	4262	AKT2_4262	45
	2022	C_2-8	4255	C_2-8_4255	1799	126.9		2022	C_2-8	4261	C_2-8_4261	1479	318.7		2022	C_2-8	4262	C_2-8_4262	1417	414.2		2022	VC	4221	VC_4221	670	156.2		2022	VC	4239	VC_4239	1905	310.4				2023	AKT2	4261	AKT2_4261	4	1.5		2023	AKT2	4262	AKT2_4262	28
	2022	C_2-8	4255	C_2-8_4255	326	82		2022	C_2-8	4261	C_2-8_4261	1583	311.2		2022	C_2-8	4262	C_2-8_4262	1351	290		2022	VC	4221	VC_4221	620	121.1		2022	VC	4239	VC_4239	1962	206				2023	AKT2	4261	AKT2_4261	5	1.6		2023	AKT2	4262	AKT2_4262	52
	2022	C_2-8	4255	C_2-8_4255	343	87		2022	C_2-8	4261	C_2-8_4261	501	109.6		2022	C_2-8	4262	C_2-8_4262	1411	291		2022	VC	4221	VC_4221	282	93.7		2022	VC	4239	VC_4239	454	81				2023	AKT2	4261	AKT2_4261	6	1.9		2023	AKT2	4262	AKT2_4262	37
	2022	C_2-8	4255	C_2-8_4255	398	86.4		2022	C_2-8	4261	C_2-8_4261	406	106.6		2022	C_2-8	4262	C_2-8_4262	1504	264.7		2022	VC	4221	VC_4221	266	86.6		2022	VC	4239	VC_4239	441	98.2				2023	AKT2	4261	AKT2_4261	6	2		2023	AKT2	4262	AKT2_4262	69
	2022	C_2-8	4255	C_2-8_4255	1546	120.1		2022	C_2-8	4261	C_2-8_4261	480	117.3		2022	C_2-8	4262	C_2-8_4262	1488	245		2022	VC	4221	VC_4221	351	121.3		2022	VC	4239	VC_4239	354	85.5				2023	AKT2	4261	AKT2_4261	7	2.1		2023	AKT2	4262	AKT2_4262	34
	2022	C_2-8	4255	C_2-8_4255	1788	199		2022	C_2-8	4261	C_2-8_4261	1794	109.3		2022	C_2-8	4262	C_2-8_4262	1391	359.3		2022	VC	4221	VC_4221	493	148.5		2022	VC	4239	VC_4239	1572	132.7				2023	AKT2	4261	AKT2_4261	7	2.1		2023	AKT2	4262	AKT2_4262	72
	2022	C_2-8	4255	C_2-8_4255	1496	175.3		2022	C_2-8	4261	C_2-8_4261	1839	118.9		2022	C_2-8	4262	C_2-8_4262	1518	277.3		2022	VC	4221	VC_4221	434	136.2		2022	VC	4239	VC_4239	1596	131.4				2023	AKT2	4261	AKT2_4261	7	2.2		2023	AKT2	4262	AKT2_4262	72
	2022	C_2-8	4255	C_2-8_4255	1445	409.7		2022	C_2-8	4261	C_2-8_4261	1672	154.5		2022	C_2-8	4262	C_2-8_4262	1623	317.7		2022	VC	4221	VC_4221	354	117.8		2022	VC	4239	VC_4239	1731	85.1				2023	AKT2	4261	AKT2_4261	7	2.2		2023	AKT2	4262	AKT2_4262	39
	2022	C_2-8	4255	C_2-8_4255	1865	278.1		2022	C_2-8	4261	C_2-8_4261	1564	448.6		2022	C_2-8	4262	C_2-8_4262	1211	169.4		2022	VC	4221	VC_4221	1486	273.4		2022	VC	4239	VC_4239	1679	382.9				2023	AKT2	4261	AKT2_4261	8	2.8		2023	AKT2	4262	AKT2_4262	86
	2022	C_2-8	4255	C_2-8_4255	1741	307.1		2022	C_2-8	4261	C_2-8_4261	1320	312.7		2022	C_2-8	4262	C_2-8_4262	1504	231.8		2022	VC	4221	VC_4221	1514	198.4		2022	VC	4239	VC_4239	1428	323.3				2023	AKT2	4261	AKT2_4261	10	3.1		2023	AKT2	4262	AKT2_4262	48
	2022	C_2-8	4255	C_2-8_4255	1545	268		2022	C_2-8	4261	C_2-8_4261	1603	371		2022	C_2-8	4262	C_2-8_4262	1333	202.7		2022	VC	4221	VC_4221	1515	211.9		2022	VC	4239	VC_4239	1331	268.9				2023	AKT2	4261	AKT2_4261	12	3.2		2023	AKT2	4262	AKT2_4262	91
	2022	C_2-8	4255	C_2-8_4255	1612	283		2022	C_2-8	4261	C_2-8_4261	2015	100.7		2022	C_2-8	4262	C_2-8_4262	1475	177.2		2022	VC	4221	VC_4221	1184	312.3		2022	VC	4239	VC_4239	2065	243.7				2023	AKT2	4261	AKT2_4261	11	3.4		2023	AKT2	4262	AKT2_4262	126
	2022	C_2-8	4255	C_2-8_4255	2122	180.9		2022	C_2-8	4261	C_2-8_4261	1854	337.9		2022	C_2-8	4262	C_2-8_4262	1539	302.5		2022	VC	4221	VC_4221	763	124		2022	VC	4239	VC_4239	1841	201.8				2023	AKT2	4261	AKT2_4261	12	3.7		2023	AKT2	4262	AKT2_4262	56
	2022	C_2-8	4255	C_2-8_4255	833	223.6		2022	C_2-8	4261	C_2-8_4261	278	55.3		2022	C_2-8	4262	C_2-8_4262	1672	185.4		2022	VC	4221	VC_4221	1022	194		2022	VC	4239	VC_4239	2191	389.3				2023	AKT2	4261	AKT2_4261	14	4.5		2023	AKT2	4262	AKT2_4262	70
	2022	C_2-8	4255	C_2-8_4255	854	280.8		2022	C_2-8	4261	C_2-8_4261	1963	198.7		2022	C_2-8	4262	C_2-8_4262	1194	329.5		2022	VC	4221	VC_4221	1664	369		2022	VC	4239	VC_4239	1465	169.8				2023	AKT2	4261	AKT2_4261	15	4.7		2023	AKT2	4262	AKT2_4262	70
	2022	C_2-8	4255	C_2-8_4255	861	211.5		2022	C_2-8	4261	C_2-8_4261	1073	264.1		2022	C_2-8	4262	C_2-8_4262	891	185.2		2022	VC	4221	VC_4221	1655	134.8		2022	VC	4239	VC_4239	2108	432.1				2023	AKT2	4261	AKT2_4261	21	5.8		2023	AKT2	4262	AKT2_4262	90
	2022	C_2-8	4255	C_2-8_4255	748	256.4		2022	C_2-8	4261	C_2-8_4261	1236	314.1		2022	C_2-8	4262	C_2-8_4262	1300	170.4		2022	VC	4221	VC_4221	1810	126.2		2022	VC	4239	VC_4239	1942	120.7				2023	AKT2	4261	AKT2_4261	21	5.9		2023	AKT2	4262	AKT2_4262	79
	2022	C_2-8	4255	C_2-8_4255	794	220.4		2022	C_2-8	4261	C_2-8_4261	1027	257.1		2022	C_2-8	4262	C_2-8_4262	548	144.1		2022	VC	4221	VC_4221	1765	96.4		2022	VC	4239	VC_4239	692	182.2				2023	AKT2	4261	AKT2_4261	23	6.8		2023	AKT2	4262	AKT2_4262	172
	2022	C_2-8	4255	C_2-8_4255	608	132		2022	C_2-8	4261	C_2-8_4261	514	110.3		2022	C_2-8	4262	C_2-8_4262	528	193.8		2022	VC	4221	VC_4221	1681	76.3		2022	VC	4239	VC_4239	872	265.5				2023	AKT2	4261	AKT2_4261	23	6.8		2023	AKT2	4262	AKT2_4262	115
	2022	C_2-8	4255	C_2-8_4255	526	130.8		2022	C_2-8	4261	C_2-8_4261	498	105.2		2022	C_2-8	4262	C_2-8_4262	487	130.5		2022	VC	4221	VC_4221	1479	94.4		2022	VC	4239	VC_4239	971	180.3				2023	AKT2	4261	AKT2_4261	26	7.7		2023	AKT2	4262	AKT2_4262	343
	2022	C_2-8	4255	C_2-8_4255	631	143.1		2022	C_2-8	4261	C_2-8_4261	491	133.6		2022	C_2-8	4262	C_2-8_4262	397	124.2		2022	VC	4221	VC_4221	474	115.1		2022	VC	4239	VC_4239	531	112.4				2023	AKT2	4261	AKT2_4261	26	7.7		2023	AKT2	4262	AKT2_4262	159
	2022	C_2-8	4255	C_2-8_4255	833	157.1		2022	C_2-8	4261	C_2-8_4261	509	148.4		2022	C_2-8	4262	C_2-8_4262	396	121.4		2022	VC	4221	VC_4221	404	98.4		2022	VC	4239	VC_4239	572	159.3				2023	AKT2	4261	AKT2_4261	34	8.3		2023	AKT2	4262	AKT2_4262	201
	2022	C_2-8	4255	C_2-8_4255	878	161.9		2022	C_2-8	4261	C_2-8_4261	489	181.4		2022	C_2-8	4262	C_2-8_4262	343	95.7		2022	VC	4221	VC_4221	1889	149.9		2022	VC	4239	VC_4239	558	150.7				2023	AKT2	4261	AKT2_4261	40	9		2023	AKT2	4262	AKT2_4262	233
	2022	C_2-8	4255	C_2-8_4255	1319	295.3		2022	C_2-8	4261	C_2-8_4261	504	188.2		2022	C_2-8	4262	C_2-8_4262	919	206.5		2022	VC	4221	VC_4221	1761	164.9		2022	VC	4239	VC_4239	641	139.2				2023	AKT2	4261	AKT2_4261	28	9.5		2023	AKT2	4262	AKT2_4262	292
	2022	C_2-8	4255	C_2-8_4255	1528	362		2022	C_2-8	4261	C_2-8_4261	600	175.9		2022	C_2-8	4262	C_2-8_4262	840	215.9		2022	VC	4221	VC_4221	1696	97.6		2022	VC	4239	VC_4239	460	178.7				2023	AKT2	4261	AKT2_4261	33	9.9		2023	AKT2	4262	AKT2_4262	134
	2022	C_2-8	4255	C_2-8_4255	1011	255.2		2022	C_2-8	4261	C_2-8_4261	935	236		2022	C_2-8	4262	C_2-8_4262	803	197.3		2022	VC	4221	VC_4221	1430	389.2		2022	VC	4239	VC_4239	527	162.9				2023	AKT2	4261	AKT2_4261	40	10.7		2023	AKT2	4262	AKT2_4262	176
	2022	C_2-8	4255	C_2-8_4255	458	133.7		2022	C_2-8	4261	C_2-8_4261	959	234.4		2022	C_2-8	4262	C_2-8_4262	537	160.4		2022	VC	4221	VC_4221	1235	337.2		2022	VC	4239	VC_4239	946	176.8				2023	AKT2	4261	AKT2_4261	45	12.2		2023	AKT2	4262	AKT2_4262	485
	2022	C_2-8	4255	C_2-8_4255	533	128.5		2022	C_2-8	4261	C_2-8_4261	1535	334.6		2022	C_2-8	4262	C_2-8_4262	562	152		2022	VC	4221	VC_4221	1734	290.6		2022	VC	4239	VC_4239	972	254.7				2023	AKT2	4261	AKT2_4261	38	12.8		2023	AKT2	4262	AKT2_4262	192
	2022	C_2-8	4255	C_2-8_4255	549	120.6		2022	C_2-8	4261	C_2-8_4261	716	176.2		2022	C_2-8	4262	C_2-8_4262	638	164		2022	VC	4221	VC_4221	1645	381.4		2022	VC	4239	VC_4239	977	189.2				2023	AKT2	4261	AKT2_4261	41	13.6		2023	AKT2	4262	AKT2_4262	208
	2022	C_2-8	4255	C_2-8_4255	1183	351.8		2022	C_2-8	4261	C_2-8_4261	870	133.4		2022	C_2-8	4262	C_2-8_4262	478	133.9		2022	VC	4221	VC_4221	1503	361.1		2022	VC	4239	VC_4239	1768	450				2023	AKT2	4261	AKT2_4261	51	13.9		2023	AKT2	4262	AKT2_4262	358
	2022	C_2-8	4255	C_2-8_4255	1283	377.7		2022	C_2-8	4261	C_2-8_4261	657	165.6		2022	C_2-8	4262	C_2-8_4262	625	195.3		2022	VC	4221	VC_4221	1391	238.9		2022	VC	4239	VC_4239	1910	371.4				2023	AKT2	4261	AKT2_4261	55	14.2		2023	AKT2	4262	AKT2_4262	156
	2022	C_2-8	4255	C_2-8_4255	382	93.7		2022	C_2-8	4261	C_2-8_4261	620	122.4		2022	C_2-8	4262	C_2-8_4262	629	207.1		2022	VC	4221	VC_4221	478	79.1		2022	VC	4239	VC_4239	2018	402.6				2023	AKT2	4261	AKT2_4261	43	14.5		2023	AKT2	4262	AKT2_4262	570
	2022	C_2-8	4255	C_2-8_4255	392	84.8		2022	C_2-8	4261	C_2-8_4261	333	77.6		2022	C_2-8	4262	C_2-8_4262	390	105.2		2022	VC	4221	VC_4221	564	123.4		2022	VC	4239	VC_4239	1123	180.6				2023	AKT2	4261	AKT2_4261	50	15.2		2023	AKT2	4262	AKT2_4262	192
	2022	C_2-8	4255	C_2-8_4255	408	88.8		2022	C_2-8	4261	C_2-8_4261	1059	236.2		2022	C_2-8	4262	C_2-8_4262	328	92.3		2022	VC	4221	VC_4221	2152	317.2		2022	VC	4239	VC_4239	880	192.9				2023	AKT2	4261	AKT2_4261	48	15.6		2023	AKT2	4262	AKT2_4262	700
	2022	C_2-8	4255	C_2-8_4255	983	266.3		2022	C_2-8	4261	C_2-8_4261	1054	336.4		2022	C_2-8	4262	C_2-8_4262	333	95.5		2022	VC	4221	VC_4221	1750	289.6		2022	VC	4239	VC_4239	1121	232.6				2023	AKT2	4261	AKT2_4261	58	15.6		2023	AKT2	4262	AKT2_4262	242
	2022	C_2-8	4255	C_2-8_4255	1152	295.1		2022	C_2-8	4261	C_2-8_4261	1220	251.1		2022	C_2-8	4262	C_2-8_4262	1851	438.5		2022	VC	4221	VC_4221	2144	429.5		2022	VC	4239	VC_4239	1471	230.4				2023	AKT2	4261	AKT2_4261	220	15.8		2023	AKT2	4262	AKT2_4262	294
	2022	C_2-8	4255	C_2-8_4255	1243	394.7		2022	C_2-8	4261	C_2-8_4261	1195	169.1		2022	C_2-8	4262	C_2-8_4262	1174	261.3		2022	VC	4221	VC_4221	1997	203		2022	VC	4239	VC_4239	1575	296.4				2023	AKT2	4261	AKT2_4261	60	15.9		2023	AKT2	4262	AKT2_4262	677
	2022	C_2-8	4255	C_2-8_4255	1297	257.7		2022	C_2-8	4261	C_2-8_4261	1806	142.6		2022	C_2-8	4262	C_2-8_4262	1477	291.6		2022	VC	4221	VC_4221	2131	223.8		2022	VC	4239	VC_4239	1488	271.2				2023	AKT2	4261	AKT2_4261	46	16		2023	AKT2	4262	AKT2_4262	688
	2022	C_2-8	4255	C_2-8_4255	1652	312.9		2022	C_2-8	4261	C_2-8_4261	1014	300.7		2022	C_2-8	4262	C_2-8_4262	668	197.2		2022	VC	4221	VC_4221	1404	455.8		2022	VC	4239	VC_4239	1966	194				2023	AKT2	4261	AKT2_4261	72	16		2023	AKT2	4262	AKT2_4262	569
	2022	C_2-8	4255	C_2-8_4255	1567	389		2022	C_2-8	4261	C_2-8_4261	1201	231.5		2022	C_2-8	4262	C_2-8_4262	706	206.1		2022	VC	4221	VC_4221	1408	386.7		2022	VC	4239	VC_4239	1634	369.9				2023	AKT2	4261	AKT2_4261	49	17.1		2023	AKT2	4262	AKT2_4262	862
	2022	C_2-8	4255	C_2-8_4255	810	198.7		2022	C_2-8	4261	C_2-8_4261	1841	235.1		2022	C_2-8	4262	C_2-8_4262	812	197.5		2022	VC	4221	VC_4221	1312	331.2		2022	VC	4239	VC_4239	1392	288.8				2023	AKT2	4261	AKT2_4261	53	17.1		2023	AKT2	4262	AKT2_4262	391
	2022	C_2-8	4255	C_2-8_4255	730	110.7		2022	C_2-8	4261	C_2-8_4261	1838	321.1		2022	C_2-8	4262	C_2-8_4262	1125	332.2		2022	VC	4221	VC_4221	1026	179.3		2022	VC	4239	VC_4239	1938	273.5				2023	AKT2	4261	AKT2_4261	60	17.3		2023	AKT2	4262	AKT2_4262	479
	2022	C_2-8	4255	C_2-8_4255	725	204.3		2022	C_2-8	4261	C_2-8_4261	1819	211.6		2022	C_2-8	4262	C_2-8_4262	1135	344.7		2022	VC	4221	VC_4221	1004	197.3		2022	VC	4239	VC_4239	1626	362.6				2023	AKT2	4261	AKT2_4261	56	18.2		2023	AKT2	4262	AKT2_4262	958
	2022	C_2-8	4255	C_2-8_4255	1072	193.2		2022	C_2-8	4261	C_2-8_4261	1783	292.8		2022	C_2-8	4262	C_2-8_4262	1371	388.1		2022	VC	4221	VC_4221	833	156.7		2022	VC	4239	VC_4239	1847	182.3				2023	AKT2	4261	AKT2_4261	139	18.6		2023	AKT2	4262	AKT2_4262	956
	2022	C_2-8	4255	C_2-8_4255	1116	317.8		2022	C_2-8	4261	C_2-8_4261	1786	228		2022	C_2-8	4262	C_2-8_4262	677	203.6		2022	VC	4221	VC_4221	1918	236		2022	VC	4239	VC_4239	1578	167				2023	AKT2	4261	AKT2_4261	100	19.1		2023	AKT2	4262	AKT2_4262	598
	2022	C_2-8	4255	C_2-8_4255	1052	180.3		2022	C_2-8	4261	C_2-8_4261	784	203.8		2022	C_2-8	4262	C_2-8_4262	689	170.4		2022	VC	4221	VC_4221	2002	271.6		2022	VC	4239	VC_4239	1603	124.6				2023	AKT2	4261	AKT2_4261	70	20.1		2023	AKT2	4262	AKT2_4262	1129
	2022	C_2-8	4255	C_2-8_4255	662	152.9		2022	C_2-8	4261	C_2-8_4261	838	254.5		2022	C_2-8	4262	C_2-8_4262	703	163.3		2022	VC	4221	VC_4221	1653	238.8		2022	VC	4239	VC_4239	1491	196				2023	AKT2	4261	AKT2_4261	139	20.2		2023	AKT2	4262	AKT2_4262	866
	2022	C_2-8	4255	C_2-8_4255	659	107.1		2022	C_2-8	4261	C_2-8_4261	683	171.8		2022	C_2-8	4262	C_2-8_4262	381	145		2022	VC	4221	VC_4221	1776	307.3		2022	VC	4239	VC_4239	2287	258.4				2023	AKT2	4261	AKT2_4261	108	20.3		2023	AKT2	4262	AKT2_4262	687
	2022	C_2-8	4255	C_2-8_4255	653	131.4		2022	C_2-8	4261	C_2-8_4261	806	154.7		2022	C_2-8	4262	C_2-8_4262	437	150		2022	VC	4221	VC_4221	1488	201.2		2022	VC	4239	VC_4239	1263	209.5				2023	AKT2	4261	AKT2_4261	64	20.5		2023	AKT2	4262	AKT2_4262	765
	2022	C_2-8	4255	C_2-8_4255	900	231		2022	C_2-8	4261	C_2-8_4261	924	229		2022	C_2-8	4262	C_2-8_4262	430	158.2		2022	VC	4221	VC_4221	1587	155.3		2022	VC	4239	VC_4239	1031	132.9				2023	AKT2	4261	AKT2_4261	75	20.6		2023	AKT2	4262	AKT2_4262	1027
	2022	C_2-8	4255	C_2-8_4255	1032	143		2022	C_2-8	4261	C_2-8_4261	1485	250.1		2022	C_2-8	4262	C_2-8_4262	773	186		2022	VC	4221	VC_4221	540	158.3		2022	VC	4239	VC_4239	519	146.5				2023	AKT2	4261	AKT2_4261	61	20.8		2023	AKT2	4262	AKT2_4262	1261
	2022	C_2-8	4255	C_2-8_4255	1448	327.8		2022	C_2-8	4261	C_2-8_4261	494	105.6		2022	C_2-8	4262	C_2-8_4262	755	234.7		2022	VC	4221	VC_4221	586	164.2		2022	VC	4239	VC_4239	974	130.9				2023	AKT2	4261	AKT2_4261	86	21.1		2023	AKT2	4262	AKT2_4262	1214
	2022	C_2-8	4255	C_2-8_4255	538	114.1		2022	C_2-8	4261	C_2-8_4261	503	100.1		2022	C_2-8	4262	C_2-8_4262	799	140.3		2022	VC	4221	VC_4221	598	125.8		2022	VC	4239	VC_4239	1395	304.1				2023	AKT2	4261	AKT2_4261	234	21.1
	2022	C_2-8	4255	C_2-8_4255	391	143.4		2022	C_2-8	4261	C_2-8_4261	514	111.8		2022	C_2-8	4262	C_2-8_4262	1264	106.2		2022	VC	4221	VC_4221	579	182.4		2022	VC	4239	VC_4239	1538	131.8				2023	AKT2	4261	AKT2_4261	68	21.5
	2022	C_2-8	4255	C_2-8_4255	434	164.1		2022	C_2-8	4261	C_2-8_4261	868	168.1		2022	C_2-8	4262	C_2-8_4262	1270	384.6		2022	VC	4221	VC_4221	664	186.6		2022	VC	4239	VC_4239	923	138.4				2023	AKT2	4261	AKT2_4261	328	21.5
	2022	C_2-8	4255	C_2-8_4255	357	89.2		2022	C_2-8	4261	C_2-8_4261	1001	135.8		2022	C_2-8	4262	C_2-8_4262	1043	262.4		2022	VC	4221	VC_4221	506	177.5		2022	VC	4239	VC_4239	822	225.1				2023	AKT2	4261	AKT2_4261	101	21.8
	2022	C_2-8	4255	C_2-8_4255	319	79.5		2022	C_2-8	4261	C_2-8_4261	863	187.8		2022	C_2-8	4262	C_2-8_4262	280	78.6		2022	VC	4221	VC_4221	304	66.5		2022	VC	4239	VC_4239	806	220.4				2023	AKT2	4261	AKT2_4261	81	21.9
	2022	C_2-8	4255	C_2-8_4255	349	88.7		2022	C_2-8	4261	C_2-8_4261	414	145.7		2022	C_2-8	4262	C_2-8_4262	438	129		2022	VC	4221	VC_4221	392	111.1		2022	VC	4239	VC_4239	447	158.1				2023	AKT2	4261	AKT2_4261	70	22
	2022	C_2-8	4255	C_2-8_4255	749	169.2		2022	C_2-8	4261	C_2-8_4261	451	146.4		2022	C_2-8	4262	C_2-8_4262	454	129.9		2022	VC	4221	VC_4221	387	109.7		2022	VC	4239	VC_4239	423	121.2				2023	AKT2	4261	AKT2_4261	108	22
	2022	C_2-8	4255	C_2-8_4255	886	154.8		2022	C_2-8	4261	C_2-8_4261	365	110.1		2022	C_2-8	4262	C_2-8_4262	805	126.8		2022	VC	4221	VC_4221	982	169.9		2022	VC	4239	VC_4239	390	132.7				2023	AKT2	4261	AKT2_4261	67	22.1
	2022	C_2-8	4255	C_2-8_4255	1092	227.5		2022	C_2-8	4261	C_2-8_4261	906	116.8		2022	C_2-8	4262	C_2-8_4262	847	141.9		2022	VC	4221	VC_4221	961	123.9		2022	VC	4239	VC_4239	582	151.3				2023	AKT2	4261	AKT2_4261	84	22.1
	2022	C_2-8	4255	C_2-8_4255	463	158.5		2022	C_2-8	4261	C_2-8_4261	598	114.5		2022	C_2-8	4262	C_2-8_4262	873	156.2		2022	VC	4221	VC_4221	1487	140.5		2022	VC	4239	VC_4239	609	109.2				2023	AKT2	4261	AKT2_4261	240	22.3
	2022	C_2-8	4255	C_2-8_4255	562	171.8		2022	C_2-8	4261	C_2-8_4261	575	109.6		2022	C_2-8	4262	C_2-8_4262	375	104.3		2022	VC	4221	VC_4221	1478	259.5		2022	VC	4239	VC_4239	642	170.7				2023	AKT2	4261	AKT2_4261	65	22.6
	2022	C_2-8	4255	C_2-8_4255	446	119.1		2022	C_2-8	4261	C_2-8_4261	711	139.5		2022	C_2-8	4262	C_2-8_4262	329	84.2		2022	VC	4221	VC_4221	2021	193.5		2022	VC	4239	VC_4239	610	136.6				2023	AKT2	4261	AKT2_4261	109	23
	2022	C_2-8	4255	C_2-8_4255	191	53.3		2022	C_2-8	4261	C_2-8_4261	509	78.5		2022	C_2-8	4262	C_2-8_4262	287	67.9		2022	VC	4221	VC_4221	907	231.2		2022	VC	4239	VC_4239	602	166.9				2023	AKT2	4261	AKT2_4261	116	23.2
	2022	C_2-8	4255	C_2-8_4255	226	70.1		2022	C_2-8	4261	C_2-8_4261	174	49.6		2022	C_2-8	4262	C_2-8_4262	258	85.3		2022	VC	4221	VC_4221	551	149.5		2022	VC	4239	VC_4239	480	134.1				2023	AKT2	4261	AKT2_4261	75	23.4
	2022	C_2-8	4255	C_2-8_4255	169	55.3		2022	C_2-8	4261	C_2-8_4261	149	47.7		2022	C_2-8	4262	C_2-8_4262	271	90.1		2022	VC	4221	VC_4221	828	303.2		2022	VC	4239	VC_4239	290	95.6				2023	AKT2	4261	AKT2_4261	96	23.7
	2022	C_2-8	4255	C_2-8_4255	0.01	0.01		2022	C_2-8	4261	C_2-8_4261	172	53.7		2022	C_2-8	4262	C_2-8_4262	270	97.9		2022	VC	4221	VC_4221	1616	249.8		2022	VC	4239	VC_4239	330	109.4				2023	AKT2	4261	AKT2_4261	78	23.9
	2022	C_2-8	4255	C_2-8_4255	0.01	0.01		2022	C_2-8	4261	C_2-8_4261	0.01	0.01		2022	C_2-8	4262	C_2-8_4262	93	28.8		2022	VC	4221	VC_4221	1698	379.4		2022	VC	4239	VC_4239	331	89.9				2023	AKT2	4261	AKT2_4261	89	24.6
	2022	C_2-8	4255	C_2-8_4255	0.01	0.01		2022	C_2-8	4261	C_2-8_4261	0.01	0.01		2022	C_2-8	4262	C_2-8_4262	111	34.9		2022	VC	4221	VC_4221	1654	362.6		2022	VC	4239	VC_4239	118	40				2023	AKT2	4261	AKT2_4261	109	24.7
	2022	C_2-8	4255	C_2-8_4255	0.01	0.01		2022	C_2-8	4261	C_2-8_4261	0.01	0.01		2022	C_2-8	4262	C_2-8_4262	109	35.2		2022	VC	4221	VC_4221	963	275.4		2022	VC	4239	VC_4239	130	43.3				2023	AKT2	4261	AKT2_4261	119	24.9
	2022	C_2-8	4255	C_2-8_4255	0.01	0.01		2022	C_2-8	4261	C_2-8_4261	38	13.8		2022	C_2-8	4262	C_2-8_4262	0.01	0.01		2022	VC	4221	VC_4221	962	186.3		2022	VC	4239	VC_4239	116	39.1				2023	AKT2	4261	AKT2_4261	117	25.1
	2022	C_2-8	4255	C_2-8_4255	0.01	0.01		2022	C_2-8	4261	C_2-8_4261	33	12.8		2022	C_2-8	4262	C_2-8_4262	0.01	0.01		2022	VC	4221	VC_4221	974	147.7		2022	VC	4239	VC_4239	0.01	0.01				2023	AKT2	4261	AKT2_4261	160	25.8
	2022	C_2-8	4255	C_2-8_4255	2	0.7		2022	C_2-8	4261	C_2-8_4261	36	13		2022	C_2-8	4262	C_2-8_4262	0.01	0.01		2022	VC	4221	VC_4221	1116	240.9		2022	VC	4239	VC_4239	0.01	0.01				2023	AKT2	4261	AKT2_4261	88	26
	2022	C_2-8	4255	C_2-8_4255	2	0.7		2022	C_2-8	4261	C_2-8_4261	105	35		2022	C_2-8	4262	C_2-8_4262	0.01	0.01		2022	VC	4221	VC_4221	1462	254.2		2022	VC	4239	VC_4239	0.01	0.01				2023	AKT2	4261	AKT2_4261	119	26.1
	2022	C_2-8	4255	C_2-8_4255	3	1.1		2022	C_2-8	4261	C_2-8_4261	110	37.7		2022	C_2-8	4262	C_2-8_4262	0.01	0.01		2022	VC	4221	VC_4221	1262	283		2022	VC	4239	VC_4239	0.01	0.01				2023	AKT2	4261	AKT2_4261	106	26.2
	2022	C_2-8	4255	C_2-8_4255	24	8.9		2022	C_2-8	4261	C_2-8_4261	102	33.5		2022	C_2-8	4262	C_2-8_4262	0.01	0.01		2022	VC	4221	VC_4221	710	179.2		2022	VC	4239	VC_4239	0.01	0.01				2023	AKT2	4261	AKT2_4261	133	26.5
	2022	C_2-8	4255	C_2-8_4255	21	8.2		2022	C_2-8	4261	C_2-8_4261	1347	282.9		2022	C_2-8	4262	C_2-8_4262	10	3.6		2022	VC	4221	VC_4221	1592	369.8		2022	VC	4239	VC_4239	5	1.8				2023	AKT2	4261	AKT2_4261	150	26.5
	2022	C_2-8	4255	C_2-8_4255	24	8.6		2022	C_2-8	4261	C_2-8_4261	1398	248.4		2022	C_2-8	4262	C_2-8_4262	10	3.7		2022	VC	4221	VC_4221	682	244.6		2022	VC	4239	VC_4239	4	1.5				2023	AKT2	4261	AKT2_4261	81	26.6
	2022	C_2-8	4255	C_2-8_4255	71	27.8		2022	C_2-8	4261	C_2-8_4261	1536	69.7		2022	C_2-8	4262	C_2-8_4262	9	3.3		2022	VC	4221	VC_4221	703	245.4		2022	VC	4239	VC_4239	4	1.5				2023	AKT2	4261	AKT2_4261	93	26.6
	2022	C_2-8	4255	C_2-8_4255	117	40.5		2022	C_2-8	4261	C_2-8_4261	983	262.6		2022	C_2-8	4262	C_2-8_4262	53	18.7		2022	VC	4221	VC_4221	1162	270.9		2022	VC	4239	VC_4239	32	12.4				2023	AKT2	4261	AKT2_4261	89	26.7
	2022	C_2-8	4255	C_2-8_4255	99	31.6		2022	C_2-8	4261	C_2-8_4261	838	220.7		2022	C_2-8	4262	C_2-8_4262	34	12.5		2022	VC	4221	VC_4221	2146	365.9		2022	VC	4239	VC_4239	32	12.4				2023	AKT2	4261	AKT2_4261	299	27
	2022	C_2-8	4255	C_2-8_4255	1153	278		2022	C_2-8	4261	C_2-8_4261	1030	326.6		2022	C_2-8	4262	C_2-8_4262	52	18.5		2022	VC	4221	VC_4221	1443	275.8		2022	VC	4239	VC_4239	122	42.4				2023	AKT2	4261	AKT2_4261	402	27
	2022	C_2-8	4255	C_2-8_4255	1364	160.4									2022	C_2-8	4262	C_2-8_4262	93	32		2022	VC	4221	VC_4221	1087	347		2022	VC	4239	VC_4239	108	34.7				2023	AKT2	4261	AKT2_4261	100	27.9
	2022	C_2-8	4255	C_2-8_4255	1493	369.3									2022	C_2-8	4262	C_2-8_4262	137	48.8		2022	VC	4221	VC_4221	1390	412.7		2022	VC	4239	VC_4239	82	30.2				2023	AKT2	4261	AKT2_4261	115	27.9
	2022	C_2-8	4255	C_2-8_4255	1869	185.3									2022	C_2-8	4262	C_2-8_4262	137	42.2		2022	VC	4221	VC_4221	1909	446.6		2022	VC	4239	VC_4239	1618	297.6				2023	AKT2	4261	AKT2_4261	303	28
	2022	C_2-8	4255	C_2-8_4255	1695	397.2									2022	C_2-8	4262	C_2-8_4262	1464	402.7		2022	VC	4221	VC_4221	791	205.6		2022	VC	4239	VC_4239	1543	351.9				2023	AKT2	4261	AKT2_4261	107	28.2
	2022	C_2-8	4255	C_2-8_4255	1459	364.6									2022	C_2-8	4262	C_2-8_4262	1436	377		2022	VC	4221	VC_4221	1371	221.1		2022	VC	4239	VC_4239	1875	317.4				2023	AKT2	4261	AKT2_4261	103	29.5
															2022	C_2-8	4262	C_2-8_4262	1693	252.4		2022	VC	4221	VC_4221	594	210.8		2022	VC	4239	VC_4239	1098	333.9				2023	AKT2	4261	AKT2_4261	134	29.9
															2022	C_2-8	4262	C_2-8_4262	1113	358.1		2022	VC	4221	VC_4221	607	144.6		2022	VC	4239	VC_4239	1162	397.8				2023	AKT2	4261	AKT2_4261	117	30.8
															2022	C_2-8	4262	C_2-8_4262	1105	361.1		2022	VC	4221	VC_4221	545	113.1		2022	VC	4239	VC_4239	1400	361.6				2023	AKT2	4261	AKT2_4261	100	31.3
															2022	C_2-8	4262	C_2-8_4262	1132	342.3		2022	VC	4221	VC_4221	568	135.3											2023	AKT2	4261	AKT2_4261	103	32
																						2022	VC	4221	VC_4221	704	124.2											2023	AKT2	4261	AKT2_4261	148	32.1
																						2022	VC	4221	VC_4221	562	174.9											2023	AKT2	4261	AKT2_4261	245	32.4
																						2022	VC	4221	VC_4221	1440	142.7											2023	AKT2	4261	AKT2_4261	103	32.6
																						2022	VC	4221	VC_4221	1552	257.5											2023	AKT2	4261	AKT2_4261	129	32.9
																						2022	VC	4221	VC_4221	1438	259.1											2023	AKT2	4261	AKT2_4261	107	33
																						2022	VC	4221	VC_4221	2224	424.1											2023	AKT2	4261	AKT2_4261	281	33
																						2022	VC	4221	VC_4221	1343	283.2											2023	AKT2	4261	AKT2_4261	107	33.4
																						2022	VC	4221	VC_4221	711	227.8											2023	AKT2	4261	AKT2_4261	110	33.5
																						2022	VC	4221	VC_4221	695	264.2											2023	AKT2	4261	AKT2_4261	114	33.7
																						2022	VC	4221	VC_4221	1098	367.5											2023	AKT2	4261	AKT2_4261	108	33.9
																						2022	VC	4221	VC_4221	903	220.7											2023	AKT2	4261	AKT2_4261	108	33.9
																						2022	VC	4221	VC_4221	1335	247.3											2023	AKT2	4261	AKT2_4261	195	34
																						2022	VC	4221	VC_4221	765	171.6											2023	AKT2	4261	AKT2_4261	125	34.1
																						2022	VC	4221	VC_4221	690	147.5											2023	AKT2	4261	AKT2_4261	120	34.3
																						2022	VC	4221	VC_4221	582	171.4											2023	AKT2	4261	AKT2_4261	417	34.9
																						2022	VC	4221	VC_4221	1523	227.7											2023	AKT2	4261	AKT2_4261	128	35.2
																						2022	VC	4221	VC_4221	1347	132.9											2023	AKT2	4261	AKT2_4261	130	35.3
																						2022	VC	4221	VC_4221	1193	152.8											2023	AKT2	4261	AKT2_4261	111	35.7
																						2022	VC	4221	VC_4221	424	154.4											2023	AKT2	4261	AKT2_4261	119	35.7
																						2022	VC	4221	VC_4221	475	156.6											2023	AKT2	4261	AKT2_4261	493	35.8
																						2022	VC	4221	VC_4221	470	175.1											2023	AKT2	4261	AKT2_4261	144	35.9
																						2022	VC	4221	VC_4221	751	139.7											2023	AKT2	4261	AKT2_4261	102	36.9
																						2022	VC	4221	VC_4221	764	169.4											2023	AKT2	4261	AKT2_4261	152	37.3
																						2022	VC	4221	VC_4221	628	118.7											2023	AKT2	4261	AKT2_4261	218	37.8
																						2022	VC	4221	VC_4221	913	215.5											2023	AKT2	4261	AKT2_4261	139	39.8
																						2022	VC	4221	VC_4221	899	226.2											2023	AKT2	4261	AKT2_4261	211	40.1
																						2022	VC	4221	VC_4221	843	284.3											2023	AKT2	4261	AKT2_4261	160	40.3
																						2022	VC	4221	VC_4221	1682	449.3											2023	AKT2	4261	AKT2_4261	211	40.3
																						2022	VC	4221	VC_4221	1611	439.8											2023	AKT2	4261	AKT2_4261	159	41.1
																						2022	VC	4221	VC_4221	390	135.8											2023	AKT2	4261	AKT2_4261	166	41.2
																						2022	VC	4221	VC_4221	426	171.6											2023	AKT2	4261	AKT2_4261	223	42
																						2022	VC	4221	VC_4221	468	189.5											2023	AKT2	4261	AKT2_4261	207	42.9
																						2022	VC	4221	VC_4221	284	83.4											2023	AKT2	4261	AKT2_4261	255	45.4
																						2022	VC	4221	VC_4221	375	155.5											2023	AKT2	4261	AKT2_4261	571	47
																						2022	VC	4221	VC_4221	371	150.4											2023	AKT2	4261	AKT2_4261	204	48
																						2022	VC	4221	VC_4221	1061	104.3											2023	AKT2	4261	AKT2_4261	200	48.7
																						2022	VC	4221	VC_4221	623	97.3											2023	AKT2	4261	AKT2_4261	332	48.8
																						2022	VC	4221	VC_4221	673	143.9											2023	AKT2	4261	AKT2_4261	219	51.4
																						2022	VC	4221	VC_4221	892	183.9											2023	AKT2	4261	AKT2_4261	761	55.3
																						2022	VC	4221	VC_4221	761	154.7											2023	AKT2	4261	AKT2_4261	703	57.3
																						2022	VC	4221	VC_4221	886	177.5											2023	AKT2	4261	AKT2_4261	921	59.2
																						2022	VC	4221	VC_4221	718	89											2023	AKT2	4261	AKT2_4261	888	59.3
																						2022	VC	4221	VC_4221	602	92.3											2023	AKT2	4261	AKT2_4261	264	60.2
																						2022	VC	4221	VC_4221	716	107.7											2023	AKT2	4261	AKT2_4261	256	63
																						2022	VC	4221	VC_4221	426	85.9											2023	AKT2	4261	AKT2_4261	360	63.2
																						2022	VC	4221	VC_4221	346	100.4											2023	AKT2	4261	AKT2_4261	250	63.4
																						2022	VC	4221	VC_4221	393	119.7											2023	AKT2	4261	AKT2_4261	652	65.2
																						2022	VC	4221	VC_4221	99	32											2023	AKT2	4261	AKT2_4261	566	65.6
																						2022	VC	4221	VC_4221	189	58.3											2023	AKT2	4261	AKT2_4261	935	65.6
																						2022	VC	4221	VC_4221	154	52.2											2023	AKT2	4261	AKT2_4261	272	69.1
																						2022	VC	4221	VC_4221	184	51.7											2023	AKT2	4261	AKT2_4261	718	70.6
																						2022	VC	4221	VC_4221	150	45.8											2023	AKT2	4261	AKT2_4261	797	72.3
																						2022	VC	4221	VC_4221	160	49.4											2023	AKT2	4261	AKT2_4261	985	74.1
																						2022	VC	4221	VC_4221	92	30.4											2023	AKT2	4261	AKT2_4261	778	74.8
																						2022	VC	4221	VC_4221	91	24.5											2023	AKT2	4261	AKT2_4261	515	77.7
																						2022	VC	4221	VC_4221	99	28											2023	AKT2	4261	AKT2_4261	340	78.8
																						2022	VC	4221	VC_4221	0.01	0.01											2023	AKT2	4261	AKT2_4261	354	81.6
																						2022	VC	4221	VC_4221	0.01	0.01											2023	AKT2	4261	AKT2_4261	845	81.6
																						2022	VC	4221	VC_4221	0.01	0.01											2023	AKT2	4261	AKT2_4261	434	84.4
																						2022	VC	4221	VC_4221	0.01	0.01											2023	AKT2	4261	AKT2_4261	725	86.5
																						2022	VC	4221	VC_4221	0.01	0.01											2023	AKT2	4261	AKT2_4261	723	88.7
																						2022	VC	4221	VC_4221	0.01	0.01											2023	AKT2	4261	AKT2_4261	631	89.6
																						2022	VC	4221	VC_4221	0.01	0.01											2023	AKT2	4261	AKT2_4261	592	90.3
																						2022	VC	4221	VC_4221	0.01	0.01											2023	AKT2	4261	AKT2_4261	507	93.9
																						2022	VC	4221	VC_4221	0.01	0.01											2023	AKT2	4261	AKT2_4261	782	95.2
																						2022	VC	4221	VC_4221	0.01	0.01											2023	AKT2	4261	AKT2_4261	663	95.8
																						2022	VC	4221	VC_4221	0.01	0.01											2023	AKT2	4261	AKT2_4261	836	98
																						2022	VC	4221	VC_4221	3	1.1											2023	AKT2	4261	AKT2_4261	710	98.7
																						2022	VC	4221	VC_4221	3	1.2											2023	AKT2	4261	AKT2_4261	858	105.9
																						2022	VC	4221	VC_4221	4	1.5											2023	AKT2	4261	AKT2_4261	931	109.1
																						2022	VC	4221	VC_4221	6	2.1											2023	AKT2	4261	AKT2_4261	516	111.4
																						2022	VC	4221	VC_4221	6	2											2023	AKT2	4261	AKT2_4261	460	112.4
																						2022	VC	4221	VC_4221	7	2.6											2023	AKT2	4261	AKT2_4261	1010	120.5
																						2022	VC	4221	VC_4221	30	10.5											2023	AKT2	4261	AKT2_4261	512	121.7
																						2022	VC	4221	VC_4221	28	10											2023	AKT2	4261	AKT2_4261	666	148.3
																						2022	VC	4221	VC_4221	30	10.5											2023	AKT2	4261	AKT2_4261	1189	156.8
																						2022	VC	4221	VC_4221	35	11.8											2023	AKT2	4261	AKT2_4261	766	171.2
																						2022	VC	4221	VC_4221	43	14.1											2023	AKT2	4261	AKT2_4261	849	189.3
																						2022	VC	4221	VC_4221	120	39.6											2023	AKT2	4261	AKT2_4261	1294	204.3
																						2022	VC	4221	VC_4221	127	45.1
																						2022	VC	4221	VC_4221	142	45.1
																						2022	VC	4221	VC_4221	125	46.7
																						2022	VC	4221	VC_4221	141	48.1
																						2022	VC	4221	VC_4221	154	55.6
																						2022	VC	4221	VC_4221	1982	169.8
																						2022	VC	4221	VC_4221	1839	442.6
																						2022	VC	4221	VC_4221	1840	171.6
																						2022	VC	4221	VC_4221	1928	173.3
																						2022	VC	4221	VC_4221	1519	415.3
																						2022	VC	4221	VC_4221	1551	400.6
																						2022	VC	4221	VC_4221	1124	264.8
																						2022	VC	4221	VC_4221	1176	239.6
																						2022	VC	4221	VC_4221	1218	312.6
																						2022	VC	4221	VC_4221	1115	291.3
																						2022	VC	4221	VC_4221	1409	365.7
																						2022	VC	4221	VC_4221	1295	342.7
[truncated: 61 more columns]
