# Supplementary material for: Engineering vascular potassium transport increases yield and drought resilience of cassava
Source: Nat Plants. 2025 Dec 17;11(12):2498–510. doi: 10.1038/s41477-025-02159-7 (PMC12711561; doi:10.1038/s41477-025-02159-7)
Supplement: Supplementary file 14 — Statistical analysis and source data. [file 41477_2025_2159_MOESM14_ESM.xlsx]

## Sheet: Source data Extended Fig. 5
	Extended data Fig 5A
	Potassium - Shoot FH 2022
	4218										4220										4221										4234										4243
	268.342	214.435	175.021	246.968	213.783	256.912	292.744	277.441	204.238	122.729	181.86	318.548	393.405	435.164	321.923	408.124	181.987	337.06	304.221		290.111	228.046	216.742	415.964	419.779	234.253	242.183	236.654	221.708	327.832	160.712	267.657	240.954	212.09	257.283	509.803	238.864				377.252	267.314	281.948	369.491	422.915	228.874	360.076	113.81	211.495
	#1	#2	#3	#4	#5	#6	#7	#8	#9	#10	#1	#2	#3	#4	#5	#6	#7	#8	#9		#1	#2	#3	#4	#5	#6	#7	#8	#9	#10	#1	#2	#3	#4	#5	#6	#7				#1	#2	#3	#4	#5	#6	#7	#8	#9
	Calcium - Shoot FH 2022
	4218										4220										4221										4234										4243
	30.3901	9.66168	6.17147	14.4907	16.3298	30.551	24.5845	20.0654	32.9076	11.884	6.90296	44.1733	27.0959	12.3663	12.9879	22.4268	8.58274	9.95035	22.1046		5.45724	22.9039	10.169	18.3236	44.6571	19.9728	18.7056	25.9454	10.991	55.8031	7.46103	45.2590921*	17.449	12.0881	25.6451	28.7203	1.89552	10.0134			12.1255	18.1472	17.9145	34.3115	46.0109	42.6388	28.1499	4.19014	27.3869
	#1	#2	#3	#4	#5	#6	#7	#8	#9	#10	#1	#2	#3	#4	#5	#6	#7	#8	#9		#1	#2	#3	#4	#5	#6	#7	#8	#9	#10	#1	#2	#3	#4	#5	#6	#7	#8			#1	#2	#3	#4	#5	#6	#7	#8	#9
	Magnesium - Shoot FH 2022
	4218										4220										4221										4234										4243
	34.8467	25.9904	19.5502	34.4205	44.9661	55.1166	48.0791	61.3521	48.5382	32.8137	24.7931	52.4588	51.3498	69.3157	41.1835	54.0208	24.5849	64.4522	98.6321696*	53.9772	35.1644	73.1682	34.1553	64.4136	103.414043*	58.9846	37.6699	48.5204	37.9727	70.4331	22.9199	59.8032	43.2465	39.5777	47.4659	69.1265	6.56702	28.504			62.381	36.0596	43.5364	85.9697	81.8228	89.6334	67.5245	91.8535	10.0897
	#1	#2	#3	#4	#5	#6	#7	#8	#9	#10	#1	#2	#3	#4	#5	#6	#7	#8	#9	#10	#1	#2	#3	#4	#5	#6	#7	#8	#9	#10	#1	#2	#3	#4	#5	#6	#7	#8			#1	#2	#3	#4	#5	#6	#7	#8	#9
	Potassium - Root FH 2022
	4218										4220										4221										4234										4243
	283.636	330.493	327.221	302.853	321.407	312.985	439.195	285.09	226.063		323.548	315.414	359.679	252.917	503.422	527.188	272.662	290.991	340.651		298.496	350.896	195.234	293.641	409.642	330.199	218.598	331.877			298.895	292.158	299.408	237.039	384.589	252.157	398.276	332.513	237.286		226.36	357.355	264.427	238.336	293.79	274.71	236.482	234.031	372.787
	#1	#2	#3	#4	#5	#6	#7	#8	#9		#1	#2	#3	#4	#5	#6	#7	#8	#9		#1	#2	#3	#4	#5	#6	#7	#8			#1	#2	#3	#4	#5	#6	#7	#8	#9		#1	#2	#3	#4	#5	#6	#7	#8	#9
	Calcium - Root FH 2022
	4218										4220										4221										4234										4243
	5.09831	9.52522	6.72572	1.86941	6.13641	6.98447	6.84779	8.00437	6.97133	5.13098	3.29983	8.47395	6.48356	5.07941	13.2735	8.90597	8.38227	9.03843	9.02988		3.32747	5.45421	13.4605	6.28747	3.62859	10.1606	4.08237	7.92701			5.89314	8.53532	3.84657	9.09477	5.70861	4.27775	5.23442				6.41247	10.6639	3.55296	11.046	6.92391	6.00426	3.89188	15.9808	5.17986
	#1	#2	#3	#4	#5	#6	#7	#8	#9	#10	#1	#2	#3	#4	#5	#6	#7	#8	#9		#1	#2	#3	#4	#5	#6	#7	#8			#1	#2	#3	#4	#5	#6	#7				#1	#2	#3	#4	#5	#6	#7	#8	#9
	Manesiumg - Root FH 2022
	4218										4220										4221										4234										4243
	33.4496	31.6086	16.3121	9.22702	25.0447	30.9688	28.4475	25.3725	17.494	21.9037	23.6882	28.9256	32.6607	13.2692	48.5497	47.0095	25.4242	20.0913	18.8917		22.1227	22.0329	35.7608	19.8564	36.0554	27.0127	29.9679	21.037	30.5133		27.0827	79.1333081*	43.0341	27.3839	46.1358	36.1887	26.685	39.3258	21.2677		25.7363	49.3197	19.7973	28.4229	32.4829	25.6174	15.5287	14.6697	37.701
	#1	#2	#3	#4	#5	#6	#7	#8	#9	#10	#1	#2	#3	#4	#5	#6	#7	#8	#9		#1	#2	#3	#4	#5	#6	#7	#8	#9		#1	#2	#3	#4	#5	#6	#7	#8	#9		#1	#2	#3	#4	#5	#6	#7	#8	#9
	Potassium shoot - statistics										Calcium shoot - statistics										Magnesium shoot - statistics										Potassium root - statistics										Calcium root - statistics
	Number of families	1									Number of families	1									Number of families	1									Number of families	1									Number of families	1
	Number of comparisons per family	45									Number of comparisons per family	45									Number of comparisons per family	45									Number of comparisons per family	45									Number of comparisons per family	45
	Alpha	0.05									Alpha	0.05									Alpha	0.05									Alpha	0.05									Alpha	0.05
	Tukey's multiple comparisons test	Mean Diff.	95.00% CI of diff.	Below threshold?	Summary	Adjusted P Value					Tukey's multiple comparisons test	Mean Diff.	95.00% CI of diff.	Below threshold?	Summary	Adjusted P Value					Tukey's multiple comparisons test	Mean Diff.	95.00% CI of diff.	Below threshold?	Summary	Adjusted P Value					Tukey's multiple comparisons test	Mean Diff.	95.00% CI of diff.	Below threshold?	Summary	Adjusted P Value					Tukey's multiple comparisons test	Mean Diff.	95.00% CI of diff.	Below threshold?	Summary	Adjusted P Value
	4218 vs. 4220	-92.99	-219.1 to 33.16	No	ns	0.3414	A-B				4218 vs. 4220	1.194	-18.45 to 20.83	No	ns	>0.9999	A-B				4218 vs. 4220	-7.892	-38.72 to 22.93	No	ns	0.9978	A-B				4218 vs. 4220	-39.73	-159.1 to 79.69	No	ns	0.9851	A-B				4218 vs. 4220	-1.667	-5.985 to 2.651	No	ns	0.9594	A-B
	4218 vs. 4221	-56.07	-178.9 to 66.72	No	ns	0.8945	A-C				4218 vs. 4221	0.02295	-19.62 to 19.66	No	ns	>0.9999	A-C				4218 vs. 4221	-10.6	-41.42 to 20.23	No	ns	0.9815	A-C				4218 vs. 4221	10.75	-112.3 to 133.8	No	ns	>0.9999	A-C				4218 vs. 4221	-0.4616	-4.919 to 3.996	No	ns	>0.9999	A-C
	4218 vs. 4234	-42.36	-177.7 to 92.95	No	ns	0.9904	A-D				4218 vs. 4234	4.95	-16.11 to 26.02	No	ns	0.9989	A-D				4218 vs. 4234	0.916	-30.91 to 32.74	No	ns	>0.9999	A-D				4218 vs. 4234	10.74	-108.7 to 130.1	No	ns	>0.9999	A-D				4218 vs. 4234	0.245	-4.386 to 4.876	No	ns	>0.9999	A-D
	4218 vs. 4243	-65.31	-191.5 to 60.84	No	ns	0.8015	A-E				4218 vs. 4243	-5.949	-25.59 to 13.69	No	ns	0.9923	A-E				4218 vs. 4243	-20.23	-50.24 to 9.769	No	ns	0.47	A-E				4218 vs. 4243	43.51	-72.88 to 159.9	No	ns	0.9676	A-E				4218 vs. 4243	-1.41	-5.728 to 2.908	No	ns	0.9866	A-E
	4218 vs. 4255	-253.5	-376.3 to -130.7	Yes	****	<0.0001	A-F				4218 vs. 4255	-7.401	-26.52 to 11.72	No	ns	0.9596	A-F				4218 vs. 4255	-27.93	-57.94 to 2.069	No	ns	0.0898	A-F				4218 vs. 4255	-55.93	-172.3 to 60.46	No	ns	0.8613	A-F				4218 vs. 4255	-3.207	-7.410 to 0.9959	No	ns	0.2914	A-F
	4218 vs. 4261	-208.9	-331.7 to -86.13	Yes	****	<0.0001	A-G				4218 vs. 4261	-12.05	-31.16 to 7.068	No	ns	0.5669	A-G				4218 vs. 4261	-24.31	-54.32 to 5.690	No	ns	0.2185	A-G				4218 vs. 4261	26.9	-96.19 to 150.0	No	ns	0.9994	A-G				4218 vs. 4261	3.807	-0.6509 to 8.265	No	ns	0.1606	A-G
	4218 vs. 4262	-265.4	-388.2 to -142.6	Yes	****	<0.0001	A-H				4218 vs. 4262	-17.21	-36.32 to 1.909	No	ns	0.1146	A-H				4218 vs. 4262	-40.98	-71.81 to -10.16	Yes	**	0.0017	A-H				4218 vs. 4262	123.8	0.7592 to 246.9	Yes	*	0.0473	A-H				4218 vs. 4262	5.777	1.320 to 10.24	Yes	**	0.0025	A-H
	4218 vs. 4265	-267.3	-393.5 to -141.2	Yes	****	<0.0001	A-I				4218 vs. 4265	-19.54	-39.82 to 0.7338	No	ns	0.0684	A-I				4218 vs. 4265	-47.01	-77.84 to -16.19	Yes	***	0.0002	A-I				4218 vs. 4265	23.76	-92.63 to 140.1	No	ns	0.9996	A-I				4218 vs. 4265	1.832	-2.799 to 6.463	No	ns	0.9528	A-I
	4218 vs. 4266	-256.7	-382.8 to -130.5	Yes	****	<0.0001	A-J				4218 vs. 4266	-26.13	-45.77 to -6.486	Yes	**	0.0017	A-J				4218 vs. 4266	-59.34	-90.16 to -28.51	Yes	****	<0.0001	A-J				4218 vs. 4266	-67.32	-183.7 to 49.07	No	ns	0.681	A-J				4218 vs. 4266	-1.016	-5.474 to 3.441	No	ns	0.9991	A-J
	4220 vs. 4221	36.93	-89.23 to 163.1	No	ns	0.9941	B-C				4220 vs. 4221	-1.171	-21.32 to 18.98	No	ns	>0.9999	B-C				4220 vs. 4221	-2.705	-34.33 to 28.92	No	ns	>0.9999	B-C				4220 vs. 4221	50.48	-72.61 to 173.6	No	ns	0.9425	B-C				4220 vs. 4221	1.205	-3.361 to 5.772	No	ns	0.9972	B-C
	4220 vs. 4234	50.63	-87.74 to 189.0	No	ns	0.972	B-D				4220 vs. 4234	3.757	-17.78 to 25.30	No	ns	>0.9999	B-D				4220 vs. 4234	8.808	-23.79 to 41.41	No	ns	0.9967	B-D				4220 vs. 4234	50.46	-68.95 to 169.9	No	ns	0.9314	B-D				4220 vs. 4234	1.912	-2.824 to 6.648	No	ns	0.9466	B-D
	4220 vs. 4243	27.68	-101.8 to 157.1	No	ns	0.9995	B-E				4220 vs. 4243	-7.143	-27.29 to 13.01	No	ns	0.9771	B-E				4220 vs. 4243	-12.34	-43.17 to 18.48	No	ns	0.9505	B-E				4220 vs. 4243	83.24	-33.15 to 199.6	No	ns	0.3837	B-E				4220 vs. 4243	0.2567	-4.173 to 4.687	No	ns	>0.9999	B-E
	4220 vs. 4255	-160.5	-286.7 to -34.37	Yes	**	0.0032	B-F				4220 vs. 4255	-8.594	-28.23 to 11.05	No	ns	0.9162	B-F				4220 vs. 4255	-20.04	-50.87 to 10.78	No	ns	0.5233	B-F				4220 vs. 4255	-16.21	-132.6 to 100.2	No	ns	>0.9999	B-F				4220 vs. 4255	-1.54	-5.858 to 2.778	No	ns	0.9756	B-F
	4220 vs. 4261	-115.9	-242.1 to 10.23	No	ns	0.0989	B-G				4220 vs. 4261	-13.24	-32.88 to 6.398	No	ns	0.4696	B-G				4220 vs. 4261	-16.42	-47.25 to 14.40	No	ns	0.7741	B-G				4220 vs. 4261	66.62	-56.47 to 189.7	No	ns	0.757	B-G				4220 vs. 4261	5.474	0.9073 to 10.04	Yes	**	0.0073	B-G
	4220 vs. 4262	-172.4	-298.6 to -46.25	Yes	**	0.0011	B-H				4220 vs. 4262	-18.4	-38.04 to 1.239	No	ns	0.0855	B-H				4220 vs. 4262	-33.09	-64.71 to -1.463	Yes	*	0.0328	B-H				4220 vs. 4262	163.6	40.48 to 286.7	Yes	**	0.0017	B-H				4220 vs. 4262	7.444	2.878 to 12.01	Yes	****	<0.0001	B-H
	4220 vs. 4265	-174.3	-303.8 to -44.88	Yes	**	0.0014	B-I				4220 vs. 4265	-20.74	-41.51 to 0.03487	No	ns	0.0507	B-I				4220 vs. 4265	-39.12	-70.74 to -7.494	Yes	**	0.0047	B-I				4220 vs. 4265	63.48	-52.91 to 179.9	No	ns	0.7488	B-I				4220 vs. 4265	3.499	-1.237 to 8.235	No	ns	0.3352	B-I
	4220 vs. 4266	-163.7	-293.1 to -34.25	Yes	**	0.0035	B-J				4220 vs. 4266	-27.32	-47.47 to -7.170	Yes	**	0.0012	B-J				4220 vs. 4266	-51.45	-83.07 to -19.82	Yes	****	<0.0001	B-J				4220 vs. 4266	-27.6	-144.0 to 88.79	No	ns	0.9988	B-J				4220 vs. 4266	0.6505	-3.916 to 5.217	No	ns	>0.9999	B-J
	4221 vs. 4234	13.7	-121.6 to 149.0	No	ns	>0.9999	C-D				4221 vs. 4234	4.927	-16.61 to 26.47	No	ns	0.9991	C-D				4221 vs. 4234	11.51	-21.09 to 44.11	No	ns	0.9778	C-D				4221 vs. 4234	-0.0182	-123.1 to 123.1	No	ns	>0.9999	C-D				4221 vs. 4234	0.7067	-4.157 to 5.571	No	ns	>0.9999	C-D
	4221 vs. 4243	-9.248	-135.4 to 116.9	No	ns	>0.9999	C-E				4221 vs. 4243	-5.972	-26.12 to 14.18	No	ns	0.9935	C-E				4221 vs. 4243	-9.636	-40.46 to 21.19	No	ns	0.9905	C-E				4221 vs. 4243	32.76	-87.40 to 152.9	No	ns	0.9965	C-E				4221 vs. 4243	-0.9485	-5.515 to 3.618	No	ns	0.9996	C-E
	4221 vs. 4255	-197.5	-320.2 to -74.66	Yes	****	<0.0001	C-F				4221 vs. 4255	-7.424	-27.06 to 12.22	No	ns	0.9653	C-F				4221 vs. 4255	-17.34	-48.16 to 13.49	No	ns	0.7154	C-F				4221 vs. 4255	-66.69	-186.8 to 53.47	No	ns	0.7297	C-F				4221 vs. 4255	-2.745	-7.203 to 1.712	No	ns	0.5956	C-F
	4221 vs. 4261	-152.9	-275.6 to -30.07	Yes	**	0.0043	C-G				4221 vs. 4261	-12.07	-31.71 to 7.569	No	ns	0.6018	C-G				4221 vs. 4261	-13.72	-44.54 to 17.11	No	ns	0.9084	C-G				4221 vs. 4261	16.14	-110.5 to 142.8	No	ns	>0.9999	C-G				4221 vs. 4261	4.269	-0.4304 to 8.967	No	ns	0.1069	C-G
	4221 vs. 4262	-209.3	-332.1 to -86.55	Yes	****	<0.0001	C-H				4221 vs. 4262	-17.23	-36.87 to 2.410	No	ns	0.1363	C-H				4221 vs. 4262	-30.38	-62.01 to 1.242	No	ns	0.0702	C-H				4221 vs. 4262	113.1	-13.56 to 239.8	No	ns	0.1211	C-H				4221 vs. 4262	6.239	1.540 to 10.94	Yes	**	0.0018	C-H
	4221 vs. 4265	-211.2	-337.4 to -85.09	Yes	****	<0.0001	C-I				4221 vs. 4265	-19.57	-40.34 to 1.205	No	ns	0.0821	C-I				4221 vs. 4265	-36.41	-68.04 to -4.788	Yes	*	0.0117	C-I				4221 vs. 4265	13	-107.2 to 133.2	No	ns	>0.9999	C-I				4221 vs. 4265	2.294	-2.570 to 7.157	No	ns	0.8721	C-I
	4221 vs. 4266	-200.6	-326.8 to -74.46	Yes	****	<0.0001	C-J				4221 vs. 4266	-26.15	-46.30 to -5.999	Yes	**	0.0024	C-J				4221 vs. 4266	-48.74	-80.37 to -17.12	Yes	***	0.0001	C-J				4221 vs. 4266	-78.07	-198.2 to 42.08	No	ns	0.5234	C-J				4221 vs. 4266	-0.5548	-5.254 to 4.144	No	ns	>0.9999	C-J
	4234 vs. 4243	-22.95	-161.3 to 115.4	No	ns	>0.9999	D-E				4234 vs. 4243	-10.9	-32.44 to 10.64	No	ns	0.8212	D-E				4234 vs. 4243	-21.15	-52.97 to 10.67	No	ns	0.4914	D-E				4234 vs. 4243	32.78	-83.61 to 149.2	No	ns	0.9955	D-E				4234 vs. 4243	-1.655	-6.391 to 3.081	No	ns	0.9787	D-E
	4234 vs. 4255	-211.2	-346.5 to -75.85	Yes	****	<0.0001	D-F				4234 vs. 4255	-12.35	-33.42 to 8.714	No	ns	0.664	D-F				4234 vs. 4255	-28.85	-60.67 to 2.973	No	ns	0.1091	D-F				4234 vs. 4255	-66.67	-183.1 to 49.72	No	ns	0.6928	D-F				4234 vs. 4255	-3.452	-8.083 to 1.179	No	ns	0.323	D-F
	4234 vs. 4261	-166.6	-301.9 to -31.25	Yes	**	0.005	D-G				4234 vs. 4261	-17	-38.06 to 4.066	No	ns	0.2231	D-G				4234 vs. 4261	-25.23	-57.05 to 6.594	No	ns	0.2449	D-G				4234 vs. 4261	16.16	-106.9 to 139.2	No	ns	>0.9999	D-G				4234 vs. 4261	3.562	-1.302 to 8.426	No	ns	0.3475	D-G
	4234 vs. 4262	-223	-358.3 to -87.73	Yes	****	<0.0001	D-H				4234 vs. 4262	-22.16	-43.22 to -1.092	Yes	*	0.0312	D-H				4234 vs. 4262	-41.9	-74.50 to -9.298	Yes	**	0.0028	D-H				4234 vs. 4262	113.1	-9.977 to 236.2	No	ns	0.0988	D-H				4234 vs. 4262	5.532	0.6686 to 10.40	Yes	*	0.0137	D-H
	4234 vs. 4265	-224.9	-363.3 to -86.58	Yes	****	<0.0001	D-I				4234 vs. 4265	-24.49	-46.62 to -2.370	Yes	*	0.0183	D-I				4234 vs. 4265	-47.93	-80.53 to -15.33	Yes	***	0.0003	D-I				4234 vs. 4265	13.02	-103.4 to 129.4	No	ns	>0.9999	D-I				4234 vs. 4265	1.587	-3.436 to 6.610	No	ns	0.9894	D-I
	4234 vs. 4266	-214.3	-352.7 to -75.95	Yes	***	0.0001	D-J				4234 vs. 4266	-31.08	-52.62 to -9.535	Yes	***	0.0004	D-J				4234 vs. 4266	-60.25	-92.85 to -27.66	Yes	****	<0.0001	D-J				4234 vs. 4266	-78.06	-194.4 to 38.33	No	ns	0.4774	D-J				4234 vs. 4266	-1.261	-6.125 to 3.602	No	ns	0.9975	D-J
	4243 vs. 4255	-188.2	-314.4 to -62.05	Yes	***	0.0002	E-F				4243 vs. 4255	-1.451	-21.09 to 18.19	No	ns	>0.9999	E-F				4243 vs. 4255	-7.7	-37.70 to 22.30	No	ns	0.9978	E-F				4243 vs. 4255	-99.45	-212.7 to 13.84	No	ns	0.1357	E-F				4243 vs. 4255	-1.797	-6.115 to 2.521	No	ns	0.936	E-F
	4243 vs. 4261	-143.6	-269.8 to -17.45	Yes	*	0.0134	E-G				4243 vs. 4261	-6.099	-25.74 to 13.54	No	ns	0.9908	E-G				4243 vs. 4261	-4.08	-34.08 to 25.92	No	ns	>0.9999	E-G				4243 vs. 4261	-16.62	-136.8 to 103.5	No	ns	>0.9999	E-G				4243 vs. 4261	5.217	0.6505 to 9.784	Yes	*	0.013	E-G
	4243 vs. 4262	-200.1	-326.2 to -73.93	Yes	****	<0.0001	E-H				4243 vs. 4262	-11.26	-30.90 to 8.382	No	ns	0.692	E-H				4243 vs. 4262	-20.75	-51.57 to 10.08	No	ns	0.4729	E-H				4243 vs. 4262	80.33	-39.82 to 200.5	No	ns	0.4819	E-H				4243 vs. 4262	7.188	2.621 to 11.75	Yes	****	<0.0001	E-H
	4243 vs. 4265	-202	-331.4 to -72.56	Yes	****	<0.0001	E-I				4243 vs. 4265	-13.59	-34.36 to 7.178	No	ns	0.513	E-I				4243 vs. 4265	-26.78	-57.60 to 4.047	No	ns	0.1454	E-I				4243 vs. 4265	-19.76	-133.0 to 93.53	No	ns	>0.9999	E-I				4243 vs. 4265	3.242	-1.494 to 7.978	No	ns	0.4443	E-I
	4243 vs. 4266	-191.4	-320.8 to -61.93	Yes	***	0.0003	E-J				4243 vs. 4266	-20.18	-40.33 to -0.02682	Yes	*	0.0494	E-J				4243 vs. 4266	-39.1	-69.93 to -8.280	Yes	**	0.0033	E-J				4243 vs. 4266	-110.8	-224.1 to 2.451	No	ns	0.0604	E-J				4243 vs. 4266	0.3937	-4.173 to 4.960	No	ns	>0.9999	E-J
	4255 vs. 4261	44.59	-78.20 to 167.4	No	ns	0.9733	F-G				4255 vs. 4261	-4.648	-23.76 to 14.47	No	ns	0.9985	F-G				4255 vs. 4261	3.621	-26.38 to 33.62	No	ns	>0.9999	F-G				4255 vs. 4261	82.83	-37.33 to 203.0	No	ns	0.4371	F-G				4255 vs. 4261	7.014	2.556 to 11.47	Yes	****	<0.0001	F-G
	4255 vs. 4262	-11.89	-134.7 to 110.9	No	ns	>0.9999	F-H				4255 vs. 4262	-9.807	-28.92 to 9.310	No	ns	0.8091	F-H				4255 vs. 4262	-13.05	-43.87 to 17.78	No	ns	0.9311	F-H				4255 vs. 4262	179.8	59.62 to 299.9	Yes	***	0.0002	F-H				4255 vs. 4262	8.984	4.527 to 13.44	Yes	****	<0.0001	F-H
	4255 vs. 4265	-13.79	-139.9 to 112.4	No	ns	>0.9999	F-I				4255 vs. 4265	-12.14	-32.42 to 8.134	No	ns	0.6367	F-I				4255 vs. 4265	-19.08	-49.90 to 11.75	No	ns	0.5931	F-I				4255 vs. 4265	79.69	-33.60 to 193.0	No	ns	0.4076	F-I				4255 vs. 4265	5.039	0.4076 to 9.670	Yes	*	0.0222	F-I
	4255 vs. 4266	-3.162	-129.3 to 123.0	No	ns	>0.9999	F-J				4255 vs. 4266	-18.73	-38.37 to 0.9143	No	ns	0.0746	F-J				4255 vs. 4266	-31.4	-62.23 to -0.5795	Yes	*	0.0423	F-J				4255 vs. 4266	-11.39	-124.7 to 101.9	No	ns	>0.9999	F-J				4255 vs. 4266	2.191	-2.267 to 6.648	No	ns	0.8425	F-J
	4261 vs. 4262	-56.48	-179.3 to 66.31	No	ns	0.8902	G-H				4261 vs. 4262	-5.159	-24.28 to 13.96	No	ns	0.9967	G-H				4261 vs. 4262	-16.67	-47.49 to 14.16	No	ns	0.7588	G-H				4261 vs. 4262	96.95	-29.71 to 223.6	No	ns	0.2893	G-H				4261 vs. 4262	1.971	-2.728 to 6.670	No	ns	0.933	G-H
	4261 vs. 4265	-58.39	-184.5 to 67.77	No	ns	0.8865	G-I				4261 vs. 4265	-7.494	-27.77 to 12.78	No	ns	0.9699	G-I				4261 vs. 4265	-22.7	-53.52 to 8.127	No	ns	0.3428	G-I				4261 vs. 4265	-3.14	-123.3 to 117.0	No	ns	>0.9999	G-I				4261 vs. 4265	-1.975	-6.839 to 2.889	No	ns	0.9447	G-I
	4261 vs. 4266	-47.76	-173.9 to 78.40	No	ns	0.9651	G-J				4261 vs. 4266	-14.08	-33.72 to 5.562	No	ns	0.3804	G-J				4261 vs. 4266	-35.02	-65.85 to -4.200	Yes	*	0.0137	G-J				4261 vs. 4266	-94.22	-214.4 to 25.94	No	ns	0.2582	G-J				4261 vs. 4266	-4.823	-9.522 to -0.1244	Yes	*	0.0395	G-J
	4262 vs. 4265	-1.908	-128.1 to 124.2	No	ns	>0.9999	H-I				4262 vs. 4265	-2.335	-22.61 to 17.94	No	ns	>0.9999	H-I				4262 vs. 4265	-6.03	-37.66 to 25.60	No	ns	0.9998	H-I				4262 vs. 4265	-100.1	-220.2 to 20.07	No	ns	0.1873	H-I				4262 vs. 4265	-3.946	-8.809 to 0.9183	No	ns	0.2155	H-I
	4262 vs. 4266	8.723	-117.4 to 134.9	No	ns	>0.9999	H-J				4262 vs. 4266	-8.919	-28.56 to 10.72	No	ns	0.8971	H-J				4262 vs. 4266	-18.36	-49.98 to 13.27	No	ns	0.6774	H-J				4262 vs. 4266	-191.2	-311.3 to -71.01	Yes	****	<0.0001	H-J				4262 vs. 4266	-6.794	-11.49 to -2.095	Yes	***	0.0004	H-J
	4265 vs. 4266	10.63	-118.8 to 140.1	No	ns	>0.9999	I-J				4265 vs. 4266	-6.584	-27.35 to 14.19	No	ns	0.9894	I-J				4265 vs. 4266	-12.33	-43.95 to 19.30	No	ns	0.9581	I-J				4265 vs. 4266	-91.08	-204.4 to 22.21	No	ns	0.2275	I-J				4265 vs. 4266	-2.848	-7.712 to 2.015	No	ns	0.6621	I-J
	Test details	Mean 1	Mean 2	Mean Diff.	SE of diff.	n1	n2	q	DF		Test details	Mean 1	Mean 2	Mean Diff.	SE of diff.	n1	n2	q	DF		Test details	Mean 1	Mean 2	Mean Diff.	SE of diff.	n1	n2	q	DF		Test details	Mean 1	Mean 2	Mean Diff.	SE of diff.	n1	n2	q	DF		Test details	Mean 1	Mean 2	Mean Diff.	SE of diff.	n1	n2	q	DF
	4218 vs. 4220	227.3	320.3	-92.99	38.8	10	9	3.389	83		4218 vs. 4220	19.7	18.51	1.194	6.037	10	9	0.2796	81		4218 vs. 4220	40.57	48.46	-7.892	9.481	10	9	1.177	83		4218 vs. 4220	314.3	354.1	-39.73	36.7	9	9	1.531	81		4218 vs. 4220	6.329	7.996	-1.667	1.324	10	9	1.781	74
	4218 vs. 4221	227.3	283.3	-56.07	37.77	10	10	2.099	83		4218 vs. 4221	19.7	19.68	0.02295	6.037	10	9	0.005377	81		4218 vs. 4221	40.57	51.16	-10.6	9.481	10	9	1.581	83		4218 vs. 4221	314.3	303.6	10.75	37.83	9	8	0.402	81		4218 vs. 4221	6.329	6.791	-0.4616	1.367	10	8	0.4777	74
	4218 vs. 4234	227.3	269.6	-42.36	41.62	10	7	1.44	83		4218 vs. 4234	19.7	14.75	4.95	6.475	10	7	1.081	81		4218 vs. 4234	40.57	39.65	0.916	9.788	10	8	0.1324	83		4218 vs. 4234	314.3	303.6	10.74	36.7	9	9	0.4137	81		4218 vs. 4234	6.329	6.084	0.245	1.42	10	7	0.2441	74
	4218 vs. 4243	227.3	292.6	-65.31	38.8	10	9	2.381	83		4218 vs. 4243	19.7	25.65	-5.949	6.037	10	9	1.394	81		4218 vs. 4243	40.57	60.8	-20.23	9.228	10	10	3.101	83		4218 vs. 4243	314.3	270.8	43.51	35.77	9	10	1.72	81		4218 vs. 4243	6.329	7.74	-1.41	1.324	10	9	1.507	74
	4218 vs. 4255	227.3	480.8	-253.5	37.77	10	10	9.493	83		4218 vs. 4255	19.7	27.1	-7.401	5.876	10	10	1.781	81		4218 vs. 4255	40.57	68.5	-27.93	9.228	10	10	4.281	83		4218 vs. 4255	314.3	370.3	-55.93	35.77	9	10	2.211	81		4218 vs. 4255	6.329	9.536	-3.207	1.288	10	10	3.52	74
	4218 vs. 4261	227.3	436.2	-208.9	37.77	10	10	7.823	83		4218 vs. 4261	19.7	31.75	-12.05	5.876	10	10	2.9	81		4218 vs. 4261	40.57	64.88	-24.31	9.228	10	10	3.726	83		4218 vs. 4261	314.3	287.4	26.9	37.83	9	8	1.005	81		4218 vs. 4261	6.329	2.522	3.807	1.367	10	8	3.94	74
	4218 vs. 4262	227.3	492.7	-265.4	37.77	10	10	9.938	83		4218 vs. 4262	19.7	36.91	-17.21	5.876	10	10	4.142	81		4218 vs. 4262	40.57	81.55	-40.98	9.481	10	9	6.113	83		4218 vs. 4262	314.3	190.5	123.8	37.83	9	8	4.63	81		4218 vs. 4262	6.329	0.5519	5.777	1.367	10	8	5.979	74
	4218 vs. 4265	227.3	494.6	-267.3	38.8	10	9	9.743	83		4218 vs. 4265	19.7	39.25	-19.54	6.232	10	8	4.435	81		4218 vs. 4265	40.57	87.58	-47.01	9.481	10	9	7.013	83		4218 vs. 4265	314.3	290.6	23.76	35.77	9	10	0.9391	81		4218 vs. 4265	6.329	4.497	1.832	1.42	10	7	1.825	74
	4218 vs. 4266	227.3	483.9	-256.7	38.8	10	9	9.355	83		4218 vs. 4266	19.7	45.83	-26.13	6.037	10	9	6.121	81		4218 vs. 4266	40.57	99.91	-59.34	9.481	10	9	8.851	83		4218 vs. 4266	314.3	381.6	-67.32	35.77	9	10	2.661	81		4218 vs. 4266	6.329	7.346	-1.016	1.367	10	8	1.052	74
	4220 vs. 4221	320.3	283.3	36.93	38.8	9	10	1.346	83		4220 vs. 4221	18.51	19.68	-1.171	6.193	9	9	0.2673	81		4220 vs. 4221	48.46	51.16	-2.705	9.727	9	9	0.3933	83		4220 vs. 4221	354.1	303.6	50.48	37.83	9	8	1.887	81		4220 vs. 4221	7.996	6.791	1.205	1.4	9	8	1.218	74
	4220 vs. 4234	320.3	269.6	50.63	42.56	9	7	1.682	83		4220 vs. 4234	18.51	14.75	3.757	6.621	9	7	0.8024	81		4220 vs. 4234	48.46	39.65	8.808	10.03	9	8	1.242	83		4220 vs. 4234	354.1	303.6	50.46	36.7	9	9	1.944	81		4220 vs. 4234	7.996	6.084	1.912	1.452	9	7	1.862	74
	4220 vs. 4243	320.3	292.6	27.68	39.81	9	9	0.9833	83		4220 vs. 4243	18.51	25.65	-7.143	6.193	9	9	1.631	81		4220 vs. 4243	48.46	60.8	-12.34	9.481	9	10	1.841	83		4220 vs. 4243	354.1	270.8	83.24	35.77	9	10	3.291	81		4220 vs. 4243	7.996	7.74	0.2567	1.358	9	9	0.2674	74
	4220 vs. 4255	320.3	480.8	-160.5	38.8	9	10	5.851	83		4220 vs. 4255	18.51	27.1	-8.594	6.037	9	10	2.013	81		4220 vs. 4255	48.46	68.5	-20.04	9.481	9	10	2.99	83		4220 vs. 4255	354.1	370.3	-16.21	35.77	9	10	0.6407	81		4220 vs. 4255	7.996	9.536	-1.54	1.324	9	10	1.645	74
	4220 vs. 4261	320.3	436.2	-115.9	38.8	9	10	4.225	83		4220 vs. 4261	18.51	31.75	-13.24	6.037	9	10	3.102	81		4220 vs. 4261	48.46	64.88	-16.42	9.481	9	10	2.449	83		4220 vs. 4261	354.1	287.4	66.62	37.83	9	8	2.49	81		4220 vs. 4261	7.996	2.522	5.474	1.4	9	8	5.53	74
	4220 vs. 4262	320.3	492.7	-172.4	38.8	9	10	6.284	83		4220 vs. 4262	18.51	36.91	-18.4	6.037	9	10	4.311	81		4220 vs. 4262	48.46	81.55	-33.09	9.727	9	9	4.811	83		4220 vs. 4262	354.1	190.5	163.6	37.83	9	8	6.114	81		4220 vs. 4262	7.996	0.5519	7.444	1.4	9	8	7.521	74
	4220 vs. 4265	320.3	494.6	-174.3	39.81	9	9	6.193	83		4220 vs. 4265	18.51	39.25	-20.74	6.384	9	8	4.593	81		4220 vs. 4265	48.46	87.58	-39.12	9.727	9	9	5.688	83		4220 vs. 4265	354.1	290.6	63.48	35.77	9	10	2.51	81		4220 vs. 4265	7.996	4.497	3.499	1.452	9	7	3.408	74
	4220 vs. 4266	320.3	483.9	-163.7	39.81	9	9	5.815	83		4220 vs. 4266	18.51	45.83	-27.32	6.193	9	9	6.238	81		4220 vs. 4266	48.46	99.91	-51.45	9.727	9	9	7.48	83		4220 vs. 4266	354.1	381.6	-27.6	35.77	9	10	1.091	81		4220 vs. 4266	7.996	7.346	0.6505	1.4	9	8	0.6571	74
	4221 vs. 4234	283.3	269.6	13.7	41.62	10	7	0.4657	83		4221 vs. 4234	19.68	14.75	4.927	6.621	9	7	1.052	81		4221 vs. 4234	51.16	39.65	11.51	10.03	9	8	1.624	83		4221 vs. 4234	303.6	303.6	-0.0182	37.83	8	9	0.0006802	81		4221 vs. 4234	6.791	6.084	0.7067	1.491	8	7	0.6703	74
	4221 vs. 4243	283.3	292.6	-9.248	38.8	10	9	0.3371	83		4221 vs. 4243	19.68	25.65	-5.972	6.193	9	9	1.364	81		4221 vs. 4243	51.16	60.8	-9.636	9.481	9	10	1.437	83		4221 vs. 4243	303.6	270.8	32.76	36.93	8	10	1.254	81		4221 vs. 4243	6.791	7.74	-0.9485	1.4	8	9	0.9582	74
	4221 vs. 4255	283.3	480.8	-197.5	37.77	10	10	7.394	83		4221 vs. 4255	19.68	27.1	-7.424	6.037	9	10	1.739	81		4221 vs. 4255	51.16	68.5	-17.34	9.481	9	10	2.586	83		4221 vs. 4255	303.6	370.3	-66.69	36.93	8	10	2.554	81		4221 vs. 4255	6.791	9.536	-2.745	1.367	8	10	2.841	74
	4221 vs. 4261	283.3	436.2	-152.9	37.77	10	10	5.724	83		4221 vs. 4261	19.68	31.75	-12.07	6.037	9	10	2.828	81		4221 vs. 4261	51.16	64.88	-13.72	9.481	9	10	2.046	83		4221 vs. 4261	303.6	287.4	16.14	38.93	8	8	0.5864	81		4221 vs. 4261	6.791	2.522	4.269	1.44	8	8	4.191	74
	4221 vs. 4262	283.3	492.7	-209.3	37.77	10	10	7.839	83		4221 vs. 4262	19.68	36.91	-17.23	6.037	9	10	4.037	81		4221 vs. 4262	51.16	81.55	-30.38	9.727	9	9	4.417	83		4221 vs. 4262	303.6	190.5	113.1	38.93	8	8	4.108	81		4221 vs. 4262	6.791	0.5519	6.239	1.44	8	8	6.125	74
	4221 vs. 4265	283.3	494.6	-211.2	38.8	10	9	7.699	83		4221 vs. 4265	19.68	39.25	-19.57	6.384	9	8	4.334	81		4221 vs. 4265	51.16	87.58	-36.41	9.727	9	9	5.294	83		4221 vs. 4265	303.6	290.6	13	36.93	8	10	0.4979	81		4221 vs. 4265	6.791	4.497	2.294	1.491	8	7	2.175	74
	4221 vs. 4266	283.3	483.9	-200.6	38.8	10	9	7.312	83		4221 vs. 4266	19.68	45.83	-26.15	6.193	9	9	5.971	81		4221 vs. 4266	51.16	99.91	-48.74	9.727	9	9	7.086	83		4221 vs. 4266	303.6	381.6	-78.07	36.93	8	10	2.99	81		4221 vs. 4266	6.791	7.346	-0.5548	1.44	8	8	0.5447	74
	4234 vs. 4243	269.6	292.6	-22.95	42.56	7	9	0.7627	83		4234 vs. 4243	14.75	25.65	-10.9	6.621	7	9	2.328	81		4234 vs. 4243	39.65	60.8	-21.15	9.788	8	10	3.056	83		4234 vs. 4243	303.6	270.8	32.78	35.77	9	10	1.296	81		4234 vs. 4243	6.084	7.74	-1.655	1.452	7	9	1.612	74
	4234 vs. 4255	269.6	480.8	-211.2	41.62	7	10	7.175	83		4234 vs. 4255	14.75	27.1	-12.35	6.475	7	10	2.698	81		4234 vs. 4255	39.65	68.5	-28.85	9.788	8	10	4.168	83		4234 vs. 4255	303.6	370.3	-66.67	35.77	9	10	2.636	81		4234 vs. 4255	6.084	9.536	-3.452	1.42	7	10	3.439	74
	4234 vs. 4261	269.6	436.2	-166.6	41.62	7	10	5.66	83		4234 vs. 4261	14.75	31.75	-17	6.475	7	10	3.713	81		4234 vs. 4261	39.65	64.88	-25.23	9.788	8	10	3.645	83		4234 vs. 4261	303.6	287.4	16.16	37.83	9	8	0.6041	81		4234 vs. 4261	6.084	2.522	3.562	1.491	7	8	3.378	74
	4234 vs. 4262	269.6	492.7	-223	41.62	7	10	7.579	83		4234 vs. 4262	14.75	36.91	-22.16	6.475	7	10	4.84	81		4234 vs. 4262	39.65	81.55	-41.9	10.03	8	9	5.91	83		4234 vs. 4262	303.6	190.5	113.1	37.83	9	8	4.228	81		4234 vs. 4262	6.084	0.5519	5.532	1.491	7	8	5.247	74
	4234 vs. 4265	269.6	494.6	-224.9	42.56	7	9	7.475	83		4234 vs. 4265	14.75	39.25	-24.49	6.8	7	8	5.094	81		4234 vs. 4265	39.65	87.58	-47.93	10.03	8	9	6.76	83		4234 vs. 4265	303.6	290.6	13.02	35.77	9	10	0.5147	81		4234 vs. 4265	6.084	4.497	1.587	1.54	7	7	1.457	74
	4234 vs. 4266	269.6	483.9	-214.3	42.56	7	9	7.122	83		4234 vs. 4266	14.75	45.83	-31.08	6.621	7	9	6.638	81		4234 vs. 4266	39.65	99.91	-60.25	10.03	8	9	8.499	83		4234 vs. 4266	303.6	381.6	-78.06	35.77	9	10	3.086	81		4234 vs. 4266	6.084	7.346	-1.261	1.491	7	8	1.197	74
	4243 vs. 4255	292.6	480.8	-188.2	38.8	9	10	6.86	83		4243 vs. 4255	25.65	27.1	-1.451	6.037	9	10	0.34	81		4243 vs. 4255	60.8	68.5	-7.7	9.228	10	10	1.18	83		4243 vs. 4255	270.8	370.3	-99.45	34.82	10	10	4.039	81		4243 vs. 4255	7.74	9.536	-1.797	1.324	9	10	1.92	74
	4243 vs. 4261	292.6	436.2	-143.6	38.8	9	10	5.234	83		4243 vs. 4261	25.65	31.75	-6.099	6.037	9	10	1.429	81		4243 vs. 4261	60.8	64.88	-4.08	9.228	10	10	0.6252	83		4243 vs. 4261	270.8	287.4	-16.62	36.93	10	8	0.6363	81		4243 vs. 4261	7.74	2.522	5.217	1.4	9	8	5.271	74
	4243 vs. 4262	292.6	492.7	-200.1	38.8	9	10	7.293	83		4243 vs. 4262	25.65	36.91	-11.26	6.037	9	10	2.637	81		4243 vs. 4262	60.8	81.55	-20.75	9.481	10	9	3.095	83		4243 vs. 4262	270.8	190.5	80.33	36.93	10	8	3.076	81		4243 vs. 4262	7.74	0.5519	7.188	1.4	9	8	7.261	74
	4243 vs. 4265	292.6	494.6	-202	39.81	9	9	7.176	83		4243 vs. 4265	25.65	39.25	-13.59	6.384	9	8	3.011	81		4243 vs. 4265	60.8	87.58	-26.78	9.481	10	9	3.994	83		4243 vs. 4265	270.8	290.6	-19.76	34.82	10	10	0.8025	81		4243 vs. 4265	7.74	4.497	3.242	1.452	9	7	3.158	74
	4243 vs. 4266	292.6	483.9	-191.4	39.81	9	9	6.798	83		4243 vs. 4266	25.65	45.83	-20.18	6.193	9	9	4.607	81		4243 vs. 4266	60.8	99.91	-39.1	9.481	10	9	5.833	83		4243 vs. 4266	270.8	381.6	-110.8	34.82	10	10	4.502	81		4243 vs. 4266	7.74	7.346	0.3937	1.4	9	8	0.3977	74
	4255 vs. 4261	480.8	436.2	44.59	37.77	10	10	1.67	83		4255 vs. 4261	27.1	31.75	-4.648	5.876	10	10	1.119	81		4255 vs. 4261	68.5	64.88	3.621	9.228	10	10	0.5549	83		4255 vs. 4261	370.3	287.4	82.83	36.93	10	8	3.172	81		4255 vs. 4261	9.536	2.522	7.014	1.367	10	8	7.259	74
	4255 vs. 4262	480.8	492.7	-11.89	37.77	10	10	0.4451	83		4255 vs. 4262	27.1	36.91	-9.807	5.876	10	10	2.36	81		4255 vs. 4262	68.5	81.55	-13.05	9.481	10	9	1.946	83		4255 vs. 4262	370.3	190.5	179.8	36.93	10	8	6.884	81		4255 vs. 4262	9.536	0.5519	8.984	1.367	10	8	9.298	74
	4255 vs. 4265	480.8	494.6	-13.79	38.8	10	9	0.5027	83		4255 vs. 4265	27.1	39.25	-12.14	6.232	10	8	2.755	81		4255 vs. 4265	68.5	87.58	-19.08	9.481	10	9	2.846	83		4255 vs. 4265	370.3	290.6	79.69	34.82	10	10	3.237	81		4255 vs. 4265	9.536	4.497	5.039	1.42	10	7	5.019	74
	4255 vs. 4266	480.8	483.9	-3.162	38.8	10	9	0.1152	83		4255 vs. 4266	27.1	45.83	-18.73	6.037	10	9	4.387	81		4255 vs. 4266	68.5	99.91	-31.4	9.481	10	9	4.685	83		4255 vs. 4266	370.3	381.6	-11.39	34.82	10	10	0.4625	81		4255 vs. 4266	9.536	7.346	2.191	1.367	10	8	2.267	74
	4261 vs. 4262	436.2	492.7	-56.48	37.77	10	10	2.115	83		4261 vs. 4262	31.75	36.91	-5.159	5.876	10	10	1.242	81		4261 vs. 4262	64.88	81.55	-16.67	9.481	10	9	2.486	83		4261 vs. 4262	287.4	190.5	96.95	38.93	8	8	3.522	81		4261 vs. 4262	2.522	0.5519	1.971	1.44	8	8	1.935	74
	4261 vs. 4265	436.2	494.6	-58.39	38.8	10	9	2.128	83		4261 vs. 4265	31.75	39.25	-7.494	6.232	10	8	1.701	81		4261 vs. 4265	64.88	87.58	-22.7	9.481	10	9	3.386	83		4261 vs. 4265	287.4	290.6	-3.14	36.93	8	10	0.1203	81		4261 vs. 4265	2.522	4.497	-1.975	1.491	8	7	1.873	74
	4261 vs. 4266	436.2	483.9	-47.76	38.8	10	9	1.741	83		4261 vs. 4266	31.75	45.83	-14.08	6.037	10	9	3.298	81		4261 vs. 4266	64.88	99.91	-35.02	9.481	10	9	5.225	83		4261 vs. 4266	287.4	381.6	-94.22	36.93	8	10	3.608	81		4261 vs. 4266	2.522	7.346	-4.823	1.44	8	8	4.735	74
	4262 vs. 4265	492.7	494.6	-1.908	38.8	10	9	0.06956	83		4262 vs. 4265	36.91	39.25	-2.335	6.232	10	8	0.5299	81		4262 vs. 4265	81.55	87.58	-6.03	9.727	9	9	0.8768	83		4262 vs. 4265	190.5	290.6	-100.1	36.93	8	10	3.833	81		4262 vs. 4265	0.5519	4.497	-3.946	1.491	8	7	3.742	74
	4262 vs. 4266	492.7	483.9	8.723	38.8	10	9	0.3179	83		4262 vs. 4266	36.91	45.83	-8.919	6.037	10	9	2.09	81		4262 vs. 4266	81.55	99.91	-18.36	9.727	9	9	2.669	83		4262 vs. 4266	190.5	381.6	-191.2	36.93	8	10	7.32	81		4262 vs. 4266	0.5519	7.346	-6.794	1.44	8	8	6.67	74
	4265 vs. 4266	494.6	483.9	10.63	39.81	9	9	0.3777	83		4265 vs. 4266	39.25	45.83	-6.584	6.384	8	9	1.459	81		4265 vs. 4266	87.58	99.91	-12.33	9.727	9	9	1.792	83		4265 vs. 4266	290.6	381.6	-91.08	34.82	10	10	3.699	81		4265 vs. 4266	4.497	7.346	-2.848	1.491	7	8	2.702	74
	Compact letter display										Compact letter display										Compact letter display										Compact letter display										Compact letter display
	4265	A									4266	A									4266	A									4266	A									4255	A
	4262	A									4265	A B									4265	A B									4255	A									4220	A B
	4266	A									4262	A B									4262	A B C									4220	A									4243	A B
	4255	A									4261	A C									4255	B D									4218	A									4266	A B
	4261	A B									4255	A C									4261	B D									4234	A B									4221	A B C
	4220	B C									4243	B C									4243	B D									4221	A B									4218	A B C
	4243	C									4218	B C									4221	C D									4265	A B									4234	A B C
	4221	C									4221	B C									4220	D									4261	A B									4265	B D
	4234	C									4220	B C									4218	D									4243	A B									4261	C D
	4218	C									4234	C									4234	D									4262	B									4262	D
	Extended data Fig 5B
	PO43- - Shoot FH 2022
	4218										4220										4221										4234										4243
	155.915	116.015	112.829	93.3099	160.693	241.922	217.572	264.525	136.618	57.7616	60.048	169.703	172.779	316.265	230.458	293.434	55.3379	364.909	345.993	132.986	171.166	305.146	110.002	183.807	143.294	89.663	70.9578	77.6289	89.1961		38.6253	111.778	163.323	122.08	121.259	36.4981	103.208				247.443	53.8359	146.806	129.423	140.777	128.872	164.82	129.233	45.1587
	#1	#2	#3	#4	#5	#6	#7	#8	#9	#10	#1	#2	#3	#4	#5	#6	#7	#8	#9	#10	#1	#2	#3	#4	#5	#6	#7	#8	#9		#1	#2	#3	#4	#5	#6	#7				#1	#2	#3	#4	#5	#6	#7	#8	#9
	SO42- Shoot FH 2022
	4218										4220										4221										4234										4243
	116.062	80.5577	61.6013	111.029	86.12	144.021	142.046	133.591	114.969	58.3314	52.9173	168.928	162.714	160.535	112.405	66.2876	124.833	145.67			102.531	176.586	100.34	185.986	76.1471	60.9299	69.8437	62.5058	51.3732	120.969	35.8256	138.707	118.422	93.5374	108.495	193.717	31.9622	107.024			84.1559	82.5476	95.5212	109.908	135.591	136.029	111.55	165.464	24.3165
	#1	#2	#3	#4	#5	#6	#7	#8	#9	#10	#1	#2	#3	#4	#5	#6	#7	#8			#1	#2	#3	#4	#5	#6	#7	#8	#9	#10	#1	#2	#3	#4	#5	#6	#7	#8			#1	#2	#3	#4	#5	#6	#7	#8	#9
	Cl- - Shoot FH 2022
	4218										4220										4221										4234										4243
	16.7068	14.7841	12.2849	34.0856	27.2214	17.9059	25.0224	33.3833	13.1081	18.1485	19.2648	29.3116	25.583	45.2638	24.555	60.4103	23.2123	34.8434	27.5444		31.7623	57.3758	20.4776	38.7329	22.8064	19.1424	13.7828	11.9859	11.0418	20.8902	0*	11.5748	36.0259	29.0014	33.7356	31.5593	7.29145	25.6005			39.6462	15.8467	13.7749	22.6102	29.8403	42.318	12.5716	24.2906	10.6577
	#1	#2	#3	#4	#5	#6	#7	#8	#9	#10	#1	#2	#3	#4	#5	#6	#7	#8	#9		#1	#2	#3	#4	#5	#6	#7	#8	#9	#10	#1	#2	#3	#4	#5	#6	#7	#8			#1	#2	#3	#4	#5	#6	#7	#8	#9
	PO43- - Root FH 2022
	4218										4220										4221										4234										4243
	9.39957	10.292	16.1738	13.702	11.3304	11.6982	10.6005	7.64822			10.0703	12.4563	9.37013	9.48546	18.4441	21.9715	7.78877	12.372	8.54446	11.6534	9.1047	13.9758	17.3006	7.79685	12.6032	12.0485	14.8605	10.3543	11.5108		13.9735	11.0995	14.3993	13.3236	9.48674	16.1336	11.9075	8.58561			19.0998	16.7002	11.5341	21.051	11.7466	11.6529	9.4976	8.01132	21.8932
	#1	#2	#3	#4	#5	#6	#7	#8			#1	#2	#3	#4	#5	#6	#7	#8	#9	#10	#1	#2	#3	#4	#5	#6	#7	#8	#9		#1	#2	#3	#4	#5	#6	#7	#8			#1	#2	#3	#4	#5	#6	#7	#8	#9
	SO42- Root FH 2022
	4218										4220										4221										4234										4243
	36.3476	25.3153	35.9121	44.8331	36.1289	36.2681	23.8291				38.1583	44.3087	34.1212	27.4858	60.9912	23.0216	27.3577	25.8067	43.5796		24.3821	26.6362	32.6754	30.259	28.523	37.1089	32.6995	43.9724			36.554	54.6493	47.5247	32.917	47.4657	27.8938	49.9552	39.0898			32.2336	41.553	29.152	57.6999	53.5896	41.5953	43.0603	41.1384	24.7016
	#1	#2	#3	#4	#5	#6	#7				#1	#2	#3	#4	#5	#6	#7	#8	#9		#1	#2	#3	#4	#5	#6	#7	#8			#1	#2	#3	#4	#5	#6	#7	#8			#1	#2	#3	#4	#5	#6	#7	#8	#9
	Cl- - Root FH 2022
	4218										4220										4221										4234										4243
	4.45083	6.86374	6.98445	9.3578	7.21363	10.879	4.85463	6.28035			9.64529	8.12072	6.3618	4.16024	14.5813	5.92635	5.22192	8.45605	6.04111		4.33971	6.70329	7.21065	7.1533	8.18413	11.0418	6.97548	5.48269	8.02847		6.85914	17.348	10.1844	7.07048	10.6168	8.01827	14.607	8.84542	6.61759		7.54372	6.92843	4.85242	10.8092	8.16631	8.08019	6.20892	7.49907	13.8924
	#1	#2	#3	#4	#5	#6	#7	#8			#1	#2	#3	#4	#5	#6	#7	#8	#9		#1	#2	#3	#4	#5	#6	#7	#8	#9		#1	#2	#3	#4	#5	#6	#7	#8	#9		#1	#2	#3	#4	#5	#6	#7	#8	#9
	PO43- shoot - statistics										SO42- shoot - statistics										Cl- shoot - statistics										PO43- root - statistics										SO42- root - statistics
	Number of families	1									Number of families	1									Number of families	1									Number of families	1									Number of families	1
	Number of comparisons per family	45									Number of comparisons per family	45									Number of comparisons per family	45									Number of comparisons per family	45									Number of comparisons per family	45
	Alpha	0.05									Alpha	0.05									Alpha	0.05									Alpha	0.05									Alpha	0.05
	Tukey's multiple comparisons test	Mean Diff.	95.00% CI of diff.	Below threshold?	Summary	Adjusted P Value					Tukey's multiple comparisons test	Mean Diff.	95.00% CI of diff.	Below threshold?	Summary	Adjusted P Value					Tukey's multiple comparisons test	Mean Diff.	95.00% CI of diff.	Below threshold?	Summary	Adjusted P Value					Tukey's multiple comparisons test	Mean Diff.	95.00% CI of diff.	Below threshold?	Summary	Adjusted P Value					Tukey's multiple comparisons test	Mean Diff.	95.00% CI of diff.	Below threshold?	Summary	Adjusted P Value
	4218 vs. 4220	-58.48	-143.2 to 26.28	No	ns	0.4362	A-B				4218 vs. 4220	-19.45	-76.13 to 37.22	No	ns	0.9817	A-B				4218 vs. 4220	-10.96	-25.12 to 3.206	No	ns	0.276	A-B				4218 vs. 4220	-0.8601	-6.144 to 4.424	No	ns	>0.9999	A-B				4218 vs. 4220	-2.002	-19.78 to 15.78	No	ns	>0.9999	A-B
	4218 vs. 4221	17.84	-69.23 to 104.9	No	ns	0.9996	A-C				4218 vs. 4221	4.111	-49.32 to 57.55	No	ns	>0.9999	A-C				4218 vs. 4221	-3.535	-17.32 to 10.25	No	ns	0.9978	A-C				4218 vs. 4221	-0.8172	-6.230 to 4.596	No	ns	>0.9999	A-C				4218 vs. 4221	2.059	-16.20 to 20.32	No	ns	>0.9999	A-C
	4218 vs. 4234	56.18	-37.21 to 149.6	No	ns	0.6312	A-D				4218 vs. 4234	1.371	-55.30 to 58.05	No	ns	>0.9999	A-D				4218 vs. 4234	-3.705	-18.89 to 11.48	No	ns	0.9985	A-D				4218 vs. 4234	-1.008	-6.578 to 4.562	No	ns	0.9999	A-D				4218 vs. 4234	-7.916	-26.18 to 10.34	No	ns	0.9203	A-D
	4218 vs. 4243	23.9	-63.18 to 111.0	No	ns	0.9963	A-E				4218 vs. 4243	2.411	-51.02 to 55.84	No	ns	>0.9999	A-E				4218 vs. 4243	-2.241	-16.40 to 11.92	No	ns	>0.9999	A-E				4218 vs. 4243	-2.442	-7.727 to 2.842	No	ns	0.8876	A-E				4218 vs. 4243	-6.434	-24.21 to 11.35	No	ns	0.9737	A-E
	4218 vs. 4255	51.89	-32.86 to 136.6	No	ns	0.6075	A-F				4218 vs. 4255	1.005	-52.43 to 54.44	No	ns	>0.9999	A-F				4218 vs. 4255	-0.2499	-14.03 to 13.53	No	ns	>0.9999	A-F				4218 vs. 4255	-1.567	-6.851 to 3.717	No	ns	0.9935	A-F				4218 vs. 4255	20.89	3.498 to 38.27	Yes	**	0.007	A-F
	4218 vs. 4261	79.83	-4.925 to 164.6	No	ns	0.0821	A-G				4218 vs. 4261	28.94	-24.49 to 82.38	No	ns	0.757	A-G				4218 vs. 4261	5.606	-8.179 to 19.39	No	ns	0.9456	A-G				4218 vs. 4261	0.7039	-4.580 to 5.988	No	ns	>0.9999	A-G				4218 vs. 4261	-10.93	-28.32 to 6.453	No	ns	0.5696	A-G
	4218 vs. 4262	65.27	-19.48 to 150.0	No	ns	0.2816	A-H				4218 vs. 4262	14.39	-39.05 to 67.82	No	ns	0.9968	A-H				4218 vs. 4262	-2.461	-16.25 to 11.32	No	ns	0.9999	A-H				4218 vs. 4262	1.871	-3.413 to 7.155	No	ns	0.9775	A-H				4218 vs. 4262	22	4.615 to 39.39	Yes	**	0.0035	A-H
	4218 vs. 4265	44.69	-42.38 to 131.8	No	ns	0.809	A-I				4218 vs. 4265	-6.189	-61.09 to 48.71	No	ns	>0.9999	A-I				4218 vs. 4265	-2.277	-16.44 to 11.88	No	ns	>0.9999	A-I				4218 vs. 4265	2.594	-2.691 to 7.878	No	ns	0.8467	A-I				4218 vs. 4265	-0.8099	-18.20 to 16.58	No	ns	>0.9999	A-I
	4218 vs. 4266	56.42	-33.48 to 146.3	No	ns	0.5733	A-J				4218 vs. 4266	5.532	-51.14 to 62.21	No	ns	>0.9999	A-J				4218 vs. 4266	1.465	-12.70 to 15.63	No	ns	>0.9999	A-J				4218 vs. 4266	2.832	-2.581 to 8.246	No	ns	0.792	A-J				4218 vs. 4266	-0.666	-18.45 to 17.11	No	ns	>0.9999	A-J
	4220 vs. 4221	76.32	-10.76 to 163.4	No	ns	0.1372	B-C				4220 vs. 4221	23.57	-33.11 to 80.24	No	ns	0.9379	B-C				4220 vs. 4221	7.421	-6.741 to 21.58	No	ns	0.7902	B-C				4220 vs. 4221	0.04285	-5.076 to 5.161	No	ns	>0.9999	B-C				4220 vs. 4221	4.06	-13.08 to 21.20	No	ns	0.9988	B-C
	4220 vs. 4234	114.7	21.26 to 208.0	Yes	**	0.0052	B-D				4220 vs. 4234	20.83	-38.92 to 80.57	No	ns	0.9797	B-D				4220 vs. 4234	7.251	-8.282 to 22.78	No	ns	0.8812	B-D				4220 vs. 4234	-0.148	-5.432 to 5.136	No	ns	>0.9999	B-D				4220 vs. 4234	-5.914	-23.06 to 11.23	No	ns	0.9809	B-D
	4220 vs. 4243	82.37	-4.700 to 169.4	No	ns	0.0794	B-E				4220 vs. 4243	21.86	-34.81 to 78.54	No	ns	0.9607	B-E				4220 vs. 4243	8.715	-5.815 to 23.24	No	ns	0.6355	B-E				4220 vs. 4243	-1.582	-6.564 to 3.400	No	ns	0.9894	B-E				4220 vs. 4243	-4.433	-21.06 to 12.20	No	ns	0.997	B-E
	4220 vs. 4255	110.4	25.61 to 195.1	Yes	**	0.0023	B-F				4220 vs. 4255	20.46	-36.22 to 77.13	No	ns	0.9744	B-F				4220 vs. 4255	10.71	-3.456 to 24.87	No	ns	0.3066	B-F				4220 vs. 4255	-0.7071	-5.689 to 4.275	No	ns	>0.9999	B-F				4220 vs. 4255	22.89	6.676 to 39.10	Yes	***	0.0006	B-F
	4220 vs. 4261	138.3	53.55 to 223.1	Yes	****	<0.0001	B-G				4220 vs. 4261	48.4	-8.279 to 105.1	No	ns	0.1619	B-G				4220 vs. 4261	16.56	2.400 to 30.72	Yes	**	0.0097	B-G				4220 vs. 4261	1.564	-3.418 to 6.546	No	ns	0.9902	B-G				4220 vs. 4261	-8.932	-25.14 to 7.279	No	ns	0.7373	B-G
	4220 vs. 4262	123.7	38.99 to 208.5	Yes	***	0.0004	B-H				4220 vs. 4262	33.84	-22.84 to 90.51	No	ns	0.6414	B-H				4220 vs. 4262	8.494	-5.668 to 22.66	No	ns	0.6354	B-H				4220 vs. 4262	2.731	-2.251 to 7.713	No	ns	0.7445	B-H				4220 vs. 4262	24	7.793 to 40.21	Yes	***	0.0003	B-H
	4220 vs. 4265	103.2	16.10 to 190.2	Yes	**	0.0083	B-I				4220 vs. 4265	13.27	-44.79 to 71.32	No	ns	0.9991	B-I				4220 vs. 4265	8.678	-5.852 to 23.21	No	ns	0.6409	B-I				4220 vs. 4265	3.454	-1.528 to 8.436	No	ns	0.43	B-I				4220 vs. 4265	1.192	-15.02 to 17.40	No	ns	>0.9999	B-I
	4220 vs. 4266	114.9	25.00 to 204.8	Yes	**	0.003	B-J				4220 vs. 4266	24.99	-34.76 to 84.73	No	ns	0.9357	B-J				4220 vs. 4266	12.42	-2.109 to 26.95	No	ns	0.1608	B-J				4220 vs. 4266	3.692	-1.426 to 8.811	No	ns	0.3723	B-J				4220 vs. 4266	1.336	-15.30 to 17.97	No	ns	>0.9999	B-J
	4221 vs. 4234	38.33	-57.17 to 133.8	No	ns	0.9496	C-D				4221 vs. 4234	-2.74	-59.42 to 53.94	No	ns	>0.9999	C-D				4221 vs. 4234	-0.17	-15.36 to 15.02	No	ns	>0.9999	C-D				4221 vs. 4234	-0.1909	-5.604 to 5.222	No	ns	>0.9999	C-D				4221 vs. 4234	-9.974	-27.62 to 7.667	No	ns	0.708	C-D
	4221 vs. 4243	6.055	-83.28 to 95.39	No	ns	>0.9999	C-E				4221 vs. 4243	-1.701	-55.14 to 51.73	No	ns	>0.9999	C-E				4221 vs. 4243	1.294	-12.87 to 15.46	No	ns	>0.9999	C-E				4221 vs. 4243	-1.625	-6.744 to 3.494	No	ns	0.9894	C-E				4221 vs. 4243	-8.493	-25.64 to 8.651	No	ns	0.8383	C-E
	4221 vs. 4255	34.05	-53.03 to 121.1	No	ns	0.9571	C-F				4221 vs. 4255	-3.106	-56.54 to 50.33	No	ns	>0.9999	C-F				4221 vs. 4255	3.285	-10.50 to 17.07	No	ns	0.9988	C-F				4221 vs. 4255	-0.7499	-5.869 to 4.369	No	ns	>0.9999	C-F				4221 vs. 4255	18.83	2.091 to 35.56	Yes	*	0.0154	C-F
	4221 vs. 4261	61.98	-25.09 to 149.1	No	ns	0.3907	C-G				4221 vs. 4261	24.83	-28.60 to 78.27	No	ns	0.8841	C-G				4221 vs. 4261	9.141	-4.644 to 22.92	No	ns	0.4947	C-G				4221 vs. 4261	1.521	-3.597 to 6.640	No	ns	0.9934	C-G				4221 vs. 4261	-12.99	-29.73 to 3.743	No	ns	0.2707	C-G
	4221 vs. 4262	47.43	-39.65 to 134.5	No	ns	0.7507	C-H				4221 vs. 4262	10.27	-43.16 to 63.71	No	ns	0.9998	C-H				4221 vs. 4262	1.073	-12.71 to 14.86	No	ns	>0.9999	C-H				4221 vs. 4262	2.688	-2.430 to 7.807	No	ns	0.7884	C-H				4221 vs. 4262	19.94	3.208 to 36.68	Yes	**	0.0077	C-H
	4221 vs. 4265	26.85	-62.48 to 116.2	No	ns	0.9928	C-I				4221 vs. 4265	-10.3	-65.20 to 44.60	No	ns	0.9998	C-I				4221 vs. 4265	1.257	-12.90 to 15.42	No	ns	>0.9999	C-I				4221 vs. 4265	3.411	-1.708 to 8.529	No	ns	0.4879	C-I				4221 vs. 4265	-2.868	-19.60 to 13.87	No	ns	>0.9999	C-I
	4221 vs. 4266	38.57	-53.51 to 130.7	No	ns	0.935	C-J				4221 vs. 4266	1.421	-55.25 to 58.10	No	ns	>0.9999	C-J				4221 vs. 4266	5	-9.162 to 19.16	No	ns	0.9779	C-J				4221 vs. 4266	3.65	-1.602 to 8.901	No	ns	0.4264	C-J				4221 vs. 4266	-2.725	-19.87 to 14.42	No	ns	>0.9999	C-J
	4234 vs. 4243	-32.28	-127.8 to 63.22	No	ns	0.9835	D-E				4234 vs. 4243	1.039	-55.64 to 57.71	No	ns	>0.9999	D-E				4234 vs. 4243	1.464	-14.07 to 17.00	No	ns	>0.9999	D-E				4234 vs. 4243	-1.434	-6.719 to 3.850	No	ns	0.9966	D-E				4234 vs. 4243	1.481	-15.66 to 18.63	No	ns	>0.9999	D-E
	4234 vs. 4255	-4.289	-97.68 to 89.10	No	ns	>0.9999	D-F				4234 vs. 4255	-0.3661	-57.04 to 56.31	No	ns	>0.9999	D-F				4234 vs. 4255	3.455	-11.73 to 18.64	No	ns	0.9991	D-F				4234 vs. 4255	-0.559	-5.843 to 4.725	No	ns	>0.9999	D-F				4234 vs. 4255	28.8	12.07 to 45.54	Yes	****	<0.0001	D-F
	4234 vs. 4261	23.65	-69.74 to 117.0	No	ns	0.998	D-G				4234 vs. 4261	27.57	-29.10 to 84.25	No	ns	0.8531	D-G				4234 vs. 4261	9.311	-5.879 to 24.50	No	ns	0.6063	D-G				4234 vs. 4261	1.712	-3.572 to 6.996	No	ns	0.9878	D-G				4234 vs. 4261	-3.018	-19.75 to 13.72	No	ns	0.9999	D-G
	4234 vs. 4262	9.091	-84.30 to 102.5	No	ns	>0.9999	D-H				4234 vs. 4262	13.01	-43.66 to 69.69	No	ns	0.9991	D-H				4234 vs. 4262	1.243	-13.95 to 16.43	No	ns	>0.9999	D-H				4234 vs. 4262	2.879	-2.405 to 8.164	No	ns	0.7511	D-H				4234 vs. 4262	29.92	13.18 to 46.65	Yes	****	<0.0001	D-H
	4234 vs. 4265	-11.48	-107.0 to 84.02	No	ns	>0.9999	D-I				4234 vs. 4265	-7.56	-65.62 to 50.50	No	ns	>0.9999	D-I				4234 vs. 4265	1.427	-14.11 to 16.96	No	ns	>0.9999	D-I				4234 vs. 4265	3.602	-1.683 to 8.886	No	ns	0.4548	D-I				4234 vs. 4265	7.106	-9.630 to 23.84	No	ns	0.9293	D-I
	4234 vs. 4266	0.2384	-97.84 to 98.32	No	ns	>0.9999	D-J				4234 vs. 4266	4.161	-55.58 to 63.90	No	ns	>0.9999	D-J				4234 vs. 4266	5.17	-10.36 to 20.70	No	ns	0.9852	D-J				4234 vs. 4266	3.84	-1.573 to 9.254	No	ns	0.3963	D-J				4234 vs. 4266	7.25	-9.895 to 24.39	No	ns	0.9309	D-J
	4243 vs. 4255	27.99	-59.08 to 115.1	No	ns	0.9883	E-F				4243 vs. 4255	-1.405	-54.84 to 52.03	No	ns	>0.9999	E-F				4243 vs. 4255	1.991	-12.17 to 16.15	No	ns	>0.9999	E-F				4243 vs. 4255	0.8752	-4.107 to 5.857	No	ns	0.9999	E-F				4243 vs. 4255	27.32	11.11 to 43.53	Yes	****	<0.0001	E-F
	4243 vs. 4261	55.93	-31.14 to 143.0	No	ns	0.5404	E-G				4243 vs. 4261	26.53	-26.90 to 79.97	No	ns	0.8374	E-G				4243 vs. 4261	7.847	-6.315 to 22.01	No	ns	0.7323	E-G				4243 vs. 4261	3.146	-1.836 to 8.128	No	ns	0.5653	E-G				4243 vs. 4261	-4.5	-20.71 to 11.71	No	ns	0.996	E-G
	4243 vs. 4262	41.37	-45.70 to 128.4	No	ns	0.8695	E-H				4243 vs. 4262	11.97	-41.46 to 65.41	No	ns	0.9992	E-H				4243 vs. 4262	-0.2203	-14.38 to 13.94	No	ns	>0.9999	E-H				4243 vs. 4262	4.313	-0.6686 to 9.296	No	ns	0.1487	E-H				4243 vs. 4262	28.44	12.23 to 44.65	Yes	****	<0.0001	E-H
	4243 vs. 4265	20.8	-68.54 to 110.1	No	ns	0.999	E-I				4243 vs. 4265	-8.599	-63.50 to 46.30	No	ns	>0.9999	E-I				4243 vs. 4265	-0.03621	-14.57 to 14.49	No	ns	>0.9999	E-I				4243 vs. 4265	5.036	0.05388 to 10.02	Yes	*	0.0454	E-I				4243 vs. 4265	5.624	-10.59 to 21.84	No	ns	0.9801	E-I
	4243 vs. 4266	32.52	-59.57 to 124.6	No	ns	0.9778	E-J				4243 vs. 4266	3.122	-53.55 to 59.80	No	ns	>0.9999	E-J				4243 vs. 4266	3.706	-10.82 to 18.24	No	ns	0.9979	E-J				4243 vs. 4266	5.275	0.1561 to 10.39	Yes	*	0.038	E-J				4243 vs. 4266	5.768	-10.86 to 22.40	No	ns	0.9802	E-J
	4255 vs. 4261	27.94	-56.81 to 112.7	No	ns	0.9861	F-G				4255 vs. 4261	27.94	-25.50 to 81.37	No	ns	0.7924	F-G				4255 vs. 4261	5.856	-7.929 to 19.64	No	ns	0.9296	F-G				4255 vs. 4261	2.271	-2.711 to 7.253	No	ns	0.8957	F-G				4255 vs. 4261	-31.82	-47.60 to -16.04	Yes	****	<0.0001	F-G
	4255 vs. 4262	13.38	-71.37 to 98.13	No	ns	>0.9999	F-H				4255 vs. 4262	13.38	-40.05 to 66.81	No	ns	0.9982	F-H				4255 vs. 4262	-2.211	-16.00 to 11.57	No	ns	>0.9999	F-H				4255 vs. 4262	3.438	-1.544 to 8.420	No	ns	0.4366	F-H				4255 vs. 4262	1.116	-14.66 to 16.90	No	ns	>0.9999	F-H
	4255 vs. 4265	-7.194	-94.27 to 79.88	No	ns	>0.9999	F-I				4255 vs. 4265	-7.194	-62.09 to 47.70	No	ns	>0.9999	F-I				4255 vs. 4265	-2.027	-16.19 to 12.13	No	ns	>0.9999	F-I				4255 vs. 4265	4.161	-0.8214 to 9.143	No	ns	0.185	F-I				4255 vs. 4265	-21.7	-37.47 to -5.917	Yes	***	0.001	F-I
	4255 vs. 4266	4.527	-85.36 to 94.42	No	ns	>0.9999	F-J				4255 vs. 4266	4.527	-52.15 to 61.20	No	ns	>0.9999	F-J				4255 vs. 4266	1.715	-12.45 to 15.88	No	ns	>0.9999	F-J				4255 vs. 4266	4.4	-0.7191 to 9.518	No	ns	0.1556	F-J				4255 vs. 4266	-21.55	-37.76 to -5.341	Yes	**	0.0017	F-J
	4261 vs. 4262	-14.56	-99.31 to 70.19	No	ns	>0.9999	G-H				4261 vs. 4262	-14.56	-67.99 to 38.88	No	ns	0.9965	G-H				4261 vs. 4262	-8.067	-21.85 to 5.717	No	ns	0.6671	G-H				4261 vs. 4262	1.167	-3.815 to 6.149	No	ns	0.9989	G-H				4261 vs. 4262	32.94	17.16 to 48.71	Yes	****	<0.0001	G-H
	4261 vs. 4265	-35.13	-122.2 to 51.94	No	ns	0.948	G-I				4261 vs. 4265	-35.13	-90.03 to 19.77	No	ns	0.5461	G-I				4261 vs. 4265	-7.883	-22.05 to 6.279	No	ns	0.7272	G-I				4261 vs. 4265	1.89	-3.092 to 6.872	No	ns	0.9648	G-I				4261 vs. 4265	10.12	-5.655 to 25.90	No	ns	0.5411	G-I
	4261 vs. 4266	-23.41	-113.3 to 66.48	No	ns	0.9975	G-J				4261 vs. 4266	-23.41	-80.09 to 33.27	No	ns	0.9403	G-J				4261 vs. 4266	-4.141	-18.30 to 10.02	No	ns	0.9941	G-J				4261 vs. 4266	2.128	-2.990 to 7.247	No	ns	0.9381	G-J				4261 vs. 4266	10.27	-5.943 to 26.48	No	ns	0.5594	G-J
	4262 vs. 4265	-20.57	-107.6 to 66.50	No	ns	0.9988	H-I				4262 vs. 4265	-20.57	-75.47 to 34.32	No	ns	0.9673	H-I				4262 vs. 4265	0.184	-13.98 to 14.35	No	ns	>0.9999	H-I				4262 vs. 4265	0.7225	-4.260 to 5.705	No	ns	>0.9999	H-I				4262 vs. 4265	-22.81	-38.59 to -7.033	Yes	***	0.0004	H-I
	4262 vs. 4266	-8.853	-98.74 to 81.04	No	ns	>0.9999	H-J				4262 vs. 4266	-8.853	-65.53 to 47.82	No	ns	>0.9999	H-J				4262 vs. 4266	3.927	-10.24 to 18.09	No	ns	0.996	H-J				4262 vs. 4266	0.9613	-4.157 to 6.080	No	ns	0.9998	H-J				4262 vs. 4266	-22.67	-38.88 to -6.457	Yes	***	0.0008	H-J
	4265 vs. 4266	11.72	-80.36 to 103.8	No	ns	>0.9999	I-J				4265 vs. 4266	11.72	-46.34 to 69.78	No	ns	0.9997	I-J				4265 vs. 4266	3.743	-10.79 to 18.27	No	ns	0.9977	I-J				4265 vs. 4266	0.2388	-4.880 to 5.357	No	ns	>0.9999	I-J				4265 vs. 4266	0.144	-16.07 to 16.36	No	ns	>0.9999	I-J
	Test details	Mean 1	Mean 2	Mean Diff.	SE of diff.	n1	n2	q	DF		Test details	Mean 1	Mean 2	Mean Diff.	SE of diff.	n1	n2	q	DF		Test details	Mean 1	Mean 2	Mean Diff.	SE of diff.	n1	n2	q	DF		Test details	Mean 1	Mean 2	Mean Diff.	SE of diff.	n1	n2	q	DF		Test details	Mean 1	Mean 2	Mean Diff.	SE of diff.	n1	n2	q	DF
	4218 vs. 4220	155.7	214.2	-58.48	26.06	10	10	3.174	82		4218 vs. 4220	104.8	124.3	-19.45	17.43	10	8	1.578	83		4218 vs. 4220	21.27	32.22	-10.96	4.356	10	9	3.557	83		4218 vs. 4220	11.36	12.22	-0.8601	1.626	8	10	0.7481	84		4218 vs. 4220	34.09	36.09	-2.002	5.463	7	9	0.5182	80
	4218 vs. 4221	155.7	137.9	17.84	26.77	10	9	0.9425	82		4218 vs. 4221	104.8	100.7	4.111	16.43	10	10	0.3538	83		4218 vs. 4221	21.27	24.8	-3.535	4.24	10	10	1.179	83		4218 vs. 4221	11.36	12.17	-0.8172	1.665	8	9	0.6939	84		4218 vs. 4221	34.09	32.03	2.059	5.611	7	8	0.5189	80
	4218 vs. 4234	155.7	99.54	56.18	28.71	10	7	2.767	82		4218 vs. 4234	104.8	103.5	1.371	17.43	10	8	0.1113	83		4218 vs. 4234	21.27	24.97	-3.705	4.672	10	7	1.121	83		4218 vs. 4234	11.36	12.36	-1.008	1.714	8	8	0.8319	84		4218 vs. 4234	34.09	42.01	-7.916	5.611	7	8	1.995	80
	4218 vs. 4243	155.7	131.8	23.9	26.77	10	9	1.262	82		4218 vs. 4243	104.8	102.4	2.411	16.43	10	10	0.2074	83		4218 vs. 4243	21.27	23.51	-2.241	4.356	10	9	0.7276	83		4218 vs. 4243	11.36	13.8	-2.442	1.626	8	10	2.124	84		4218 vs. 4243	34.09	40.52	-6.434	5.463	7	9	1.666	80
	4218 vs. 4255	155.7	103.8	51.89	26.06	10	10	2.816	82		4218 vs. 4255	104.8	103.8	1.005	16.43	10	10	0.08651	83		4218 vs. 4255	21.27	21.52	-0.2499	4.24	10	10	0.08337	83		4218 vs. 4255	11.36	12.92	-1.567	1.626	8	10	1.363	84		4218 vs. 4255	34.09	13.2	20.89	5.342	7	10	5.529	80
	4218 vs. 4261	155.7	75.89	79.83	26.06	10	10	4.332	82		4218 vs. 4261	104.8	75.89	28.94	16.43	10	10	2.491	83		4218 vs. 4261	21.27	15.66	5.606	4.24	10	10	1.87	83		4218 vs. 4261	11.36	10.65	0.7039	1.626	8	10	0.6123	84		4218 vs. 4261	34.09	45.02	-10.93	5.342	7	10	2.894	80
	4218 vs. 4262	155.7	90.45	65.27	26.06	10	10	3.542	82		4218 vs. 4262	104.8	90.45	14.39	16.43	10	10	1.238	83		4218 vs. 4262	21.27	23.73	-2.461	4.24	10	10	0.821	83		4218 vs. 4262	11.36	9.484	1.871	1.626	8	10	1.628	84		4218 vs. 4262	34.09	12.09	22	5.342	7	10	5.824	80
	4218 vs. 4265	155.7	111	44.69	26.77	10	9	2.361	82		4218 vs. 4265	104.8	111	-6.189	16.88	10	9	0.5183	83		4218 vs. 4265	21.27	23.54	-2.277	4.356	10	9	0.7394	83		4218 vs. 4265	11.36	8.762	2.594	1.626	8	10	2.256	84		4218 vs. 4265	34.09	34.9	-0.8099	5.342	7	10	0.2144	80
	4218 vs. 4266	155.7	99.3	56.42	27.64	10	8	2.887	82		4218 vs. 4266	104.8	99.3	5.532	17.43	10	8	0.4488	83		4218 vs. 4266	21.27	19.8	1.465	4.356	10	9	0.4757	83		4218 vs. 4266	11.36	8.523	2.832	1.665	8	9	2.405	84		4218 vs. 4266	34.09	34.76	-0.666	5.463	7	9	0.1724	80
	4220 vs. 4221	214.2	137.9	76.32	26.77	10	9	4.031	82		4220 vs. 4221	124.3	100.7	23.57	17.43	8	10	1.912	83		4220 vs. 4221	32.22	24.8	7.421	4.356	9	10	2.409	83		4220 vs. 4221	12.22	12.17	0.04285	1.575	10	9	0.03848	84		4220 vs. 4221	36.09	32.03	4.06	5.268	9	8	1.09	80
	4220 vs. 4234	214.2	99.54	114.7	28.71	10	7	5.647	82		4220 vs. 4234	124.3	103.5	20.83	18.37	8	8	1.603	83		4220 vs. 4234	32.22	24.97	7.251	4.778	9	7	2.146	83		4220 vs. 4234	12.22	12.36	-0.148	1.626	10	8	0.1288	84		4220 vs. 4234	36.09	42.01	-5.914	5.268	9	8	1.588	80
	4220 vs. 4243	214.2	131.8	82.37	26.77	10	9	4.351	82		4220 vs. 4243	124.3	102.4	21.86	17.43	8	10	1.774	83		4220 vs. 4243	32.22	23.51	8.715	4.469	9	9	2.758	83		4220 vs. 4243	12.22	13.8	-1.582	1.533	10	10	1.46	84		4220 vs. 4243	36.09	40.52	-4.433	5.11	9	9	1.227	80
	4220 vs. 4255	214.2	103.8	110.4	26.06	10	10	5.99	82		4220 vs. 4255	124.3	103.8	20.46	17.43	8	10	1.66	83		4220 vs. 4255	32.22	21.52	10.71	4.356	9	10	3.476	83		4220 vs. 4255	12.22	12.92	-0.7071	1.533	10	10	0.6523	84		4220 vs. 4255	36.09	13.2	22.89	4.981	9	10	6.498	80
	4220 vs. 4261	214.2	75.89	138.3	26.06	10	10	7.506	82		4220 vs. 4261	124.3	75.89	48.4	17.43	8	10	3.926	83		4220 vs. 4261	32.22	15.66	16.56	4.356	9	10	5.377	83		4220 vs. 4261	12.22	10.65	1.564	1.533	10	10	1.443	84		4220 vs. 4261	36.09	45.02	-8.932	4.981	9	10	2.536	80
	4220 vs. 4262	214.2	90.45	123.7	26.06	10	10	6.716	82		4220 vs. 4262	124.3	90.45	33.84	17.43	8	10	2.745	83		4220 vs. 4262	32.22	23.73	8.494	4.356	9	10	2.758	83		4220 vs. 4262	12.22	9.484	2.731	1.533	10	10	2.52	84		4220 vs. 4262	36.09	12.09	24	4.981	9	10	6.815	80
	4220 vs. 4265	214.2	111	103.2	26.77	10	9	5.45	82		4220 vs. 4265	124.3	111	13.27	17.86	8	9	1.051	83		4220 vs. 4265	32.22	23.54	8.678	4.469	9	9	2.746	83		4220 vs. 4265	12.22	8.762	3.454	1.533	10	10	3.186	84		4220 vs. 4265	36.09	34.9	1.192	4.981	9	10	0.3384	80
	4220 vs. 4266	214.2	99.3	114.9	27.64	10	8	5.879	82		4220 vs. 4266	124.3	99.3	24.99	18.37	8	8	1.923	83		4220 vs. 4266	32.22	19.8	12.42	4.469	9	9	3.931	83		4220 vs. 4266	12.22	8.523	3.692	1.575	10	9	3.316	84		4220 vs. 4266	36.09	34.76	1.336	5.11	9	9	0.3696	80
	4221 vs. 4234	137.9	99.54	38.33	29.36	9	7	1.846	82		4221 vs. 4234	100.7	103.5	-2.74	17.43	10	8	0.2223	83		4221 vs. 4234	24.8	24.97	-0.17	4.672	10	7	0.05147	83		4221 vs. 4234	12.17	12.36	-0.1909	1.665	9	8	0.1621	84		4221 vs. 4234	32.03	42.01	-9.974	5.42	8	8	2.602	80
	4221 vs. 4243	137.9	131.8	6.055	27.47	9	9	0.3117	82		4221 vs. 4243	100.7	102.4	-1.701	16.43	10	10	0.1464	83		4221 vs. 4243	24.8	23.51	1.294	4.356	10	9	0.42	83		4221 vs. 4243	12.17	13.8	-1.625	1.575	9	10	1.459	84		4221 vs. 4243	32.03	40.52	-8.493	5.268	8	9	2.28	80
	4221 vs. 4255	137.9	103.8	34.05	26.77	9	10	1.798	82		4221 vs. 4255	100.7	103.8	-3.106	16.43	10	10	0.2673	83		4221 vs. 4255	24.8	21.52	3.285	4.24	10	10	1.096	83		4221 vs. 4255	12.17	12.92	-0.7499	1.575	9	10	0.6734	84		4221 vs. 4255	32.03	13.2	18.83	5.142	8	10	5.178	80
	4221 vs. 4261	137.9	75.89	61.98	26.77	9	10	3.274	82		4221 vs. 4261	100.7	75.89	24.83	16.43	10	10	2.137	83		4221 vs. 4261	24.8	15.66	9.141	4.24	10	10	3.049	83		4221 vs. 4261	12.17	10.65	1.521	1.575	9	10	1.366	84		4221 vs. 4261	32.03	45.02	-12.99	5.142	8	10	3.573	80
	4221 vs. 4262	137.9	90.45	47.43	26.77	9	10	2.505	82		4221 vs. 4262	100.7	90.45	10.27	16.43	10	10	0.8841	83		4221 vs. 4262	24.8	23.73	1.073	4.24	10	10	0.358	83		4221 vs. 4262	12.17	9.484	2.688	1.575	9	10	2.414	84		4221 vs. 4262	32.03	12.09	19.94	5.142	8	10	5.485	80
	4221 vs. 4265	137.9	111	26.85	27.47	9	9	1.383	82		4221 vs. 4265	100.7	111	-10.3	16.88	10	9	0.8627	83		4221 vs. 4265	24.8	23.54	1.257	4.356	10	9	0.4082	83		4221 vs. 4265	12.17	8.762	3.411	1.575	9	10	3.063	84		4221 vs. 4265	32.03	34.9	-2.868	5.142	8	10	0.7889	80
	4221 vs. 4266	137.9	99.3	38.57	28.31	9	8	1.927	82		4221 vs. 4266	100.7	99.3	1.421	17.43	10	8	0.1153	83		4221 vs. 4266	24.8	19.8	5	4.356	10	9	1.623	83		4221 vs. 4266	12.17	8.523	3.65	1.616	9	9	3.194	84		4221 vs. 4266	32.03	34.76	-2.725	5.268	8	9	0.7315	80
	4234 vs. 4243	99.54	131.8	-32.28	29.36	7	9	1.555	82		4234 vs. 4243	103.5	102.4	1.039	17.43	8	10	0.08431	83		4234 vs. 4243	24.97	23.51	1.464	4.778	7	9	0.4332	83		4234 vs. 4243	12.36	13.8	-1.434	1.626	8	10	1.248	84		4234 vs. 4243	42.01	40.52	1.481	5.268	8	9	0.3977	80
	4234 vs. 4255	99.54	103.8	-4.289	28.71	7	10	0.2112	82		4234 vs. 4255	103.5	103.8	-0.3661	17.43	8	10	0.0297	83		4234 vs. 4255	24.97	21.52	3.455	4.672	7	10	1.046	83		4234 vs. 4255	12.36	12.92	-0.559	1.626	8	10	0.4863	84		4234 vs. 4255	42.01	13.2	28.8	5.142	8	10	7.921	80
	4234 vs. 4261	99.54	75.89	23.65	28.71	7	10	1.165	82		4234 vs. 4261	103.5	75.89	27.57	17.43	8	10	2.237	83		4234 vs. 4261	24.97	15.66	9.311	4.672	7	10	2.818	83		4234 vs. 4261	12.36	10.65	1.712	1.626	8	10	1.489	84		4234 vs. 4261	42.01	45.02	-3.018	5.142	8	10	0.8301	80
	4234 vs. 4262	99.54	90.45	9.091	28.71	7	10	0.4477	82		4234 vs. 4262	103.5	90.45	13.01	17.43	8	10	1.056	83		4234 vs. 4262	24.97	23.73	1.243	4.672	7	10	0.3764	83		4234 vs. 4262	12.36	9.484	2.879	1.626	8	10	2.504	84		4234 vs. 4262	42.01	12.09	29.92	5.142	8	10	8.228	80
	4234 vs. 4265	99.54	111	-11.48	29.36	7	9	0.553	82		4234 vs. 4265	103.5	111	-7.56	17.86	8	9	0.5987	83		4234 vs. 4265	24.97	23.54	1.427	4.778	7	9	0.4225	83		4234 vs. 4265	12.36	8.762	3.602	1.626	8	10	3.133	84		4234 vs. 4265	42.01	34.9	7.106	5.142	8	10	1.954	80
	4234 vs. 4266	99.54	99.3	0.2384	30.16	7	8	0.01118	82		4234 vs. 4266	103.5	99.3	4.161	18.37	8	8	0.3203	83		4234 vs. 4266	24.97	19.8	5.17	4.778	7	9	1.53	83		4234 vs. 4266	12.36	8.523	3.84	1.665	8	9	3.261	84		4234 vs. 4266	42.01	34.76	7.25	5.268	8	9	1.946	80
	4243 vs. 4255	131.8	103.8	27.99	26.77	9	10	1.479	82		4243 vs. 4255	102.4	103.8	-1.405	16.43	10	10	0.1209	83		4243 vs. 4255	23.51	21.52	1.991	4.356	9	10	0.6465	83		4243 vs. 4255	13.8	12.92	0.8752	1.533	10	10	0.8075	84		4243 vs. 4255	40.52	13.2	27.32	4.981	9	10	7.757	80
	4243 vs. 4261	131.8	75.89	55.93	26.77	9	10	2.954	82		4243 vs. 4261	102.4	75.89	26.53	16.43	10	10	2.283	83		4243 vs. 4261	23.51	15.66	7.847	4.356	9	10	2.548	83		4243 vs. 4261	13.8	10.65	3.146	1.533	10	10	2.903	84		4243 vs. 4261	40.52	45.02	-4.5	4.981	9	10	1.278	80
	4243 vs. 4262	131.8	90.45	41.37	26.77	9	10	2.185	82		4243 vs. 4262	102.4	90.45	11.97	16.43	10	10	1.03	83		4243 vs. 4262	23.51	23.73	-0.2203	4.356	9	10	0.07151	83		4243 vs. 4262	13.8	9.484	4.313	1.533	10	10	3.98	84		4243 vs. 4262	40.52	12.09	28.44	4.981	9	10	8.074	80
	4243 vs. 4265	131.8	111	20.8	27.47	9	9	1.071	82		4243 vs. 4265	102.4	111	-8.599	16.88	10	9	0.7202	83		4243 vs. 4265	23.51	23.54	-0.03621	4.469	9	9	0.01146	83		4243 vs. 4265	13.8	8.762	5.036	1.533	10	10	4.646	84		4243 vs. 4265	40.52	34.9	5.624	4.981	9	10	1.597	80
	4243 vs. 4266	131.8	99.3	32.52	28.31	9	8	1.624	82		4243 vs. 4266	102.4	99.3	3.122	17.43	10	8	0.2533	83		4243 vs. 4266	23.51	19.8	3.706	4.469	9	9	1.173	83		4243 vs. 4266	13.8	8.523	5.275	1.575	10	9	4.737	84		4243 vs. 4266	40.52	34.76	5.768	5.11	9	9	1.596	80
	4255 vs. 4261	103.8	75.89	27.94	26.06	10	10	1.516	82		4255 vs. 4261	103.8	75.89	27.94	16.43	10	10	2.404	83		4255 vs. 4261	21.52	15.66	5.856	4.24	10	10	1.953	83		4255 vs. 4261	12.92	10.65	2.271	1.533	10	10	2.095	84		4255 vs. 4261	13.2	45.02	-31.82	4.848	10	10	9.282	80
	4255 vs. 4262	103.8	90.45	13.38	26.06	10	10	0.7262	82		4255 vs. 4262	103.8	90.45	13.38	16.43	10	10	1.151	83		4255 vs. 4262	21.52	23.73	-2.211	4.24	10	10	0.7377	83		4255 vs. 4262	12.92	9.484	3.438	1.533	10	10	3.172	84		4255 vs. 4262	13.2	12.09	1.116	4.848	10	10	0.3256	80
	4255 vs. 4265	103.8	111	-7.194	26.77	10	9	0.38	82		4255 vs. 4265	103.8	111	-7.194	16.88	10	9	0.6025	83		4255 vs. 4265	21.52	23.54	-2.027	4.356	10	9	0.6583	83		4255 vs. 4265	12.92	8.762	4.161	1.533	10	10	3.839	84		4255 vs. 4265	13.2	34.9	-21.7	4.848	10	10	6.329	80
	4255 vs. 4266	103.8	99.3	4.527	27.64	10	8	0.2316	82		4255 vs. 4266	103.8	99.3	4.527	17.43	10	8	0.3673	83		4255 vs. 4266	21.52	19.8	1.715	4.356	10	9	0.5569	83		4255 vs. 4266	12.92	8.523	4.4	1.575	10	9	3.951	84		4255 vs. 4266	13.2	34.76	-21.55	4.981	10	9	6.119	80
	4261 vs. 4262	75.89	90.45	-14.56	26.06	10	10	0.7901	82		4261 vs. 4262	75.89	90.45	-14.56	16.43	10	10	1.253	83		4261 vs. 4262	15.66	23.73	-8.067	4.24	10	10	2.691	83		4261 vs. 4262	10.65	9.484	1.167	1.533	10	10	1.077	84		4261 vs. 4262	45.02	12.09	32.94	4.848	10	10	9.608	80
	4261 vs. 4265	75.89	111	-35.13	26.77	10	9	1.856	82		4261 vs. 4265	75.89	111	-35.13	16.88	10	9	2.942	83		4261 vs. 4265	15.66	23.54	-7.883	4.356	10	9	2.559	83		4261 vs. 4265	10.65	8.762	1.89	1.533	10	10	1.743	84		4261 vs. 4265	45.02	34.9	10.12	4.848	10	10	2.953	80
	4261 vs. 4266	75.89	99.3	-23.41	27.64	10	8	1.198	82		4261 vs. 4266	75.89	99.3	-23.41	17.43	10	8	1.899	83		4261 vs. 4266	15.66	19.8	-4.141	4.356	10	9	1.344	83		4261 vs. 4266	10.65	8.523	2.128	1.575	10	9	1.911	84		4261 vs. 4266	45.02	34.76	10.27	4.981	10	9	2.915	80
	4262 vs. 4265	90.45	111	-20.57	26.77	10	9	1.087	82		4262 vs. 4265	90.45	111	-20.57	16.88	10	9	1.723	83		4262 vs. 4265	23.73	23.54	0.184	4.356	10	9	0.05975	83		4262 vs. 4265	9.484	8.762	0.7225	1.533	10	10	0.6666	84		4262 vs. 4265	12.09	34.9	-22.81	4.848	10	10	6.654	80
	4262 vs. 4266	90.45	99.3	-8.853	27.64	10	8	0.453	82		4262 vs. 4266	90.45	99.3	-8.853	17.43	10	8	0.7182	83		4262 vs. 4266	23.73	19.8	3.927	4.356	10	9	1.275	83		4262 vs. 4266	9.484	8.523	0.9613	1.575	10	9	0.8632	84		4262 vs. 4266	12.09	34.76	-22.67	4.981	10	9	6.436	80
	4265 vs. 4266	111	99.3	11.72	28.31	9	8	0.5855	82		4265 vs. 4266	111	99.3	11.72	17.86	9	8	0.9283	83		4265 vs. 4266	23.54	19.8	3.743	4.469	9	9	1.184	83		4265 vs. 4266	8.762	8.523	0.2388	1.575	10	9	0.2144	84		4265 vs. 4266	34.9	34.76	0.144	4.981	10	9	0.04088	80
	Compact letter display										Compact letter display										Compact letter display										Compact letter display										Compact letter display
	4220	A									4220	A									4220	A									4243	A									4261	A
	4218	A B									4265	A									4234	A B									4255	A B									4234	A
	4221	A B									4218	A									4221	A B									4234	A B									4243	A
	4243	A B									4255	A									4262	A B									4220	A B									4220	A
	4265	B									4234	A									4265	A B									4221	A B									4265	A
	4255	B									4243	A									4243	A B									4218	A B									4266	A
	4234	B									4221	A									4255	A B									4261	A B									4218	A
	4266	B									4266	A									4218	A B									4262	A B									4221	A
	4262	B									4262	A									4266	A B									4265	B									4255	B
	4261	B									4261	A									4261	B									4266	B									4262	B
[truncated: 50 more columns]
