# Supplementary material for: Engineering vascular potassium transport increases yield and drought resilience of cassava
Source: Nat Plants. 2025 Dec 17;11(12):2498–510. doi: 10.1038/s41477-025-02159-7 (PMC12711561; doi:10.1038/s41477-025-02159-7)
Supplement: Supplementary file 15 — Statistical analysis and source data. [file 41477_2025_2159_MOESM15_ESM.xlsx]

## Sheet: Source data Extended Fig. 6
	Extended data Fig 6A
	Shoot Glucose FH 2022
	4218										4220										4221										4234										4243
	10.217	1.622	0.928	8.688	11.706	1.361	3.382	4.022	4.066	3.785	8.053	6.123	3.204	9.152	2.089	10.265	8.889	7.77			2.976	6.031	1.703	4.812	8.091	7.126	3.802	9.323	6.056		6.547	15.769	3.283	6.547	2.254	6.13	8.983	5.001	8.141		12.116	4.674	6.121	9.694	12.674	11.13	12.073	9.404
	#1	#2	#3	#4	#5	#6	#7	#8	#9	#10	#1	#2	#3	#4	#5	#6	#7	#8			#1	#2	#3	#4	#5	#6	#7	#8	#9		#1	#2	#3	#4	#5	#6	#7	#8	#9		#1	#2	#3	#4	#5	#6	#7	#8
	Shoot Fructose FH 2022
	4218										4220										4221										4234										4243
	5.707	4.834	2.519	0.646	4.375	3.306	2.202	1.46			1.203	3.248	5.382	1.932	9.402	8.17	5.332				3.733	5.519	2.468	5.563	5.346	3.667	4.961				2.931	2.932	1.351	1.055	5.883	5.949	3.806	1.29			2.523	3.756	2.6	6.52	9.936	3.94	10.361	10.113
	#1	#2	#3	#4	#5	#6	#7	#8			#1	#2	#3	#4	#5	#6	#7				#1	#2	#3	#4	#5	#6	#7				#1	#2	#3	#4	#5	#6	#7	#8			#1	#2	#3	#4	#5	#6	#7	#8
	Shoot Sucrose FH 2022
	4218										4220										4221										4234										4243
	83.224	61.056	58.048	47.831	69.971	56.159	69.533	54.748	54.425		41.558	150.607	54.37	53.819	50.752	91.388	58.281	127.181	66.005		85.177	71.651	74.585	76.78	54.755	72.525	77.124	53.532			57.225	154.665	40.868	37.777	37.573	59.603	41.829	42.279			69.355	63.721	65.546	67.34	42.244	76.235	74.035	75.011	62.498
	#1	#2	#3	#4	#5	#6	#7	#8	#9		#1	#2	#3	#4	#5	#6	#7	#8	#9		#1	#2	#3	#4	#5	#6	#7	#8			#1	#2	#3	#4	#5	#6	#7	#8			#1	#2	#3	#4	#5	#6	#7	#8	#9
	Shoot Starch FH 2022
	4218										4220										4221										4234										4243
	1068.05	777.543	749.825	1145.66	1105.4	804.878	973.638	803.399	888.765		647.955	773.414	237.959	717.992	1090.86	692.579	682.386	654.887			953.364	686.352	860.751	1108.22	1424.05	1070.47	991.461	808.071	613.862		1040.1	723.236	614.497	494.103	559.52	1001.86	686.901	1026.15			689.866	857.726	755.08	509.835	389.068	764.285	1234.82	919.984	1023.9
	#1	#2	#3	#4	#5	#6	#7	#8	#9		#1	#2	#3	#4	#5	#6	#7	#8			#1	#2	#3	#4	#5	#6	#7	#8	#9		#1	#2	#3	#4	#5	#6	#7	#8			#1	#2	#3	#4	#5	#6	#7	#8	#9
	Glucose shoot - statistics										Fructose shoot - statistics										Sucrose shoot - statistics										Starch shoot - statistics
	Number of families	1									Number of families	1									Number of families	1									Number of families	1
	Number of comparisons per family	45									Number of comparisons per family	45									Number of comparisons per family	45									Number of comparisons per family	45
	Alpha	0.05									Alpha	0.05									Alpha	0.05									Alpha	0.05
	Tukey's multiple comparisons test	Mean Diff.	95.00% CI of diff.	Below threshold?	Summary	Adjusted P Value					Tukey's multiple comparisons test	Mean Diff.	95.00% CI of diff.	Below threshold?	Summary	Adjusted P Value					Tukey's multiple comparisons test	Mean diff.	95.00% CI of diff.	Below threshold?	Summary	Adjusted P Value					Tukey's multiple comparisons test	Mean diff.	95.00% CI of diff.	Below threshold?	Summary	Adjusted P Value
	4218 vs. 4220	-1.965	-6.910 to 2.979	No	ns	0.9514	A-B				4218 vs. 4220	-1.822	-5.850 to 2.207	No	ns	0.8935	A-B				4218 vs. 4220	-15.44	-46.42 to 15.54	No	ns	0.8324	A-B				4218 vs. 4220	236.9	-111.1 to 584.9	No	ns	0.454	A-B
	4218 vs. 4221	-0.569	-5.359 to 4.221	No	ns	>0.9999	A-C				4218 vs. 4221	-1.334	-5.363 to 2.695	No	ns	0.9843	A-C				4218 vs. 4221	-9.1	-41.04 to 22.84	No	ns	0.995	A-C				4218 vs. 4221	-22.16	-359.8 to 315.5	No	ns	>0.9999	A-C
	4218 vs. 4234	-1.984	-6.774 to 2.806	No	ns	0.9377	A-D				4218 vs. 4234	-0.0185	-3.911 to 3.874	No	ns	>0.9999	A-D				4218 vs. 4234	2.689	-29.25 to 34.62	No	ns	>0.9999	A-D				4218 vs. 4234	155.8	-192.2 to 503.8	No	ns	0.9037	A-D
	4218 vs. 4243	-4.758	-9.703 to 0.1869	No	ns	0.0692	A-E				4218 vs. 4243	-3.088	-6.980 to 0.8048	No	ns	0.2384	A-E				4218 vs. 4243	-4.554	-35.54 to 26.43	No	ns	>0.9999	A-E				4218 vs. 4243	130.3	-207.3 to 467.9	No	ns	0.9599	A-E
	4218 vs. 4255	-1.87	-6.815 to 3.075	No	ns	0.9644	A-F				4218 vs. 4255	-1.989	-6.193 to 2.216	No	ns	0.8652	A-F				4218 vs. 4255	23.34	-7.640 to 54.33	No	ns	0.3094	A-F				4218 vs. 4255	186.3	-142.7 to 515.4	No	ns	0.7047	A-F
	4218 vs. 4261	-2.872	-7.817 to 2.073	No	ns	0.6724	A-G				4218 vs. 4261	-3.339	-7.777 to 1.099	No	ns	0.3054	A-G				4218 vs. 4261	18.65	-13.28 to 50.59	No	ns	0.6669	A-G				4218 vs. 4261	82.61	-255.0 to 420.2	No	ns	0.9984	A-G
	4218 vs. 4262	0.7719	-4.018 to 5.562	No	ns	>0.9999	A-H				4218 vs. 4262	0.6104	-3.282 to 4.503	No	ns	>0.9999	A-H				4218 vs. 4262	28.18	-2.803 to 59.16	No	ns	0.1062	A-H				4218 vs. 4262	62.18	-266.9 to 391.2	No	ns	0.9998	A-H
	4218 vs. 4265	-1.249	-6.039 to 3.541	No	ns	0.9974	A-I				4218 vs. 4265	-1.828	-5.720 to 2.064	No	ns	0.8699	A-I				4218 vs. 4265	19.88	-11.10 to 50.86	No	ns	0.5398	A-I				4218 vs. 4265	58.28	-279.3 to 395.9	No	ns	>0.9999	A-I
	4218 vs. 4266	1.015	-4.368 to 6.398	No	ns	0.9998	A-J				4218 vs. 4266	-0.706	-4.735 to 3.323	No	ns	0.9999	A-J				4218 vs. 4266	29.21	-1.773 to 60.19	No	ns	0.0814	A-J				4218 vs. 4266	-77.15	-454.6 to 300.3	No	ns	0.9996	A-J
	4220 vs. 4221	1.396	-3.669 to 6.462	No	ns	0.9961	B-C				4220 vs. 4221	0.4874	-3.674 to 4.648	No	ns	>0.9999	B-C				4220 vs. 4221	6.341	-25.60 to 38.28	No	ns	0.9997	B-C				4220 vs. 4221	-259	-607.0 to 88.98	No	ns	0.3259	B-C
	4220 vs. 4234	-0.01854	-5.084 to 5.047	No	ns	>0.9999	B-D				4220 vs. 4234	1.803	-2.226 to 5.832	No	ns	0.8992	B-D				4220 vs. 4234	18.13	-13.81 to 50.07	No	ns	0.7018	B-D				4220 vs. 4234	-81.04	-439.1 to 277.1	No	ns	0.9992	B-D
	4220 vs. 4243	-2.793	-8.005 to 2.420	No	ns	0.7646	B-E				4220 vs. 4243	-1.266	-5.295 to 2.763	No	ns	0.9891	B-E				4220 vs. 4243	10.89	-20.10 to 41.87	No	ns	0.9781	B-E				4220 vs. 4243	-106.6	-454.6 to 241.4	No	ns	0.9916	B-E
	4220 vs. 4255	0.09563	-5.117 to 5.308	No	ns	>0.9999	B-F				4220 vs. 4255	-0.167	-4.498 to 4.164	No	ns	>0.9999	B-F				4220 vs. 4255	38.78	7.801 to 69.77	Yes	**	0.0041	B-F				4220 vs. 4255	-50.53	-390.3 to 289.2	No	ns	>0.9999	B-F
	4220 vs. 4261	-0.9069	-6.119 to 4.306	No	ns	>0.9999	B-G				4220 vs. 4261	-1.517	-6.075 to 3.041	No	ns	0.9837	B-G				4220 vs. 4261	34.09	2.158 to 66.03	Yes	*	0.027	B-G				4220 vs. 4261	-154.3	-502.3 to 193.7	No	ns	0.909	B-G
	4220 vs. 4262	2.737	-2.328 to 7.803	No	ns	0.7556	B-H				4220 vs. 4262	2.432	-1.597 to 6.461	No	ns	0.6152	B-H				4220 vs. 4262	43.62	12.64 to 74.60	Yes	***	0.0007	B-H				4220 vs. 4262	-174.7	-514.4 to 165.0	No	ns	0.8055	B-H
	4220 vs. 4265	0.7167	-4.349 to 5.782	No	ns	>0.9999	B-I				4220 vs. 4265	-0.006536	-4.035 to 4.022	No	ns	>0.9999	B-I				4220 vs. 4265	35.32	4.336 to 66.30	Yes	*	0.0133	B-I				4220 vs. 4265	-178.6	-526.6 to 169.4	No	ns	0.8073	B-I
	4220 vs. 4266	2.98	-2.650 to 8.611	No	ns	0.7767	B-J				4220 vs. 4266	1.116	-3.045 to 5.277	No	ns	0.9966	B-J				4220 vs. 4266	44.65	13.67 to 75.63	Yes	***	0.0005	B-J				4220 vs. 4266	-314	-700.8 to 72.77	No	ns	0.2152	B-J
	4221 vs. 4234	-1.415	-6.329 to 3.499	No	ns	0.9945	C-D				4221 vs. 4234	1.316	-2.713 to 5.345	No	ns	0.9857	C-D				4221 vs. 4234	11.79	-21.07 to 44.65	No	ns	0.9749	C-D				4221 vs. 4234	178	-170.0 to 526.0	No	ns	0.8103	C-D
	4221 vs. 4243	-4.189	-9.255 to 0.8765	No	ns	0.1939	C-E				4221 vs. 4243	-1.753	-5.782 to 2.276	No	ns	0.9135	C-E				4221 vs. 4243	4.546	-27.39 to 36.48	No	ns	>0.9999	C-E				4221 vs. 4243	152.4	-185.2 to 490.1	No	ns	0.8992	C-E
	4221 vs. 4255	-1.301	-6.366 to 3.765	No	ns	0.9977	C-F				4221 vs. 4255	-0.6544	-4.985 to 3.677	No	ns	>0.9999	C-F				4221 vs. 4255	32.44	0.5068 to 64.38	Yes	*	0.0434	C-F				4221 vs. 4255	208.5	-120.6 to 537.6	No	ns	0.5575	C-F
	4221 vs. 4261	-2.303	-7.369 to 2.762	No	ns	0.8945	C-G				4221 vs. 4261	-2.005	-6.563 to 2.553	No	ns	0.9083	C-G				4221 vs. 4261	27.75	-5.108 to 60.62	No	ns	0.1722	C-G				4221 vs. 4261	104.8	-232.8 to 442.4	No	ns	0.9907	C-G
	4221 vs. 4262	1.341	-3.573 to 6.255	No	ns	0.9963	C-H				4221 vs. 4262	1.945	-2.084 to 5.973	No	ns	0.8508	C-H				4221 vs. 4262	37.28	5.344 to 69.22	Yes	*	0.01	C-H				4221 vs. 4262	84.34	-244.7 to 413.4	No	ns	0.9978	C-H
	4221 vs. 4265	-0.6798	-5.594 to 4.235	No	ns	>0.9999	C-I				4221 vs. 4265	-0.494	-4.523 to 3.535	No	ns	>0.9999	C-I				4221 vs. 4265	28.98	-2.958 to 60.91	No	ns	0.108	C-I				4221 vs. 4265	80.44	-257.2 to 418.1	No	ns	0.9987	C-I
	4221 vs. 4266	1.584	-3.910 to 7.078	No	ns	0.9945	C-J				4221 vs. 4266	0.6281	-3.533 to 4.789	No	ns	>0.9999	C-J				4221 vs. 4266	38.31	6.373 to 70.25	Yes	**	0.0072	C-J				4221 vs. 4266	-54.99	-432.5 to 322.5	No	ns	>0.9999	C-J
	4234 vs. 4243	-2.774	-7.840 to 2.291	No	ns	0.7414	D-E				4234 vs. 4243	-3.069	-6.961 to 0.8233	No	ns	0.2456	D-E				4234 vs. 4243	-7.243	-39.18 to 24.69	No	ns	0.9991	D-E				4234 vs. 4243	-25.55	-373.6 to 322.5	No	ns	>0.9999	D-E
	4234 vs. 4255	0.1142	-4.951 to 5.180	No	ns	>0.9999	D-F				4234 vs. 4255	-1.97	-6.174 to 2.234	No	ns	0.8715	D-F				4234 vs. 4255	20.65	-11.28 to 52.59	No	ns	0.5283	D-F				4234 vs. 4255	30.51	-309.2 to 370.2	No	ns	>0.9999	D-F
	4234 vs. 4261	-0.8883	-5.954 to 4.177	No	ns	0.9999	D-G				4234 vs. 4261	-3.32	-7.758 to 1.117	No	ns	0.3128	D-G				4234 vs. 4261	15.96	-16.90 to 48.83	No	ns	0.8522	D-G				4234 vs. 4261	-73.22	-421.2 to 274.8	No	ns	0.9995	D-G
	4234 vs. 4262	2.756	-2.158 to 7.670	No	ns	0.7147	D-H				4234 vs. 4262	0.6289	-3.263 to 4.521	No	ns	>0.9999	D-H				4234 vs. 4262	25.49	-6.445 to 57.43	No	ns	0.2353	D-H				4234 vs. 4262	-93.66	-433.4 to 246.1	No	ns	0.9961	D-H
	4234 vs. 4265	0.7352	-4.179 to 5.650	No	ns	>0.9999	D-I				4234 vs. 4265	-1.81	-5.702 to 2.083	No	ns	0.8766	D-I				4234 vs. 4265	17.19	-14.75 to 49.13	No	ns	0.7611	D-I				4234 vs. 4265	-97.55	-445.6 to 250.5	No	ns	0.9956	D-I
	4234 vs. 4266	2.999	-2.495 to 8.493	No	ns	0.7449	D-J				4234 vs. 4266	-0.6875	-4.716 to 3.341	No	ns	>0.9999	D-J				4234 vs. 4266	26.52	-5.416 to 58.46	No	ns	0.1899	D-J				4234 vs. 4266	-233	-619.8 to 153.8	No	ns	0.6271	D-J
	4243 vs. 4255	2.888	-2.324 to 8.101	No	ns	0.7283	E-F				4243 vs. 4255	1.099	-3.105 to 5.303	No	ns	0.9972	E-F				4243 vs. 4255	27.9	-3.085 to 58.88	No	ns	0.114	E-F				4243 vs. 4255	56.06	-273.0 to 385.1	No	ns	>0.9999	E-F
	4243 vs. 4261	1.886	-3.327 to 7.098	No	ns	0.9732	E-G				4243 vs. 4261	-0.2514	-4.689 to 4.186	No	ns	>0.9999	E-G				4243 vs. 4261	23.21	-8.728 to 55.14	No	ns	0.3594	E-G				4243 vs. 4261	-47.68	-385.3 to 289.9	No	ns	>0.9999	E-G
	4243 vs. 4262	5.53	0.4644 to 10.60	Yes	*	0.0215	E-H				4243 vs. 4262	3.698	-0.1944 to 7.590	No	ns	0.0761	E-H				4243 vs. 4262	32.73	1.752 to 63.72	Yes	*	0.0299	E-H				4243 vs. 4262	-68.11	-397.2 to 261.0	No	ns	0.9996	E-H
	4243 vs. 4265	3.509	-1.556 to 8.575	No	ns	0.4269	E-I				4243 vs. 4265	1.259	-2.633 to 5.152	No	ns	0.9866	E-I				4243 vs. 4265	24.43	-6.550 to 55.42	No	ns	0.2501	E-I				4243 vs. 4265	-72.01	-409.6 to 265.6	No	ns	0.9995	E-I
	4243 vs. 4266	5.773	0.1430 to 11.40	Yes	*	0.0399	E-J				4243 vs. 4266	2.381	-1.647 to 6.410	No	ns	0.6428	E-J				4243 vs. 4266	33.76	2.781 to 64.75	Yes	*	0.0218	E-J				4243 vs. 4266	-207.4	-584.9 to 170.0	No	ns	0.7389	E-J
	4255 vs. 4261	-1.003	-6.215 to 4.210	No	ns	0.9998	F-G				4255 vs. 4261	-1.35	-6.064 to 3.363	No	ns	0.9944	F-G				4255 vs. 4261	-4.689	-36.63 to 27.25	No	ns	>0.9999	F-G				4255 vs. 4261	-103.7	-432.8 to 225.3	No	ns	0.9896	F-G
	4255 vs. 4262	2.642	-2.424 to 7.707	No	ns	0.7912	F-H				4255 vs. 4262	2.599	-1.605 to 6.803	No	ns	0.583	F-H				4255 vs. 4262	4.837	-26.15 to 35.82	No	ns	>0.9999	F-H				4255 vs. 4262	-124.2	-444.5 to 196.1	No	ns	0.9587	F-H
	4255 vs. 4265	0.6211	-4.444 to 5.687	No	ns	>0.9999	F-I				4255 vs. 4265	0.1604	-4.044 to 4.365	No	ns	>0.9999	F-I				4255 vs. 4265	-3.465	-34.45 to 27.52	No	ns	>0.9999	F-I				4255 vs. 4265	-128.1	-457.1 to 201.0	No	ns	0.9577	F-I
	4255 vs. 4266	2.885	-2.745 to 8.515	No	ns	0.8075	F-J				4255 vs. 4266	1.283	-3.048 to 5.613	No	ns	0.9929	F-J				4255 vs. 4266	5.866	-25.12 to 36.85	No	ns	0.9998	F-J				4255 vs. 4266	-263.5	-633.3 to 106.3	No	ns	0.3877	F-J
	4261 vs. 4262	3.644	-1.421 to 8.710	No	ns	0.3726	G-H				4261 vs. 4262	3.949	-0.4886 to 8.387	No	ns	0.1219	G-H				4261 vs. 4262	9.526	-22.41 to 41.46	No	ns	0.993	G-H				4261 vs. 4262	-20.43	-349.5 to 308.6	No	ns	>0.9999	G-H
	4261 vs. 4265	1.624	-3.442 to 6.689	No	ns	0.9882	G-I				4261 vs. 4265	1.511	-2.927 to 5.949	No	ns	0.9811	G-I				4261 vs. 4265	1.225	-30.71 to 33.16	No	ns	>0.9999	G-I				4261 vs. 4265	-24.33	-361.9 to 313.3	No	ns	>0.9999	G-I
	4261 vs. 4266	3.887	-1.743 to 9.517	No	ns	0.4318	G-J				4261 vs. 4266	2.633	-1.925 to 7.191	No	ns	0.672	G-J				4261 vs. 4266	10.56	-21.38 to 42.49	No	ns	0.9856	G-J				4261 vs. 4266	-159.8	-537.2 to 217.7	No	ns	0.93	G-J
	4262 vs. 4265	-2.021	-6.935 to 2.894	No	ns	0.9404	H-I				4262 vs. 4265	-2.439	-6.331 to 1.454	No	ns	0.5645	H-I				4262 vs. 4265	-8.302	-39.28 to 22.68	No	ns	0.9969	H-I				4262 vs. 4265	-3.895	-333.0 to 325.2	No	ns	>0.9999	H-I
	4262 vs. 4266	0.2431	-5.251 to 5.737	No	ns	>0.9999	H-J				4262 vs. 4266	-1.316	-5.345 to 2.712	No	ns	0.9857	H-J				4262 vs. 4266	1.029	-29.95 to 32.01	No	ns	>0.9999	H-J				4262 vs. 4266	-139.3	-509.2 to 230.5	No	ns	0.9656	H-J
	4265 vs. 4266	2.264	-3.231 to 7.758	No	ns	0.9396	I-J				4265 vs. 4266	1.122	-2.907 to 5.151	No	ns	0.9954	I-J				4265 vs. 4266	9.331	-21.65 to 40.31	No	ns	0.9925	I-J				4265 vs. 4266	-135.4	-512.9 to 242.0	No	ns	0.9749	I-J
	Test details	Mean 1	Mean 2	Mean Diff.	SE of diff.	n1	n2	q	DF		Test details	Mean 1	Mean 2	Mean Diff.	SE of diff.	n1	n2	q	DF		Test details	Mean 1	Mean 2	Mean diff.	SE of diff.	n1	n2	q	DF		Test details	Mean 1	Mean 2	Mean diff.	SE of diff.	n1	n2	q	DF
	4218 vs. 4220	4.978	6.943	-1.965	1.516	10	8	1.834	74		4218 vs. 4220	3.131	4.953	-1.822	1.228	8	7	2.098	62		4218 vs. 4220	61.67	77.11	-15.44	9.509	9	9	2.296	77		4218 vs. 4220	924.1	687.3	236.9	106.8	9	8	3.136	77
	4218 vs. 4221	4.978	5.547	-0.569	1.468	10	9	0.548	74		4218 vs. 4221	3.131	4.465	-1.334	1.228	8	7	1.537	62		4218 vs. 4221	61.67	70.77	-9.1	9.802	9	8	1.313	77		4218 vs. 4221	924.1	946.3	-22.16	103.6	9	9	0.3024	77
	4218 vs. 4234	4.978	6.962	-1.984	1.468	10	9	1.911	74		4218 vs. 4234	3.131	3.15	-0.0185	1.186	8	8	0.02206	62		4218 vs. 4234	61.67	58.98	2.689	9.802	9	8	0.3879	77		4218 vs. 4234	924.1	768.3	155.8	106.8	9	8	2.063	77
	4218 vs. 4243	4.978	9.736	-4.758	1.516	10	8	4.439	74		4218 vs. 4243	3.131	6.219	-3.088	1.186	8	8	3.681	62		4218 vs. 4243	61.67	66.22	-4.554	9.509	9	9	0.6774	77		4218 vs. 4243	924.1	793.8	130.3	103.6	9	9	1.778	77
	4218 vs. 4255	4.978	6.848	-1.87	1.516	10	8	1.744	74		4218 vs. 4255	3.131	5.12	-1.989	1.281	8	6	2.195	62		4218 vs. 4255	61.67	38.32	23.34	9.509	9	9	3.472	77		4218 vs. 4255	924.1	737.8	186.3	101	9	10	2.609	77
	4218 vs. 4261	4.978	7.85	-2.872	1.516	10	8	2.68	74		4218 vs. 4261	3.131	6.47	-3.339	1.352	8	5	3.491	62		4218 vs. 4261	61.67	43.01	18.65	9.802	9	8	2.691	77		4218 vs. 4261	924.1	841.5	82.61	103.6	9	9	1.127	77
	4218 vs. 4262	4.978	4.206	0.7719	1.468	10	9	0.7435	74		4218 vs. 4262	3.131	2.521	0.6104	1.186	8	8	0.7277	62		4218 vs. 4262	61.67	33.49	28.18	9.509	9	9	4.191	77		4218 vs. 4262	924.1	862	62.18	101	9	10	0.8707	77
	4218 vs. 4265	4.978	6.226	-1.249	1.468	10	9	1.203	74		4218 vs. 4265	3.131	4.959	-1.828	1.186	8	8	2.18	62		4218 vs. 4265	61.67	41.79	19.88	9.509	9	9	2.956	77		4218 vs. 4265	924.1	865.8	58.28	103.6	9	9	0.7954	77
	4218 vs. 4266	4.978	3.963	1.015	1.65	10	6	0.8698	74		4218 vs. 4266	3.131	3.837	-0.706	1.228	8	7	0.8132	62		4218 vs. 4266	61.67	32.46	29.21	9.509	9	9	4.344	77		4218 vs. 4266	924.1	1001	-77.15	115.9	9	6	0.9418	77
	4220 vs. 4221	6.943	5.547	1.396	1.553	8	9	1.272	74		4220 vs. 4221	4.953	4.465	0.4874	1.268	7	7	0.5436	62		4220 vs. 4221	77.11	70.77	6.341	9.802	9	8	0.9148	77		4220 vs. 4221	687.3	946.3	-259	106.8	8	9	3.43	77
	4220 vs. 4234	6.943	6.962	-0.01854	1.553	8	9	0.01689	74		4220 vs. 4234	4.953	3.15	1.803	1.228	7	8	2.077	62		4220 vs. 4234	77.11	58.98	18.13	9.802	9	8	2.616	77		4220 vs. 4234	687.3	768.3	-81.04	109.9	8	8	1.043	77
	4220 vs. 4243	6.943	9.736	-2.793	1.598	8	8	2.472	74		4220 vs. 4243	4.953	6.219	-1.266	1.228	7	8	1.458	62		4220 vs. 4243	77.11	66.22	10.89	9.509	9	9	1.619	77		4220 vs. 4243	687.3	793.8	-106.6	106.8	8	9	1.411	77
	4220 vs. 4255	6.943	6.848	0.09563	1.598	8	8	0.08463	74		4220 vs. 4255	4.953	5.12	-0.167	1.32	7	6	0.1789	62		4220 vs. 4255	77.11	38.32	38.78	9.509	9	9	5.768	77		4220 vs. 4255	687.3	737.8	-50.53	104.3	8	10	0.6853	77
	4220 vs. 4261	6.943	7.85	-0.9069	1.598	8	8	0.8026	74		4220 vs. 4261	4.953	6.47	-1.517	1.389	7	5	1.545	62		4220 vs. 4261	77.11	43.01	34.09	9.802	9	8	4.919	77		4220 vs. 4261	687.3	841.5	-154.3	106.8	8	9	2.043	77
	4220 vs. 4262	6.943	4.206	2.737	1.553	8	9	2.493	74		4220 vs. 4262	4.953	2.521	2.432	1.228	7	8	2.801	62		4220 vs. 4262	77.11	33.49	43.62	9.509	9	9	6.487	77		4220 vs. 4262	687.3	862	-174.7	104.3	8	10	2.369	77
	4220 vs. 4265	6.943	6.226	0.7167	1.553	8	9	0.6527	74		4220 vs. 4265	4.953	4.959	-0.006536	1.228	7	8	0.007528	62		4220 vs. 4265	77.11	41.79	35.32	9.509	9	9	5.253	77		4220 vs. 4265	687.3	865.8	-178.6	106.8	8	9	2.365	77
	4220 vs. 4266	6.943	3.963	2.98	1.726	8	6	2.442	74		4220 vs. 4266	4.953	3.837	1.116	1.268	7	7	1.244	62		4220 vs. 4266	77.11	32.46	44.65	9.509	9	9	6.64	77		4220 vs. 4266	687.3	1001	-314	118.7	8	6	3.741	77
	4221 vs. 4234	5.547	6.962	-1.415	1.506	9	9	1.328	74		4221 vs. 4234	4.465	3.15	1.316	1.228	7	8	1.515	62		4221 vs. 4234	70.77	58.98	11.79	10.09	8	8	1.653	77		4221 vs. 4234	946.3	768.3	178	106.8	9	8	2.357	77
	4221 vs. 4243	5.547	9.736	-4.189	1.553	9	8	3.815	74		4221 vs. 4243	4.465	6.219	-1.753	1.228	7	8	2.02	62		4221 vs. 4243	70.77	66.22	4.546	9.802	8	9	0.6558	77		4221 vs. 4243	946.3	793.8	152.4	103.6	9	9	2.081	77
	4221 vs. 4255	5.547	6.848	-1.301	1.553	9	8	1.185	74		4221 vs. 4255	4.465	5.12	-0.6544	1.32	7	6	0.7012	62		4221 vs. 4255	70.77	38.32	32.44	9.802	8	9	4.681	77		4221 vs. 4255	946.3	737.8	208.5	101	9	10	2.92	77
	4221 vs. 4261	5.547	7.85	-2.303	1.553	9	8	2.098	74		4221 vs. 4261	4.465	6.47	-2.005	1.389	7	5	2.041	62		4221 vs. 4261	70.77	43.01	27.75	10.09	8	8	3.892	77		4221 vs. 4261	946.3	841.5	104.8	103.6	9	9	1.43	77
	4221 vs. 4262	5.547	4.206	1.341	1.506	9	9	1.259	74		4221 vs. 4262	4.465	2.521	1.945	1.228	7	8	2.24	62		4221 vs. 4262	70.77	33.49	37.28	9.802	8	9	5.379	77		4221 vs. 4262	946.3	862	84.34	101	9	10	1.181	77
	4221 vs. 4265	5.547	6.226	-0.6798	1.506	9	9	0.6381	74		4221 vs. 4265	4.465	4.959	-0.494	1.228	7	8	0.569	62		4221 vs. 4265	70.77	41.79	28.98	9.802	8	9	4.181	77		4221 vs. 4265	946.3	865.8	80.44	103.6	9	9	1.098	77
	4221 vs. 4266	5.547	3.963	1.584	1.684	9	6	1.33	74		4221 vs. 4266	4.465	3.837	0.6281	1.268	7	7	0.7006	62		4221 vs. 4266	70.77	32.46	38.31	9.802	8	9	5.527	77		4221 vs. 4266	946.3	1001	-54.99	115.9	9	6	0.6712	77
	4234 vs. 4243	6.962	9.736	-2.774	1.553	9	8	2.526	74		4234 vs. 4243	3.15	6.219	-3.069	1.186	8	8	3.659	62		4234 vs. 4243	58.98	66.22	-7.243	9.802	8	9	1.045	77		4234 vs. 4243	768.3	793.8	-25.55	106.8	8	9	0.3382	77
	4234 vs. 4255	6.962	6.848	0.1142	1.553	9	8	0.104	74		4234 vs. 4255	3.15	5.12	-1.97	1.281	8	6	2.175	62		4234 vs. 4255	58.98	38.32	20.65	9.802	8	9	2.98	77		4234 vs. 4255	768.3	737.8	30.51	104.3	8	10	0.4139	77
	4234 vs. 4261	6.962	7.85	-0.8883	1.553	9	8	0.809	74		4234 vs. 4261	3.15	6.47	-3.32	1.352	8	5	3.472	62		4234 vs. 4261	58.98	43.01	15.96	10.09	8	8	2.239	77		4234 vs. 4261	768.3	841.5	-73.22	106.8	8	9	0.9695	77
	4234 vs. 4262	6.962	4.206	2.756	1.506	9	9	2.587	74		4234 vs. 4262	3.15	2.521	0.6289	1.186	8	8	0.7498	62		4234 vs. 4262	58.98	33.49	25.49	9.802	8	9	3.678	77		4234 vs. 4262	768.3	862	-93.66	104.3	8	10	1.27	77
	4234 vs. 4265	6.962	6.226	0.7352	1.506	9	9	0.6902	74		4234 vs. 4265	3.15	4.959	-1.81	1.186	8	8	2.158	62		4234 vs. 4265	58.98	41.79	17.19	9.802	8	9	2.48	77		4234 vs. 4265	768.3	865.8	-97.55	106.8	8	9	1.292	77
	4234 vs. 4266	6.962	3.963	2.999	1.684	9	6	2.518	74		4234 vs. 4266	3.15	3.837	-0.6875	1.228	8	7	0.7919	62		4234 vs. 4266	58.98	32.46	26.52	9.802	8	9	3.826	77		4234 vs. 4266	768.3	1001	-233	118.7	8	6	2.776	77
	4243 vs. 4255	9.736	6.848	2.888	1.598	8	8	2.556	74		4243 vs. 4255	6.219	5.12	1.099	1.281	8	6	1.213	62		4243 vs. 4255	66.22	38.32	27.9	9.509	9	9	4.149	77		4243 vs. 4255	793.8	737.8	56.06	101	9	10	0.785	77
	4243 vs. 4261	9.736	7.85	1.886	1.598	8	8	1.669	74		4243 vs. 4261	6.219	6.47	-0.2514	1.352	8	5	0.2629	62		4243 vs. 4261	66.22	43.01	23.21	9.802	9	8	3.349	77		4243 vs. 4261	793.8	841.5	-47.68	103.6	9	9	0.6507	77
	4243 vs. 4262	9.736	4.206	5.53	1.553	8	9	5.036	74		4243 vs. 4262	6.219	2.521	3.698	1.186	8	8	4.409	62		4243 vs. 4262	66.22	33.49	32.73	9.509	9	9	4.868	77		4243 vs. 4262	793.8	862	-68.11	101	9	10	0.9537	77
	4243 vs. 4265	9.736	6.226	3.509	1.553	8	9	3.196	74		4243 vs. 4265	6.219	4.959	1.259	1.186	8	8	1.502	62		4243 vs. 4265	66.22	41.79	24.43	9.509	9	9	3.634	77		4243 vs. 4265	793.8	865.8	-72.01	103.6	9	9	0.9827	77
	4243 vs. 4266	9.736	3.963	5.773	1.726	8	6	4.731	74		4243 vs. 4266	6.219	3.837	2.381	1.228	8	7	2.743	62		4243 vs. 4266	66.22	32.46	33.76	9.509	9	9	5.021	77		4243 vs. 4266	793.8	1001	-207.4	115.9	9	6	2.532	77
	4255 vs. 4261	6.848	7.85	-1.003	1.598	8	8	0.8873	74		4255 vs. 4261	5.12	6.47	-1.35	1.436	6	5	1.329	62		4255 vs. 4261	38.32	43.01	-4.689	9.802	9	8	0.6766	77		4255 vs. 4261	737.8	841.5	-103.7	101	10	9	1.453	77
	4255 vs. 4262	6.848	4.206	2.642	1.553	8	9	2.406	74		4255 vs. 4262	5.12	2.521	2.599	1.281	6	8	2.869	62		4255 vs. 4262	38.32	33.49	4.837	9.509	9	9	0.7194	77		4255 vs. 4262	737.8	862	-124.2	98.3	10	10	1.786	77
	4255 vs. 4265	6.848	6.226	0.6211	1.553	8	9	0.5656	74		4255 vs. 4265	5.12	4.959	0.1604	1.281	6	8	0.1771	62		4255 vs. 4265	38.32	41.79	-3.465	9.509	9	9	0.5153	77		4255 vs. 4265	737.8	865.8	-128.1	101	10	9	1.793	77
	4255 vs. 4266	6.848	3.963	2.885	1.726	8	6	2.364	74		4255 vs. 4266	5.12	3.837	1.283	1.32	6	7	1.374	62		4255 vs. 4266	38.32	32.46	5.866	9.509	9	9	0.8724	77		4255 vs. 4266	737.8	1001	-263.5	113.5	10	6	3.283	77
	4261 vs. 4262	7.85	4.206	3.644	1.553	8	9	3.319	74		4261 vs. 4262	6.47	2.521	3.949	1.352	5	8	4.13	62		4261 vs. 4262	43.01	33.49	9.526	9.802	8	9	1.374	77		4261 vs. 4262	841.5	862	-20.43	101	9	10	0.2861	77
	4261 vs. 4265	7.85	6.226	1.624	1.553	8	9	1.479	74		4261 vs. 4265	6.47	4.959	1.511	1.352	5	8	1.58	62		4261 vs. 4265	43.01	41.79	1.225	9.802	8	9	0.1767	77		4261 vs. 4265	841.5	865.8	-24.33	103.6	9	9	0.332	77
	4261 vs. 4266	7.85	3.963	3.887	1.726	8	6	3.185	74		4261 vs. 4266	6.47	3.837	2.633	1.389	5	7	2.681	62		4261 vs. 4266	43.01	32.46	10.56	9.802	8	9	1.523	77		4261 vs. 4266	841.5	1001	-159.8	115.9	9	6	1.95	77
	4262 vs. 4265	4.206	6.226	-2.021	1.506	9	9	1.897	74		4262 vs. 4265	2.521	4.959	-2.439	1.186	8	8	2.907	62		4262 vs. 4265	33.49	41.79	-8.302	9.509	9	9	1.235	77		4262 vs. 4265	862	865.8	-3.895	101	10	9	0.05455	77
	4262 vs. 4266	4.206	3.963	0.2431	1.684	9	6	0.2041	74		4262 vs. 4266	2.521	3.837	-1.316	1.228	8	7	1.516	62		4262 vs. 4266	33.49	32.46	1.029	9.509	9	9	0.1531	77		4262 vs. 4266	862	1001	-139.3	113.5	10	6	1.736	77
	4265 vs. 4266	6.226	3.963	2.264	1.684	9	6	1.901	74		4265 vs. 4266	4.959	3.837	1.122	1.228	8	7	1.293	62		4265 vs. 4266	41.79	32.46	9.331	9.509	9	9	1.388	77		4265 vs. 4266	865.8	1001	-135.4	115.9	9	6	1.653	77
	Compact letter display										Compact letter display										Compact letter display										Compact letter display
	4243	A									4261	A									4220	A									4266	A
	4261	A B									4243	A									4221	A B									4221	A
	4234	A B									4255	A									4243	A B C									4218	A
	4220	A B									4265	A									4218	A D									4265	A
	4255	A B									4220	A									4234	A D									4262	A
	4265	A B									4221	A									4261	B D									4261	A
	4221	A B									4266	A									4265	B D									4243	A
	4218	A B									4234	A									4255	C D									4234	A
	4262	B									4218	A									4262	D									4255	A
	4266	B									4262	A									4266	D									4220	A
	Extended data Fig 6B
	Root Glucose FH 2022
	4218										4220										4221										4234										4243
	17.259	12.872	17.055	7.678	17.262	13.313	25.56	14.629	10.36		21.985	26.983	13.771	4.704	16.288	23.143	6.1	16.771			4.963	18.934	16.818	5.511	16.037	28.805	21.653				9.496	5.323	5.021	8.949	16.945	17.093	14.389				2.148	8.94	10.538	7.995	10.217	13.794	2.585	17.454
	#1	#2	#3	#4	#5	#6	#7	#8	#9		#1	#2	#3	#4	#5	#6	#7	#8			#1	#2	#3	#4	#5	#6	#7				#1	#2	#3	#4	#5	#6	#7				#1	#2	#3	#4	#5	#6	#7	#8
	Root Fructose FH 2022
	4218										4220										4221										4234										4243
	16.885	8.07	27.441	19.715	8.524	24.925	12.054	38.332	12.945	10.542	22.893	36.13	28.137	13.232	2.618	23.719	21.422	10.501	19.244	40.706	3.692	19.362	17.379	0.354	7.286	64.153	14.795	29.164	18.266		11.838	4.072	5.389	9.329	9.681	39.729	15.504	20.548			4.949	13.128	15.791	19.343	6.656	10.648	13.896	1.979	14.122
	#1	#2	#3	#4	#5	#6	#7	#8	#9	#10	#1	#2	#3	#4	#5	#6	#7	#8	#9	#10	#1	#2	#3	#4	#5	#6	#7	#8	#9		#1	#2	#3	#4	#5	#6	#7				#1	#2	#3	#4	#5	#6	#7	#8	#9
	Root Sucrose FH 2022
	4218										4220										4221										4234										4243
	187.426	166.153	236.765	196.692	189.545	209.227	195.896	328.738	206.519	163.362	142.644	208.965	146.926	143.191	54.817	251.778	185.747	148.33	186.713	194.246	151.05	183.767	204.66	128.079	174.462	183.622	166.042	165.923			166.076	68.925	30.511	155.884	194.535	153.712	242.067	165.724	225.814		79.495	143.617	157.453	173.512	133.579	160.249	223.827	64.577	181.681
	#1	#2	#3	#4	#5	#6	#7	#8	#9	#10	#1	#2	#3	#4	#5	#6	#7	#8	#9	#10	#1	#2	#3	#4	#5	#6	#7	#8			#1	#2	#3	#4	#5	#6	#7	#8	#9		#1	#2	#3	#4	#5	#6	#7	#8	#9
	Root Starch FH 2022
	4218										4220										4221										4234										4243
	1152.93	996.073	1248.16	1383.02	1337	1211.32	1345.78	1109.78	1166.91		1218.77	1384.86	1571.69	718.144	1772.49	1221.31	1337.49	1321.38	1388		1122.51	1271.29	1168.71	1234.06	1213.82	1350.57	1057.99	1279.85			1518.69	879.152	1107.37	1063.02	1046.46	1535.23	1333				1596.7	1496.99	1306.33	1334.99	1442.11	704.371	1231.7
	#1	#2	#3	#4	#5	#6	#7	#8	#9		#1	#2	#3	#4	#5	#6	#7	#8	#9		#1	#2	#3	#4	#5	#6	#7	#8			#1	#2	#3	#4	#5	#6	#7				#1	#2	#3	#4	#5	#6	#7
	Glucose shoot - statistics										Fructose shoot - statistics										Sucrose shoot - statistics										Starch shoot - statistics
	Number of families	1									Number of families	1									Number of families	1									Number of families	1
	Number of comparisons per family	45									Number of comparisons per family	45									Number of comparisons per family	45									Number of comparisons per family	45
	Alpha	0.05									Alpha	0.05									Alpha	0.05									Alpha	0.05
	Tukey's multiple comparisons test	Mean diff.	95.00% CI of diff.	Below threshold?	Summary	Adjusted P Value					Tukey's multiple comparisons test	Mean diff.	95.00% CI of diff.	Below threshold?	Summary	Adjusted P Value					Tukey's multiple comparisons test	Mean diff.	95.00% CI of diff.	Below threshold?	Summary	Adjusted P Value					Tukey's multiple comparisons test	Mean diff.	95.00% CI of diff.	Below threshold?	Summary	Adjusted P Value
	4218 vs. 4220	-1.108	-22.04 to 19.82	No	ns	>0.9999	A-B				4218 vs. 4220	-3.917	-24.78 to 16.95	No	ns	0.9998	A-B				4218 vs. 4220	41.7	-38.72 to 122.1	No	ns	0.8008	A-B				4218 vs. 4220	-109.2	-499.4 to 280.9	No	ns	0.9956	A-B
	4218 vs. 4221	-0.9932	-22.70 to 20.71	No	ns	>0.9999	A-C				4218 vs. 4221	-1.44	-22.87 to 19.99	No	ns	>0.9999	A-C				4218 vs. 4221	38.33	-46.97 to 123.6	No	ns	0.9037	A-C				4218 vs. 4221	4.425	-397.8 to 406.6	No	ns	>0.9999	A-C
	4218 vs. 4234	4.079	-17.63 to 25.79	No	ns	0.9998	A-D				4218 vs. 4234	3.432	-18.70 to 25.56	No	ns	>0.9999	A-D				4218 vs. 4234	52.12	-30.51 to 134.7	No	ns	0.5674	A-D				4218 vs. 4234	4.929	-412.2 to 422.0	No	ns	>0.9999	A-D
	4218 vs. 4243	5.901	-15.03 to 26.83	No	ns	0.9953	A-E				4218 vs. 4243	6.775	-14.66 to 28.21	No	ns	0.9898	A-E				4218 vs. 4243	61.59	-21.03 to 144.2	No	ns	0.3264	A-E				4218 vs. 4243	-85.11	-502.2 to 332.0	No	ns	0.9996	A-E
	4218 vs. 4255	-14.68	-35.61 to 6.247	No	ns	0.4082	A-F				4218 vs. 4255	-13.54	-34.40 to 7.319	No	ns	0.5268	A-F				4218 vs. 4255	36.61	-46.02 to 119.2	No	ns	0.911	A-F				4218 vs. 4255	-245.9	-636.0 to 144.3	No	ns	0.5637	A-F
	4218 vs. 4261	-33.6	-53.40 to -13.81	Yes	****	<0.0001	A-G				4218 vs. 4261	-21.61	-42.47 to -0.7471	Yes	*	0.0361	A-G				4218 vs. 4261	4.817	-75.60 to 85.24	No	ns	>0.9999	A-G				4218 vs. 4261	-353.4	-743.6 to 36.78	No	ns	0.1092	A-G
	4218 vs. 4262	-17.22	-37.52 to 3.089	No	ns	0.1676	A-H				4218 vs. 4262	-12.4	-33.26 to 8.463	No	ns	0.6486	A-H				4218 vs. 4262	15.67	-64.74 to 96.09	No	ns	0.9998	A-H				4218 vs. 4262	-633.4	-1024 to -243.3	Yes	****	<0.0001	A-H
	4218 vs. 4265	-12.93	-33.24 to 7.374	No	ns	0.5483	A-I				4218 vs. 4265	-1.026	-21.89 to 19.84	No	ns	>0.9999	A-I				4218 vs. 4265	46.46	-33.96 to 126.9	No	ns	0.6841	A-I				4218 vs. 4265	-826.7	-1229 to -424.5	Yes	****	<0.0001	A-I
	4218 vs. 4266	-12.43	-33.36 to 8.503	No	ns	0.644	A-J				4218 vs. 4266	-6.314	-27.18 to 14.55	No	ns	0.9925	A-J				4218 vs. 4266	35.77	-44.65 to 116.2	No	ns	0.909	A-J				4218 vs. 4266	-467.3	-857.5 to -77.17	Yes	**	0.0074	A-J
	4220 vs. 4221	0.1151	-22.18 to 22.41	No	ns	>0.9999	B-C				4220 vs. 4221	2.477	-18.96 to 23.91	No	ns	>0.9999	B-C				4220 vs. 4221	-3.365	-88.66 to 81.93	No	ns	>0.9999	B-C				4220 vs. 4221	113.7	-288.5 to 515.8	No	ns	0.9952	B-C
	4220 vs. 4234	5.187	-17.11 to 27.48	No	ns	0.9989	B-D				4220 vs. 4234	7.349	-14.78 to 29.48	No	ns	0.9855	B-D				4220 vs. 4234	10.42	-72.20 to 93.04	No	ns	>0.9999	B-D				4220 vs. 4234	114.2	-302.9 to 531.3	No	ns	0.9963	B-D
	4220 vs. 4243	7.009	-14.53 to 28.55	No	ns	0.9868	B-E				4220 vs. 4243	10.69	-10.74 to 32.13	No	ns	0.8346	B-E				4220 vs. 4243	19.89	-62.73 to 102.5	No	ns	0.9987	B-E				4220 vs. 4243	24.13	-393.0 to 441.2	No	ns	>0.9999	B-E
	4220 vs. 4255	-13.58	-35.11 to 7.962	No	ns	0.5629	B-F				4220 vs. 4255	-9.626	-30.49 to 11.24	No	ns	0.8891	B-F				4220 vs. 4255	-5.091	-87.71 to 77.53	No	ns	>0.9999	B-F				4220 vs. 4255	-136.6	-526.8 to 253.5	No	ns	0.9784	B-F
	4220 vs. 4261	-32.5	-52.93 to -12.06	Yes	****	<0.0001	B-G				4220 vs. 4261	-17.69	-38.55 to 3.170	No	ns	0.1692	B-G				4220 vs. 4261	-36.88	-117.3 to 43.54	No	ns	0.8924	B-G				4220 vs. 4261	-244.2	-634.3 to 146.0	No	ns	0.5736	B-G
	4220 vs. 4262	-16.11	-37.04 to 4.822	No	ns	0.2799	B-H				4220 vs. 4262	-8.482	-29.34 to 12.38	No	ns	0.9461	B-H				4220 vs. 4262	-26.02	-106.4 to 54.40	No	ns	0.9879	B-H				4220 vs. 4262	-524.2	-914.4 to -134.0	Yes	**	0.0015	B-H
	4220 vs. 4265	-11.82	-32.75 to 9.107	No	ns	0.7057	B-I				4220 vs. 4265	2.891	-17.97 to 23.75	No	ns	>0.9999	B-I				4220 vs. 4265	4.76	-75.66 to 85.18	No	ns	>0.9999	B-I				4220 vs. 4265	-717.5	-1120 to -315.3	Yes	****	<0.0001	B-I
	4220 vs. 4266	-11.32	-32.86 to 10.22	No	ns	0.7834	B-J				4220 vs. 4266	-2.397	-23.26 to 18.47	No	ns	>0.9999	B-J				4220 vs. 4266	-5.924	-86.34 to 74.49	No	ns	>0.9999	B-J				4220 vs. 4266	-358.1	-748.3 to 32.07	No	ns	0.0993	B-J
	4221 vs. 4234	5.072	-17.95 to 28.10	No	ns	0.9993	C-D				4221 vs. 4234	4.872	-17.80 to 27.54	No	ns	0.9995	C-D				4221 vs. 4234	13.78	-73.59 to 101.2	No	ns	>0.9999	C-D				4221 vs. 4234	0.5044	-427.9 to 428.9	No	ns	>0.9999	C-D
	4221 vs. 4243	6.894	-15.40 to 29.19	No	ns	0.9908	C-E				4221 vs. 4243	8.215	-13.78 to 30.21	No	ns	0.9682	C-E				4221 vs. 4243	23.26	-64.12 to 110.6	No	ns	0.9971	C-E				4221 vs. 4243	-89.53	-517.9 to 338.8	No	ns	0.9995	C-E
	4221 vs. 4255	-13.69	-35.98 to 8.603	No	ns	0.599	C-F				4221 vs. 4255	-12.1	-33.54 to 9.331	No	ns	0.7119	C-F				4221 vs. 4255	-1.726	-89.10 to 85.65	No	ns	>0.9999	C-F				4221 vs. 4255	-250.3	-652.5 to 151.9	No	ns	0.5811	C-F
	4221 vs. 4261	-32.61	-53.84 to -11.38	Yes	***	0.0002	C-G				4221 vs. 4261	-20.17	-41.60 to 1.265	No	ns	0.0829	C-G				4221 vs. 4261	-33.51	-118.8 to 51.78	No	ns	0.9562	C-G				4221 vs. 4261	-357.8	-760.0 to 44.36	No	ns	0.1235	C-G
	4221 vs. 4262	-16.22	-37.93 to 5.484	No	ns	0.319	C-H				4221 vs. 4262	-10.96	-32.39 to 10.47	No	ns	0.8138	C-H				4221 vs. 4262	-22.66	-108.0 to 62.64	No	ns	0.9972	C-H				4221 vs. 4262	-637.9	-1040 to -235.7	Yes	****	<0.0001	C-H
	4221 vs. 4265	-11.94	-33.65 to 9.769	No	ns	0.7362	C-I				4221 vs. 4265	0.4145	-21.02 to 21.85	No	ns	>0.9999	C-I				4221 vs. 4265	8.125	-77.17 to 93.42	No	ns	>0.9999	C-I				4221 vs. 4265	-831.1	-1245 to -417.3	Yes	****	<0.0001	C-I
	4221 vs. 4266	-11.43	-33.73 to 10.86	No	ns	0.8062	C-J				4221 vs. 4266	-4.873	-26.31 to 16.56	No	ns	0.9992	C-J				4221 vs. 4266	-2.559	-87.86 to 82.74	No	ns	>0.9999	C-J				4221 vs. 4266	-471.8	-873.9 to -69.59	Yes	**	0.0095	C-J
	4234 vs. 4243	1.822	-20.47 to 24.11	No	ns	>0.9999	D-E				4234 vs. 4243	3.343	-19.32 to 26.01	No	ns	>0.9999	D-E				4234 vs. 4243	9.473	-75.30 to 94.24	No	ns	>0.9999	D-E				4234 vs. 4243	-90.04	-532.4 to 352.4	No	ns	0.9996	D-E
	4234 vs. 4255	-18.76	-41.06 to 3.531	No	ns	0.1751	D-F				4234 vs. 4255	-16.97	-39.10 to 5.153	No	ns	0.2877	D-F				4234 vs. 4255	-15.51	-100.3 to 69.26	No	ns	0.9999	D-F				4234 vs. 4255	-250.8	-667.9 to 166.3	No	ns	0.6279	D-F
	4234 vs. 4261	-37.68	-58.91 to -16.46	Yes	****	<0.0001	D-G				4234 vs. 4261	-25.04	-47.17 to -2.914	Yes	*	0.0143	D-G				4234 vs. 4261	-47.3	-129.9 to 35.32	No	ns	0.6952	D-G				4234 vs. 4261	-358.3	-775.4 to 58.79	No	ns	0.1549	D-G
	4234 vs. 4262	-21.29	-43.00 to 0.4122	No	ns	0.059	D-H				4234 vs. 4262	-15.83	-37.96 to 6.297	No	ns	0.3848	D-H				4234 vs. 4262	-36.44	-119.1 to 46.18	No	ns	0.9132	D-H				4234 vs. 4262	-638.4	-1055 to -221.3	Yes	***	0.0002	D-H
	4234 vs. 4265	-17.01	-38.72 to 4.697	No	ns	0.2569	D-I				4234 vs. 4265	-4.458	-26.59 to 17.67	No	ns	0.9997	D-I				4234 vs. 4265	-5.659	-88.28 to 76.96	No	ns	>0.9999	D-I				4234 vs. 4265	-831.6	-1260 to -403.3	Yes	****	<0.0001	D-I
	4234 vs. 4266	-16.51	-38.80 to 5.787	No	ns	0.3318	D-J				4234 vs. 4266	-9.746	-31.87 to 12.38	No	ns	0.9141	D-J				4234 vs. 4266	-16.34	-98.97 to 66.28	No	ns	0.9997	D-J				4234 vs. 4266	-472.3	-889.4 to -55.16	Yes	*	0.0144	D-J
	4243 vs. 4255	-20.58	-42.12 to 0.9526	No	ns	0.073	E-F				4243 vs. 4255	-20.32	-41.75 to 1.116	No	ns	0.0782	E-F				4243 vs. 4255	-24.98	-109.8 to 59.79	No	ns	0.9938	E-F				4243 vs. 4255	-160.8	-577.9 to 256.3	No	ns	0.9598	E-F
	4243 vs. 4261	-39.51	-59.94 to -19.07	Yes	****	<0.0001	E-G				4243 vs. 4261	-28.38	-49.82 to -6.951	Yes	**	0.0017	E-G				4243 vs. 4261	-56.77	-139.4 to 25.85	No	ns	0.4433	E-G				4243 vs. 4261	-268.3	-685.4 to 148.8	No	ns	0.5347	E-G
	4243 vs. 4262	-23.12	-44.05 to -2.187	Yes	*	0.019	E-H				4243 vs. 4262	-19.17	-40.61 to 2.260	No	ns	0.1199	E-H				4243 vs. 4262	-45.91	-128.5 to 36.71	No	ns	0.7298	E-H				4243 vs. 4262	-548.3	-965.4 to -131.2	Yes	**	0.0021	E-H
	4243 vs. 4265	-18.83	-39.76 to 2.098	No	ns	0.1142	E-I				4243 vs. 4265	-7.801	-29.23 to 13.63	No	ns	0.9732	E-I				4243 vs. 4265	-15.13	-97.75 to 67.49	No	ns	0.9999	E-I				4243 vs. 4265	-741.6	-1170 to -313.2	Yes	****	<0.0001	E-I
	4243 vs. 4266	-18.33	-39.86 to 3.209	No	ns	0.1639	E-J				4243 vs. 4266	-13.09	-34.52 to 8.345	No	ns	0.6126	E-J				4243 vs. 4266	-25.82	-108.4 to 56.81	No	ns	0.9906	E-J				4243 vs. 4266	-382.2	-799.3 to 34.88	No	ns	0.1005	E-J
	4255 vs. 4261	-18.92	-39.35 to 1.511	No	ns	0.093	F-G				4255 vs. 4261	-8.066	-28.93 to 12.80	No	ns	0.9605	F-G				4255 vs. 4261	-31.79	-114.4 to 50.83	No	ns	0.9616	F-G				4255 vs. 4261	-107.5	-497.7 to 282.7	No	ns	0.9961	F-G
	4255 vs. 4262	-2.533	-23.46 to 18.40	No	ns	>0.9999	F-H				4255 vs. 4262	1.144	-19.72 to 22.01	No	ns	>0.9999	F-H				4255 vs. 4262	-20.93	-103.6 to 61.69	No	ns	0.998	F-H				4255 vs. 4262	-387.6	-777.7 to 2.601	No	ns	0.053	F-H
	4255 vs. 4265	1.752	-19.18 to 22.68	No	ns	>0.9999	F-I				4255 vs. 4265	12.52	-8.345 to 33.38	No	ns	0.6362	F-I				4255 vs. 4265	9.851	-72.77 to 92.47	No	ns	>0.9999	F-I				4255 vs. 4265	-580.8	-983.0 to -178.7	Yes	***	0.0005	F-I
	4255 vs. 4266	2.257	-19.28 to 23.79	No	ns	>0.9999	F-J				4255 vs. 4266	7.229	-13.63 to 28.09	No	ns	0.9807	F-J				4255 vs. 4266	-0.8337	-83.46 to 81.79	No	ns	>0.9999	F-J				4255 vs. 4266	-221.5	-611.6 to 168.7	No	ns	0.7005	F-J
	4261 vs. 4262	16.39	-3.403 to 36.18	No	ns	0.1923	G-H				4261 vs. 4262	9.21	-11.65 to 30.07	No	ns	0.9129	G-H				4261 vs. 4262	10.86	-69.56 to 91.28	No	ns	>0.9999	G-H				4261 vs. 4262	-280.1	-670.2 to 110.1	No	ns	0.3758	G-H
	4261 vs. 4265	20.67	0.8816 to 40.46	Yes	*	0.0335	G-I				4261 vs. 4265	20.58	-0.2785 to 41.45	No	ns	0.0562	G-I				4261 vs. 4265	41.64	-38.78 to 122.1	No	ns	0.8021	G-I				4261 vs. 4265	-473.3	-875.5 to -71.14	Yes	**	0.0092	G-I
	4261 vs. 4266	21.18	0.7459 to 41.61	Yes	*	0.0361	G-J				4261 vs. 4266	15.3	-5.567 to 36.16	No	ns	0.3498	G-J				4261 vs. 4266	30.96	-49.46 to 111.4	No	ns	0.9615	G-J				4261 vs. 4266	-113.9	-504.1 to 276.2	No	ns	0.994	G-J
	4262 vs. 4265	4.284	-16.02 to 24.59	No	ns	0.9995	H-I				4262 vs. 4265	11.37	-9.489 to 32.24	No	ns	0.7512	H-I				4262 vs. 4265	30.78	-49.64 to 111.2	No	ns	0.9628	H-I				4262 vs. 4265	-193.3	-595.4 to 208.9	No	ns	0.8591	H-I
	4262 vs. 4266	4.789	-16.14 to 25.72	No	ns	0.9991	H-J				4262 vs. 4266	6.085	-14.78 to 26.95	No	ns	0.9943	H-J				4262 vs. 4266	20.1	-60.32 to 100.5	No	ns	0.9982	H-J				4262 vs. 4266	166.1	-224.1 to 556.3	No	ns	0.9269	H-J
	4265 vs. 4266	0.5049	-20.43 to 21.44	No	ns	>0.9999	I-J				4265 vs. 4266	-5.288	-26.15 to 15.57	No	ns	0.998	I-J				4265 vs. 4266	-10.68	-91.10 to 69.73	No	ns	>0.9999	I-J				4265 vs. 4266	359.4	-42.80 to 761.5	No	ns	0.1199	I-J
	Test details	Mean 1	Mean 2	Mean diff.	SE of diff.	n1	n2	q	DF		Test details	Mean 1	Mean 2	Mean diff.	SE of diff.	n1	n2	q	DF		Test details	Mean 1	Mean 2	Mean diff.	SE of diff.	n1	n2	q	DF		Test details	Mean 1	Mean 2	Mean diff.	SE of diff.	n1	n2	q	DF
	4218 vs. 4220	15.11	16.22	-1.108	6.413	9	8	0.2444	73		4218 vs. 4220	17.94	21.86	-3.917	6.423	10	10	0.8625	86		4218 vs. 4220	208	166.3	41.7	24.75	10	10	2.383	85		4218 vs. 4220	1217	1326	-109.2	119.6	9	9	1.292	74
	4218 vs. 4221	15.11	16.1	-0.9932	6.652	9	7	0.2112	73		4218 vs. 4221	17.94	19.38	-1.44	6.599	10	9	0.3087	86		4218 vs. 4221	208	169.7	38.33	26.25	10	8	2.065	85		4218 vs. 4221	1217	1212	4.425	123.3	9	8	0.05076	74
	4218 vs. 4234	15.11	11.03	4.079	6.652	9	7	0.8672	73		4218 vs. 4234	17.94	14.51	3.432	6.812	10	8	0.7125	86		4218 vs. 4234	208	155.9	52.12	25.43	10	9	2.898	85		4218 vs. 4234	1217	1212	4.929	127.9	9	7	0.05452	74
	4218 vs. 4243	15.11	9.209	5.901	6.413	9	8	1.301	73		4218 vs. 4243	17.94	11.17	6.775	6.599	10	9	1.452	86		4218 vs. 4243	208	146.4	61.59	25.43	10	9	3.425	85		4218 vs. 4243	1217	1302	-85.11	127.9	9	7	0.9413	74
	4218 vs. 4255	15.11	29.79	-14.68	6.413	9	8	3.238	73		4218 vs. 4255	17.94	31.49	-13.54	6.423	10	10	2.982	86		4218 vs. 4255	208	171.4	36.61	25.43	10	9	2.036	85		4218 vs. 4255	1217	1463	-245.9	119.6	9	9	2.907	74
	4218 vs. 4261	15.11	48.71	-33.6	6.064	9	10	7.837	73		4218 vs. 4261	17.94	39.55	-21.61	6.423	10	10	4.758	86		4218 vs. 4261	208	203.2	4.817	24.75	10	10	0.2752	85		4218 vs. 4261	1217	1570	-353.4	119.6	9	9	4.178	74
	4218 vs. 4262	15.11	32.33	-17.22	6.222	9	9	3.913	73		4218 vs. 4262	17.94	30.34	-12.4	6.423	10	10	2.73	86		4218 vs. 4262	208	192.4	15.67	24.75	10	10	0.8956	85		4218 vs. 4262	1217	1850	-633.4	119.6	9	9	7.49	74
	4218 vs. 4265	15.11	28.04	-12.93	6.222	9	9	2.939	73		4218 vs. 4265	17.94	18.97	-1.026	6.423	10	10	0.2258	86		4218 vs. 4265	208	161.6	46.46	24.75	10	10	2.655	85		4218 vs. 4265	1217	2043	-826.7	123.3	9	8	9.483	74
	4218 vs. 4266	15.11	27.54	-12.43	6.413	9	8	2.74	73		4218 vs. 4266	17.94	24.26	-6.314	6.423	10	10	1.39	86		4218 vs. 4266	208	172.3	35.77	24.75	10	10	2.044	85		4218 vs. 4266	1217	1684	-467.3	119.6	9	9	5.526	74
	4220 vs. 4221	16.22	16.1	0.1151	6.831	8	7	0.02383	73		4220 vs. 4221	21.86	19.38	2.477	6.599	10	9	0.5308	86		4220 vs. 4221	166.3	169.7	-3.365	26.25	10	8	0.1813	85		4220 vs. 4221	1326	1212	113.7	123.3	9	8	1.304	74
	4220 vs. 4234	16.22	11.03	5.187	6.831	8	7	1.074	73		4220 vs. 4234	21.86	14.51	7.349	6.812	10	8	1.526	86		4220 vs. 4234	166.3	155.9	10.42	25.43	10	9	0.5795	85		4220 vs. 4234	1326	1212	114.2	127.9	9	7	1.263	74
	4220 vs. 4243	16.22	9.209	7.009	6.599	8	8	1.502	73		4220 vs. 4243	21.86	11.17	10.69	6.599	10	9	2.292	86		4220 vs. 4243	166.3	146.4	19.89	25.43	10	9	1.106	85		4220 vs. 4243	1326	1302	24.13	127.9	9	7	0.2669	74
	4220 vs. 4255	16.22	29.79	-13.58	6.599	8	8	2.909	73		4220 vs. 4255	21.86	31.49	-9.626	6.423	10	10	2.12	86		4220 vs. 4255	166.3	171.4	-5.091	25.43	10	9	0.2831	85		4220 vs. 4255	1326	1463	-136.6	119.6	9	9	1.616	74
	4220 vs. 4261	16.22	48.71	-32.5	6.261	8	10	7.34	73		4220 vs. 4261	21.86	39.55	-17.69	6.423	10	10	3.896	86		4220 vs. 4261	166.3	203.2	-36.88	24.75	10	10	2.107	85		4220 vs. 4261	1326	1570	-244.2	119.6	9	9	2.887	74
	4220 vs. 4262	16.22	32.33	-16.11	6.413	8	9	3.552	73		4220 vs. 4262	21.86	30.34	-8.482	6.423	10	10	1.868	86		4220 vs. 4262	166.3	192.4	-26.02	24.75	10	10	1.487	85		4220 vs. 4262	1326	1850	-524.2	119.6	9	9	6.198	74
	4220 vs. 4265	16.22	28.04	-11.82	6.413	8	9	2.607	73		4220 vs. 4265	21.86	18.97	2.891	6.423	10	10	0.6366	86		4220 vs. 4265	166.3	161.6	4.76	24.75	10	10	0.272	85		4220 vs. 4265	1326	2043	-717.5	123.3	9	8	8.23	74
	4220 vs. 4266	16.22	27.54	-11.32	6.599	8	8	2.425	73		4220 vs. 4266	21.86	24.26	-2.397	6.423	10	10	0.5277	86		4220 vs. 4266	166.3	172.3	-5.924	24.75	10	10	0.3385	85		4220 vs. 4266	1326	1684	-358.1	119.6	9	9	4.234	74
	4221 vs. 4234	16.1	11.03	5.072	7.055	7	7	1.017	73		4221 vs. 4234	19.38	14.51	4.872	6.978	9	8	0.9874	86		4221 vs. 4234	169.7	155.9	13.78	26.89	8	9	0.7249	85		4221 vs. 4234	1212	1212	0.5044	131.3	8	7	0.005432	74
	4221 vs. 4243	16.1	9.209	6.894	6.831	7	8	1.427	73		4221 vs. 4243	19.38	11.17	8.215	6.77	9	9	1.716	86		4221 vs. 4243	169.7	146.4	23.26	26.89	8	9	1.223	85		4221 vs. 4243	1212	1302	-89.53	131.3	8	7	0.9643	74
	4221 vs. 4255	16.1	29.79	-13.69	6.831	7	8	2.834	73		4221 vs. 4255	19.38	31.49	-12.1	6.599	9	10	2.594	86		4221 vs. 4255	169.7	171.4	-1.726	26.89	8	9	0.09076	85		4221 vs. 4255	1212	1463	-250.3	123.3	8	9	2.871	74
	4221 vs. 4261	16.1	48.71	-32.61	6.504	7	10	7.09	73		4221 vs. 4261	19.38	39.55	-20.17	6.599	9	10	4.323	86		4221 vs. 4261	169.7	203.2	-33.51	26.25	8	10	1.805	85		4221 vs. 4261	1212	1570	-357.8	123.3	8	9	4.104	74
	4221 vs. 4262	16.1	32.33	-16.22	6.652	7	9	3.449	73		4221 vs. 4262	19.38	30.34	-10.96	6.599	9	10	2.349	86		4221 vs. 4262	169.7	192.4	-22.66	26.25	8	10	1.221	85		4221 vs. 4262	1212	1850	-637.9	123.3	8	9	7.317	74
	4221 vs. 4265	16.1	28.04	-11.94	6.652	7	9	2.538	73		4221 vs. 4265	19.38	18.97	0.4145	6.599	9	10	0.08885	86		4221 vs. 4265	169.7	161.6	8.125	26.25	8	10	0.4377	85		4221 vs. 4265	1212	2043	-831.1	126.9	8	8	9.265	74
	4221 vs. 4266	16.1	27.54	-11.43	6.831	7	8	2.367	73		4221 vs. 4266	19.38	24.26	-4.873	6.599	9	10	1.044	86		4221 vs. 4266	169.7	172.3	-2.559	26.25	8	10	0.1379	85		4221 vs. 4266	1212	1684	-471.8	123.3	8	9	5.412	74
	4234 vs. 4243	11.03	9.209	1.822	6.831	7	8	0.3772	73		4234 vs. 4243	14.51	11.17	3.343	6.978	8	9	0.6775	86		4234 vs. 4243	155.9	146.4	9.473	26.09	9	9	0.5135	85		4234 vs. 4243	1212	1302	-90.04	135.6	7	7	0.9389	74
	4234 vs. 4255	11.03	29.79	-18.76	6.831	7	8	3.884	73		4234 vs. 4255	14.51	31.49	-16.97	6.812	8	10	3.524	86		4234 vs. 4255	155.9	171.4	-15.51	26.09	9	9	0.8408	85		4234 vs. 4255	1212	1463	-250.8	127.9	7	9	2.774	74
	4234 vs. 4261	11.03	48.71	-37.68	6.504	7	10	8.193	73		4234 vs. 4261	14.51	39.55	-25.04	6.812	8	10	5.199	86		4234 vs. 4261	155.9	203.2	-47.3	25.43	9	10	2.631	85		4234 vs. 4261	1212	1570	-358.3	127.9	7	9	3.963	74
	4234 vs. 4262	11.03	32.33	-21.29	6.652	7	9	4.528	73		4234 vs. 4262	14.51	30.34	-15.83	6.812	8	10	3.287	86		4234 vs. 4262	155.9	192.4	-36.44	25.43	9	10	2.027	85		4234 vs. 4262	1212	1850	-638.4	127.9	7	9	7.061	74
	4234 vs. 4265	11.03	28.04	-17.01	6.652	7	9	3.617	73		4234 vs. 4265	14.51	18.97	-4.458	6.812	8	10	0.9254	86		4234 vs. 4265	155.9	161.6	-5.659	25.43	9	10	0.3147	85		4234 vs. 4265	1212	2043	-831.6	131.3	7	8	8.957	74
	4234 vs. 4266	11.03	27.54	-16.51	6.831	7	8	3.417	73		4234 vs. 4266	14.51	24.26	-9.746	6.812	8	10	2.023	86		4234 vs. 4266	155.9	172.3	-16.34	25.43	9	10	0.909	85		4234 vs. 4266	1212	1684	-472.3	127.9	7	9	5.223	74
	4243 vs. 4255	9.209	29.79	-20.58	6.599	8	8	4.411	73		4243 vs. 4255	11.17	31.49	-20.32	6.599	9	10	4.355	86		4243 vs. 4255	146.4	171.4	-24.98	26.09	9	9	1.354	85		4243 vs. 4255	1302	1463	-160.8	127.9	7	9	1.778	74
	4243 vs. 4261	9.209	48.71	-39.51	6.261	8	10	8.924	73		4243 vs. 4261	11.17	39.55	-28.38	6.599	9	10	6.083	86		4243 vs. 4261	146.4	203.2	-56.77	25.43	9	10	3.157	85		4243 vs. 4261	1302	1570	-268.3	127.9	7	9	2.967	74
	4243 vs. 4262	9.209	32.33	-23.12	6.413	8	9	5.097	73		4243 vs. 4262	11.17	30.34	-19.17	6.599	9	10	4.109	86		4243 vs. 4262	146.4	192.4	-45.91	25.43	9	10	2.554	85		4243 vs. 4262	1302	1850	-548.3	127.9	7	9	6.065	74
	4243 vs. 4265	9.209	28.04	-18.83	6.413	8	9	4.153	73		4243 vs. 4265	11.17	18.97	-7.801	6.599	9	10	1.672	86		4243 vs. 4265	146.4	161.6	-15.13	25.43	9	10	0.8416	85		4243 vs. 4265	1302	2043	-741.6	131.3	7	8	7.987	74
	4243 vs. 4266	9.209	27.54	-18.33	6.599	8	8	3.928	73		4243 vs. 4266	11.17	24.26	-13.09	6.599	9	10	2.805	86		4243 vs. 4266	146.4	172.3	-25.82	25.43	9	10	1.436	85		4243 vs. 4266	1302	1684	-382.2	127.9	7	9	4.228	74
	4255 vs. 4261	29.79	48.71	-18.92	6.261	8	10	4.274	73		4255 vs. 4261	31.49	39.55	-8.066	6.423	10	10	1.776	86		4255 vs. 4261	171.4	203.2	-31.79	25.43	9	10	1.768	85		4255 vs. 4261	1463	1570	-107.5	119.6	9	9	1.271	74
	4255 vs. 4262	29.79	32.33	-2.533	6.413	8	9	0.5585	73		4255 vs. 4262	31.49	30.34	1.144	6.423	10	10	0.2518	86		4255 vs. 4262	171.4	192.4	-20.93	25.43	9	10	1.164	85		4255 vs. 4262	1463	1850	-387.6	119.6	9	9	4.583	74
	4255 vs. 4265	29.79	28.04	1.752	6.413	8	9	0.3863	73		4255 vs. 4265	31.49	18.97	12.52	6.423	10	10	2.756	86		4255 vs. 4265	171.4	161.6	9.851	25.43	9	10	0.5479	85		4255 vs. 4265	1463	2043	-580.8	123.3	9	8	6.663	74
	4255 vs. 4266	29.79	27.54	2.257	6.599	8	8	0.4836	73		4255 vs. 4266	31.49	24.26	7.229	6.423	10	10	1.592	86		4255 vs. 4266	171.4	172.3	-0.8337	25.43	9	10	0.04636	85		4255 vs. 4266	1463	1684	-221.5	119.6	9	9	2.619	74
	4261 vs. 4262	48.71	32.33	16.39	6.064	10	9	3.822	73		4261 vs. 4262	39.55	30.34	9.21	6.423	10	10	2.028	86		4261 vs. 4262	203.2	192.4	10.86	24.75	10	10	0.6204	85		4261 vs. 4262	1570	1850	-280.1	119.6	9	9	3.311	74
	4261 vs. 4265	48.71	28.04	20.67	6.064	10	9	4.821	73		4261 vs. 4265	39.55	18.97	20.58	6.423	10	10	4.532	86		4261 vs. 4265	203.2	161.6	41.64	24.75	10	10	2.379	85		4261 vs. 4265	1570	2043	-473.3	123.3	9	8	5.429	74
	4261 vs. 4266	48.71	27.54	21.18	6.261	10	8	4.784	73		4261 vs. 4266	39.55	24.26	15.3	6.423	10	10	3.368	86		4261 vs. 4266	203.2	172.3	30.96	24.75	10	10	1.769	85		4261 vs. 4266	1570	1684	-113.9	119.6	9	9	1.347	74
	4262 vs. 4265	32.33	28.04	4.284	6.222	9	9	0.9738	73		4262 vs. 4265	30.34	18.97	11.37	6.423	10	10	2.504	86		4262 vs. 4265	192.4	161.6	30.78	24.75	10	10	1.759	85		4262 vs. 4265	1850	2043	-193.3	123.3	9	8	2.217	74
	4262 vs. 4266	32.33	27.54	4.789	6.413	9	8	1.056	73		4262 vs. 4266	30.34	24.26	6.085	6.423	10	10	1.34	86		4262 vs. 4266	192.4	172.3	20.1	24.75	10	10	1.148	85		4262 vs. 4266	1850	1684	166.1	119.6	9	9	1.964	74
	4265 vs. 4266	28.04	27.54	0.5049	6.413	9	8	0.1113	73		4265 vs. 4266	18.97	24.26	-5.288	6.423	10	10	1.164	86		4265 vs. 4266	161.6	172.3	-10.68	24.75	10	10	0.6105	85		4265 vs. 4266	2043	1684	359.4	123.3	8	9	4.122	74
	Compact letter display										Compact letter display										Compact letter display										Compact letter display
	4261	A									4261	A									4218	A									4265	A
	4262	A B									4255	A B									4261	A									4262	A B
	4255	A C									4262	A B									4262	A									4266	A B C
	4265	B C									4266	A B									4266	A									4261	B D
	4266	B C									4220	A B									4255	A									4255	B D
	4220	B C									4221	A B									4221	A									4220	C D
	4221	B C									4265	A B									4220	A									4243	C D
	4218	B C									4218	B									4265	A									4218	D
	4234	B C									4234	B									4234	A									4221	D
	4243	C									4243	B									4243	A									4234	D
