# Supplementary material for: Engineering vascular potassium transport increases yield and drought resilience of cassava
Source: Nat Plants. 2025 Dec 17;11(12):2498–510. doi: 10.1038/s41477-025-02159-7 (PMC12711561; doi:10.1038/s41477-025-02159-7)
Supplement: Supplementary file 17 — Statistical analysis and source data. [file 41477_2025_2159_MOESM17_ESM.xlsx]

## Sheet: Source data Extended Fig. 8
	Extended data Fig 8A
	Proline - STD - Leaf tissue
	4221							4234							4243							4261							4262							4264
	1.14	1.766	2.564	1.216	0.348	1.142	0.828	0.782	0.836	0.84	1.24	1.1	0.718		1.322	1.274	0.48	0.558	1.108	0.866	1.034	0.748	0.858	1.044	0.66	0.502	1.43		1.664	2.904	0.626	0.92	0.97			0.828	0.25	0.848	1.9	1.316	1.614	1.292
	#1	#2	#3	#4	#5	#6	#7	#1	#2	#3	#4	#5	#6		#1	#2	#3	#4	#5	#6	#7	#1	#2	#3	#4	#5	#6		#1	#2	#3	#4	#5			#1	#2	#3	#4	#5	#6	#7
	Serine - STD - Leaf tissue
	4221							4234							4243							4261							4262							4264
	7.33	9.186	19.938	9.46	6.192	9.776	8.956	7.032	8.232	5.878	7.052	8.132	4.766		9.102	6.392	6.186	5.812	6.55	4.876	11.83	16.37	7.154	11.26	7.444	9.906	10.398		11.79	27.954	8.326	8.666	8.22			6.688	4.654	6.222	9.05	7.908	5.358	6.676
	#1	#2	#3	#4	#5	#6	#7	#1	#2	#3	#4	#5	#6		#1	#2	#3	#4	#5	#6	#7	#1	#2	#3	#4	#5	#6		#1	#2	#3	#4	#5			#1	#2	#3	#4	#5	#6	#7
	Glutamate - STD - Leaf tissue
	4221							4234							4243							4261							4262							4264
	39.886	62.834	73.926	64.792	31.704	48.032	37.324	37.872	36.028	32.942	36.596	42.65	32.86		38.98	42.204	28.794	52.93	46.16	33.182	36.748	52.678	39.038	59.908	34.668	49.964	63.292		37.122	73.568	34.028	43.802	36.182			65.016	11.698	41.088	65.09	61.634	74.482	49.752
	#1	#2	#3	#4	#5	#6	#7	#1	#2	#3	#4	#5	#6		#1	#2	#3	#4	#5	#6	#7	#1	#2	#3	#4	#5	#6		#1	#2	#3	#4	#5			#1	#2	#3	#4	#5	#6	#7
	Proline - STD - fibrous roots
	4221							4234							4243							4261							4262							4264
	0.774	0.532	0.42	0.412	0.41	0.998	0.234	0.64	0.37	0.232	0.236	0.556	0.288		0.664	0.256	0.572	0.464	0.414	0.282	0.478	0.666	0.39	0.466	0.84	0.096	0.316		0.534	0.846	0.308	0.348	0.318			0.62	0.914	0.074	0.536	1.558	0.906	0.81
	#1	#2	#3	#4	#5	#6	#7	#1	#2	#3	#4	#5	#6		#1	#2	#3	#4	#5	#6	#7	#1	#2	#3	#4	#5	#6		#1	#2	#3	#4	#5			#1	#2	#3	#4	#5	#6	#7
	Serin - STD - fibrous roots
	4221							4234							4243							4261							4262							4264
	5.85	3.538	6.936	4.03	2.634	3.676	3.424	6.634	3.21	2.918	4.534	3.634	2.506		3.322	2.16	3.748	2.286	3.538	3.97	4.084	1.87	3.402	2.552	4.888	3.54	3.456		4	5.99	2.834	3.87	2.576			3.622	3.57	3.512	5.156	3.892	4.378	2.612
	#1	#2	#3	#4	#5	#6	#7	#1	#2	#3	#4	#5	#6		#1	#2	#3	#4	#5	#6	#7	#1	#2	#3	#4	#5	#6		#1	#2	#3	#4	#5			#1	#2	#3	#4	#5	#6	#7
	Glutamate - STD- fibrous roots
	4221							4234							4243							4261							4262							4264
	7.158	8.642	11.404	9.342	5.426	7.096	6.316	9.798	5.96	6.84	6.766	8.012	6.378		5.64	5.97	7.6	5.37	8.6	8.504	5.342	5.27	5.08	5.216	7.092	6.912	9.268		7.032	9.402	5.676	7.734	5.67			7.764	5.946	8.172	9.61	6.264	6.392	7.014
	#1	#2	#3	#4	#5	#6	#7	#1	#2	#3	#4	#5	#6		#1	#2	#3	#4	#5	#6	#7	#1	#2	#3	#4	#5	#6		#1	#2	#3	#4	#5			#1	#2	#3	#4	#5	#6	#7
	Proline STD leaf - statistics										Serine STD leaf - statistics										Glutamate STD leaf - statistics
	Number of families	1									Number of families	1									Number of families	1
	Number of comparisons per family	15									Number of comparisons per family	15									Number of comparisons per family	15
	Alpha	0.05									Alpha	0.05									Alpha	0.05
	Tukey's multiple comparisons test	Mean Diff.	95.00% CI of diff.	Below threshold?	Summary	Adjusted P Value					Tukey's multiple comparisons test	Mean Diff.	95.00% CI of diff.	Below threshold?	Summary	Adjusted P Value					Tukey's multiple comparisons test	Mean Diff.	95.00% CI of diff.	Below threshold?	Summary	Adjusted P Value
	4221 vs. 4234	0.367	-0.5551 to 1.289	No	ns	0.8309	A-B				4221 vs. 4234	3.271	-3.545 to 10.09	No	ns	0.6948	A-B				4221 vs. 4234	14.72	-9.121 to 38.57	No	ns	0.4378	A-B
	4221 vs. 4243	0.3374	-0.5484 to 1.223	No	ns	0.8548	A-C				4221 vs. 4243	2.87	-3.678 to 9.418	No	ns	0.7678	A-C				4221 vs. 4243	11.36	-11.55 to 34.27	No	ns	0.6656	A-C
	4221 vs. 4261	0.4126	-0.5094 to 1.335	No	ns	0.7522	A-D				4221 vs. 4261	-0.3023	-7.118 to 6.514	No	ns	>0.9999	A-D				4221 vs. 4261	1.289	-22.55 to 25.13	No	ns	>0.9999	A-D
	4221 vs. 4262	-0.1305	-1.101 to 0.8399	No	ns	0.9984	A-E				4221 vs. 4262	-2.871	-10.04 to 4.302	No	ns	0.8275	A-E				4221 vs. 4262	6.274	-18.82 to 31.37	No	ns	0.9727	A-E
	4221 vs. 4264	0.1366	-0.7493 to 1.022	No	ns	0.997	A-F				4221 vs. 4264	3.469	-3.080 to 10.02	No	ns	0.6016	A-F				4221 vs. 4264	-1.466	-24.37 to 21.44	No	ns	>0.9999	A-F
	4234 vs. 4243	-0.02952	-0.9516 to 0.8925	No	ns	>0.9999	B-C				4234 vs. 4243	-0.401	-7.217 to 6.415	No	ns	>0.9999	B-C				4234 vs. 4243	-3.366	-27.21 to 20.48	No	ns	0.998	B-C
	4234 vs. 4261	0.04567	-0.9112 to 1.003	No	ns	>0.9999	B-D				4234 vs. 4261	-3.573	-10.65 to 3.500	No	ns	0.648	B-D				4234 vs. 4261	-13.43	-38.18 to 11.31	No	ns	0.5765	B-D
	4234 vs. 4262	-0.4975	-1.501 to 0.5061	No	ns	0.6657	B-E				4234 vs. 4262	-6.143	-13.56 to 1.276	No	ns	0.1518	B-E				4234 vs. 4262	-8.449	-34.40 to 17.50	No	ns	0.919	B-E
	4234 vs. 4264	-0.2304	-1.152 to 0.6917	No	ns	0.9727	B-F				4234 vs. 4264	0.1978	-6.618 to 7.014	No	ns	>0.9999	B-F				4234 vs. 4264	-16.19	-40.03 to 7.655	No	ns	0.3346	B-F
	4243 vs. 4261	0.07519	-0.8468 to 0.9972	No	ns	0.9999	C-D				4243 vs. 4261	-3.172	-9.988 to 3.644	No	ns	0.7209	C-D				4243 vs. 4261	-10.07	-33.91 to 13.78	No	ns	0.794	C-D
	4243 vs. 4262	-0.4679	-1.438 to 0.5025	No	ns	0.6906	C-E				4243 vs. 4262	-5.741	-12.91 to 1.432	No	ns	0.1782	C-E				4243 vs. 4262	-5.084	-30.18 to 20.01	No	ns	0.9892	C-E
	4243 vs. 4264	-0.2009	-1.087 to 0.6850	No	ns	0.9822	C-F				4243 vs. 4264	0.5989	-5.950 to 7.147	No	ns	0.9998	C-F				4243 vs. 4264	-12.82	-35.73 to 10.09	No	ns	0.5445	C-F
	4261 vs. 4262	-0.5431	-1.547 to 0.4604	No	ns	0.5797	D-E				4261 vs. 4262	-2.569	-9.988 to 4.849	No	ns	0.8974	D-E				4261 vs. 4262	4.984	-20.97 to 30.94	No	ns	0.9916	D-E
	4261 vs. 4264	-0.276	-1.198 to 0.6460	No	ns	0.9419	D-F				4261 vs. 4264	3.771	-3.045 to 10.59	No	ns	0.5567	D-F				4261 vs. 4264	-2.755	-26.60 to 21.09	No	ns	0.9992	D-F
	4262 vs. 4264	0.2671	-0.7033 to 1.238	No	ns	0.9589	E-F				4262 vs. 4264	6.34	-0.8331 to 13.51	No	ns	0.108	E-F				4262 vs. 4264	-7.74	-32.83 to 17.36	No	ns	0.9345	E-F
	Test details	Mean 1	Mean 2	Mean Diff.	SE of diff.	n1	n2	q	DF		Test details	Mean 1	Mean 2	Mean Diff.	SE of diff.	n1	n2	q	DF		Test details	Mean 1	Mean 2	Mean Diff.	SE of diff.	n1	n2	q	DF
	4221 vs. 4234	1.286	0.9193	0.367	0.3044	7	6	1.705	32		4221 vs. 4234	10.12	6.849	3.271	2.25	7	6	2.056	32		4221 vs. 4234	51.21	36.49	14.72	7.871	7	6	2.645	32
	4221 vs. 4243	1.286	0.9489	0.3374	0.2924	7	7	1.632	32		4221 vs. 4243	10.12	7.25	2.87	2.162	7	7	1.878	32		4221 vs. 4243	51.21	39.86	11.36	7.563	7	7	2.124	32
	4221 vs. 4261	1.286	0.8737	0.4126	0.3044	7	6	1.917	32		4221 vs. 4261	10.12	10.42	-0.3023	2.25	7	6	0.19	32		4221 vs. 4261	51.21	49.92	1.289	7.871	7	6	0.2316	32
	4221 vs. 4262	1.286	1.417	-0.1305	0.3204	7	5	0.5762	32		4221 vs. 4262	10.12	12.99	-2.871	2.368	7	5	1.715	32		4221 vs. 4262	51.21	44.94	6.274	8.284	7	5	1.071	32
	4221 vs. 4264	1.286	1.15	0.1366	0.2924	7	7	0.6604	32		4221 vs. 4264	10.12	6.651	3.469	2.162	7	7	2.269	32		4221 vs. 4264	51.21	52.68	-1.466	7.563	7	7	0.2741	32
	4234 vs. 4243	0.9193	0.9489	-0.02952	0.3044	6	7	0.1372	32		4234 vs. 4243	6.849	7.25	-0.401	2.25	6	7	0.2521	32		4234 vs. 4243	36.49	39.86	-3.366	7.871	6	7	0.6047	32
	4234 vs. 4261	0.9193	0.8737	0.04567	0.3159	6	6	0.2045	32		4234 vs. 4261	6.849	10.42	-3.573	2.335	6	6	2.164	32		4234 vs. 4261	36.49	49.92	-13.43	8.169	6	6	2.326	32
	4234 vs. 4262	0.9193	1.417	-0.4975	0.3313	6	5	2.124	32		4234 vs. 4262	6.849	12.99	-6.143	2.449	6	5	3.547	32		4234 vs. 4262	36.49	44.94	-8.449	8.567	6	5	1.395	32
	4234 vs. 4264	0.9193	1.15	-0.2304	0.3044	6	7	1.07	32		4234 vs. 4264	6.849	6.651	0.1978	2.25	6	7	0.1243	32		4234 vs. 4264	36.49	52.68	-16.19	7.871	6	7	2.909	32
	4243 vs. 4261	0.9489	0.8737	0.07519	0.3044	7	6	0.3493	32		4243 vs. 4261	7.25	10.42	-3.172	2.25	7	6	1.994	32		4243 vs. 4261	39.86	49.92	-10.07	7.871	7	6	1.809	32
	4243 vs. 4262	0.9489	1.417	-0.4679	0.3204	7	5	2.066	32		4243 vs. 4262	7.25	12.99	-5.741	2.368	7	5	3.429	32		4243 vs. 4262	39.86	44.94	-5.084	8.284	7	5	0.8678	32
	4243 vs. 4264	0.9489	1.15	-0.2009	0.2924	7	7	0.9713	32		4243 vs. 4264	7.25	6.651	0.5989	2.162	7	7	0.3918	32		4243 vs. 4264	39.86	52.68	-12.82	7.563	7	7	2.398	32
	4261 vs. 4262	0.8737	1.417	-0.5431	0.3313	6	5	2.318	32		4261 vs. 4262	10.42	12.99	-2.569	2.449	6	5	1.484	32		4261 vs. 4262	49.92	44.94	4.984	8.567	6	5	0.8228	32
	4261 vs. 4264	0.8737	1.15	-0.276	0.3044	6	7	1.283	32		4261 vs. 4264	10.42	6.651	3.771	2.25	6	7	2.37	32		4261 vs. 4264	49.92	52.68	-2.755	7.871	6	7	0.495	32
	4262 vs. 4264	1.417	1.15	0.2671	0.3204	5	7	1.179	32		4262 vs. 4264	12.99	6.651	6.34	2.368	5	7	3.786	32		4262 vs. 4264	44.94	52.68	-7.74	8.284	5	7	1.321	32
	Compact letter display										Compact letter display										Compact letter display
	4262	A									4262	A									4264	A
	4221	A									4261	A									4221	A
	4264	A									4221	A									4261	A
	4243	A									4243	A									4262	A
	4234	A									4234	A									4243	A
											4264	A									4234	A
	Proline STD storage root - statistics										Serine STD storage root - statistics										Glutamate STD storage root - statistics
	Number of families	1									Number of families	1									Number of families	1
	Number of comparisons per family	15									Number of comparisons per family	15									Number of comparisons per family	15
	Alpha	0.05									Alpha	0.05									Alpha	0.05
	Tukey's multiple comparisons test	Mean Diff.	95.00% CI of diff.	Below threshold?	Summary	Adjusted P Value					Tukey's multiple comparisons test	Mean Diff.	95.00% CI of diff.	Below threshold?	Summary	Adjusted P Value					Tukey's multiple comparisons test	Mean Diff.	95.00% CI of diff.	Below threshold?	Summary	Adjusted P Value
	4221 vs. 4234	0.153	-0.3145 to 0.6205	No	ns	0.9173	A-B				4221 vs. 4234	0.3923	-1.610 to 2.394	No	ns	0.9907	A-B				4221 vs. 4234	0.6197	-2.059 to 3.298	No	ns	0.9805	A-B
	4221 vs. 4243	0.09286	-0.3563 to 0.5420	No	ns	0.9882	A-C				4221 vs. 4243	0.9971	-0.9261 to 2.920	No	ns	0.623	A-C				4221 vs. 4243	1.194	-1.379 to 3.767	No	ns	0.7235	A-C
	4221 vs. 4261	0.07767	-0.3898 to 0.5451	No	ns	0.9957	A-D				4221 vs. 4261	1.014	-0.9882 to 3.015	No	ns	0.6458	A-D				4221 vs. 4261	1.439	-1.239 to 4.117	No	ns	0.5872	A-D
	4221 vs. 4262	0.0692	-0.4228 to 0.5612	No	ns	0.998	A-E				4221 vs. 4262	0.4443	-1.663 to 2.551	No	ns	0.9871	A-E				4221 vs. 4262	0.8092	-2.010 to 3.628	No	ns	0.951	A-E
	4221 vs. 4264	-0.234	-0.6831 to 0.2151	No	ns	0.6181	A-F				4221 vs. 4264	0.478	-1.445 to 2.401	No	ns	0.9733	A-F				4221 vs. 4264	0.6031	-1.970 to 3.176	No	ns	0.9794	A-F
	4234 vs. 4243	-0.06014	-0.5276 to 0.4073	No	ns	0.9987	B-C				4234 vs. 4243	0.6049	-1.397 to 2.607	No	ns	0.9397	B-C				4234 vs. 4243	0.5743	-2.104 to 3.253	No	ns	0.9861	B-C
	4234 vs. 4261	-0.07533	-0.5604 to 0.4098	No	ns	0.9969	B-D				4234 vs. 4261	0.6213	-1.456 to 2.699	No	ns	0.9421	B-D				4234 vs. 4261	0.8193	-1.960 to 3.599	No	ns	0.9454	B-D
	4234 vs. 4262	-0.0838	-0.5926 to 0.4250	No	ns	0.9959	B-E				4234 vs. 4262	0.052	-2.127 to 2.231	No	ns	>0.9999	B-E				4234 vs. 4262	0.1895	-2.726 to 3.105	No	ns	>0.9999	B-E
	4234 vs. 4264	-0.387	-0.8545 to 0.08047	No	ns	0.152	B-F				4234 vs. 4264	0.08571	-1.916 to 2.088	No	ns	>0.9999	B-F				4234 vs. 4264	-0.01652	-2.695 to 2.662	No	ns	>0.9999	B-F
	4243 vs. 4261	-0.01519	-0.4827 to 0.4523	No	ns	>0.9999	C-D				4243 vs. 4261	0.01648	-1.985 to 2.018	No	ns	>0.9999	C-D				4243 vs. 4261	0.245	-2.433 to 2.923	No	ns	0.9998	C-D
	4243 vs. 4262	-0.02366	-0.5157 to 0.4683	No	ns	>0.9999	C-E				4243 vs. 4262	-0.5529	-2.660 to 1.554	No	ns	0.9664	C-E				4243 vs. 4262	-0.3848	-3.204 to 2.434	No	ns	0.9983	C-E
	4243 vs. 4264	-0.3269	-0.7760 to 0.1223	No	ns	0.2637	C-F				4243 vs. 4264	-0.5191	-2.442 to 1.404	No	ns	0.9621	C-F				4243 vs. 4264	-0.5909	-3.164 to 1.982	No	ns	0.9811	C-F
	4261 vs. 4262	-0.008467	-0.5173 to 0.5003	No	ns	>0.9999	D-E				4261 vs. 4262	-0.5693	-2.748 to 1.609	No	ns	0.967	D-E				4261 vs. 4262	-0.6298	-3.545 to 2.285	No	ns	0.9856	D-E
	4261 vs. 4264	-0.3117	-0.7791 to 0.1558	No	ns	0.354	D-F				4261 vs. 4264	-0.5356	-2.537 to 1.466	No	ns	0.9635	D-F				4261 vs. 4264	-0.8359	-3.514 to 1.842	No	ns	0.9314	D-F
	4262 vs. 4264	-0.3032	-0.7952 to 0.1888	No	ns	0.4399	E-F				4262 vs. 4264	0.03371	-2.073 to 2.141	No	ns	>0.9999	E-F				4262 vs. 4264	-0.2061	-3.025 to 2.613	No	ns	>0.9999	E-F
	Test details	Mean 1	Mean 2	Mean Diff.	SE of diff.	n1	n2	q	DF		Test details	Mean 1	Mean 2	Mean Diff.	SE of diff.	n1	n2	q	DF		Test details	Mean 1	Mean 2	Mean Diff.	SE of diff.	n1	n2	q	DF
	4221 vs. 4234	0.54	0.387	0.153	0.1543	7	6	1.402	32		4221 vs. 4234	4.298	3.906	0.3923	0.6608	7	6	0.8395	32		4221 vs. 4234	7.912	7.292	0.6197	0.8842	7	6	0.9911	32
	4221 vs. 4243	0.54	0.4471	0.09286	0.1483	7	7	0.8857	32		4221 vs. 4243	4.298	3.301	0.9971	0.6349	7	7	2.221	32		4221 vs. 4243	7.912	6.718	1.194	0.8495	7	7	1.988	32
	4221 vs. 4261	0.54	0.4623	0.07767	0.1543	7	6	0.7117	32		4221 vs. 4261	4.298	3.285	1.014	0.6608	7	6	2.169	32		4221 vs. 4261	7.912	6.473	1.439	0.8842	7	6	2.302	32
	4221 vs. 4262	0.54	0.4708	0.0692	0.1624	7	5	0.6025	32		4221 vs. 4262	4.298	3.854	0.4443	0.6955	7	5	0.9034	32		4221 vs. 4262	7.912	7.103	0.8092	0.9306	7	5	1.23	32
	4221 vs. 4264	0.54	0.774	-0.234	0.1483	7	7	2.232	32		4221 vs. 4264	4.298	3.82	0.478	0.6349	7	7	1.065	32		4221 vs. 4264	7.912	7.309	0.6031	0.8495	7	7	1.004	32
	4234 vs. 4243	0.387	0.4471	-0.06014	0.1543	6	7	0.5511	32		4234 vs. 4243	3.906	3.301	0.6049	0.6608	6	7	1.294	32		4234 vs. 4243	7.292	6.718	0.5743	0.8842	6	7	0.9186	32
	4234 vs. 4261	0.387	0.4623	-0.07533	0.1601	6	6	0.6652	32		4234 vs. 4261	3.906	3.285	0.6213	0.6858	6	6	1.281	32		4234 vs. 4261	7.292	6.473	0.8193	0.9176	6	6	1.263	32
	4234 vs. 4262	0.387	0.4708	-0.0838	0.168	6	5	0.7056	32		4234 vs. 4262	3.906	3.854	0.052	0.7193	6	5	0.1022	32		4234 vs. 4262	7.292	7.103	0.1895	0.9623	6	5	0.2785	32
	4234 vs. 4264	0.387	0.774	-0.387	0.1543	6	7	3.546	32		4234 vs. 4264	3.906	3.82	0.08571	0.6608	6	7	0.1834	32		4234 vs. 4264	7.292	7.309	-0.01652	0.8842	6	7	0.02643	32
	4243 vs. 4261	0.4471	0.4623	-0.01519	0.1543	7	6	0.1392	32		4243 vs. 4261	3.301	3.285	0.01648	0.6608	7	6	0.03526	32		4243 vs. 4261	6.718	6.473	0.245	0.8842	7	6	0.3919	32
	4243 vs. 4262	0.4471	0.4708	-0.02366	0.1624	7	5	0.206	32		4243 vs. 4262	3.301	3.854	-0.5529	0.6955	7	5	1.124	32		4243 vs. 4262	6.718	7.103	-0.3848	0.9306	7	5	0.5848	32
	4243 vs. 4264	0.4471	0.774	-0.3269	0.1483	7	7	3.118	32		4243 vs. 4264	3.301	3.82	-0.5191	0.6349	7	7	1.156	32		4243 vs. 4264	6.718	7.309	-0.5909	0.8495	7	7	0.9836	32
	4261 vs. 4262	0.4623	0.4708	-0.008467	0.168	6	5	0.07129	32		4261 vs. 4262	3.285	3.854	-0.5693	0.7193	6	5	1.119	32		4261 vs. 4262	6.473	7.103	-0.6298	0.9623	6	5	0.9255	32
	4261 vs. 4264	0.4623	0.774	-0.3117	0.1543	6	7	2.856	32		4261 vs. 4264	3.285	3.82	-0.5356	0.6608	6	7	1.146	32		4261 vs. 4264	6.473	7.309	-0.8359	0.8842	6	7	1.337	32
	4262 vs. 4264	0.4708	0.774	-0.3032	0.1624	5	7	2.64	32		4262 vs. 4264	3.854	3.82	0.03371	0.6955	5	7	0.06855	32		4262 vs. 4264	7.103	7.309	-0.2061	0.9306	5	7	0.3132	32
	Compact letter display										Compact letter display										Compact letter display
	4264	A									4221	A									4221	A
	4221	A									4234	A									4264	A
	4262	A									4262	A									4234	A
	4261	A									4264	A									4262	A
	4243	A									4243	A									4243	A
	4234	A									4261	A									4261	A
	Extended data Fig 8B
	Proline - Drought - Leaf tissue
	4221							4234							4243							4261							4262							4264
	21.824	8.738	14.026	8.73	12.93			9.638	16.09	9.264	8.62	7.29	7.488		14.81	9.322	7.998	9.522	8.462	9.958		6.75	5.396	8.334	8.13	9.498	6.354		6.022	6.986	5.718	9.25				6.672	7.04	8.244	7.286	6.414	9.31	7.246
	#1	#2	#3	#4	#5			#1	#2	#3	#4	#5	#6		#1	#2	#3	#4	#5	#6		#1	#2	#3	#4	#5	#6		#1	#2	#3	#4				#1	#2	#3	#4	#5	#6	#7
	Serin - Drought - Leaf tissue
	4221							4234							4243							4261							4262							4264
	160.87	75.134	127.83	69.364	88.41	136.142	76.824	76.168	99.516	81.862	100.092	59.22	82.988		137	75.642	59.678	110.958	94.944	85.07	83.46	51.788	42.596	56.034	59.466	64.474	47.142		83.538	62.218	60.43	35.682	53.538			36.788	40.176	48.318	40.114	43.304	42.85	24.906
	#1	#2	#3	#4	#5	#6	#7	#1	#2	#3	#4	#5	#6		#1	#2	#3	#4	#5	#6	#7	#1	#2	#3	#4	#5	#6		#1	#2	#3	#4	#5			#1	#2	#3	#4	#5	#6	#7
	Glutamate - Drought - Leaf tissue
	4221							4234							4243							4261							4262							4264
	83.786	113.78	115.588	92.196	107.176	55.726	104.57	108.894	132.576	111.714	90.672	88.736	88.146		108.426	114.69	114.874	119.478	101.348	126.028	108.226	97.638	82.168	111.892	82.242	107.184	102.554		109.752	86.176	86.844	78.718	129.612			100.052	90.89	100.244	85.238	80.162	102.816	87.232
	#1	#2	#3	#4	#5	#6	#7	#1	#2	#3	#4	#5	#6		#1	#2	#3	#4	#5	#6	#7	#1	#2	#3	#4	#5	#6		#1	#2	#3	#4	#5			#1	#2	#3	#4	#5	#6	#7
	Proline - drought- fibrous roots
	4221							4234							4243							4261							4262							4264
	6.438	5.28	8.244	6.912	5.114	7.616		4.71	5.446	7.482	7.08	8.534	8.128		5.214	4.408	11.362	3.472	5.514	5.742		1.182	2.736	2.412	2.294	2.858	1.256		4.192	3.378	2.136	2.492				1.542	1.71	2.752	1.522	2.334	1.956	2.234
	#1	#2	#3	#4	#5	#6		#1	#2	#3	#4	#5	#6		#1	#2	#3	#4	#5	#6		#1	#2	#3	#4	#5	#6		#1	#2	#3	#4				#1	#2	#3	#4	#5	#6	#7
	Serin - drought- fibrous roots
	4221							4234							4243							4261							4262							4264
	273.982	151.934	196.294	125.238	123.376	189.764	213.186	192.128	214.908	122.798	119.406	126.342	179.06		245.46	192.034	155.16	125.876	157.412	156.076		56.836	84.478	72.152	99.146	81.936	46.464		98.796	94.694	52.858	108.98				73.398	62.02	33.1	53.916	56.662	107.178	38.802
	#1	#2	#3	#4	#5	#6	#7	#1	#2	#3	#4	#5	#6		#1	#2	#3	#4	#5	#6		#1	#2	#3	#4	#5	#6		#1	#2	#3	#4				#1	#2	#3	#4	#5	#6	#7
	Glutamate - drought- fibrous roots
	4221							4234							4243							4261							4262							4264
	23.616	27.366	28.258	22.744	23.788	26.352	29.52	23.33	23.176	25.998	23.638	19.964	21.632		29.122	25.87	21.886	20.944	23.198	20.862		18.958	17.956	21.51	24.844	21.092	18.636		25.532	18.452	24.084	19.83				21.618	19.718	18.188	18.834	19.938	32.436	20.724
	#1	#2	#3	#4	#5	#6	#7	#1	#2	#3	#4	#5	#6		#1	#2	#3	#4	#5	#6		#1	#2	#3	#4	#5	#6		#1	#2	#3	#4				#1	#2	#3	#4	#5	#6	#7
	Proline drought leaf - statistics										Serine drought leaf - statistics										Glutamate drought leaf - statistics
	Number of families	1									Number of families	1									Number of families	1
	Number of comparisons per family	15									Number of comparisons per family	15									Number of comparisons per family	15
	Alpha	0.05									Alpha	0.05									Alpha	0.05
	Tukey's multiple comparisons test	Mean Diff.	95.00% CI of diff.	Below threshold?	Summary	Adjusted P Value					Tukey's multiple comparisons test	Mean Diff.	95.00% CI of diff.	Below threshold?	Summary	Adjusted P Value					Tukey's multiple comparisons test	Mean Diff.	95.00% CI of diff.	Below threshold?	Summary	Adjusted P Value
	4221 vs. 4234	3.518	-1.705 to 8.741	No	ns	0.337	A-B				4221 vs. 4234	21.63	-14.47 to 57.73	No	ns	0.4708	A-B				4221 vs. 4234	-7.339	-33.42 to 18.75	No	ns	0.955	A-B
	4221 vs. 4243	3.238	-1.986 to 8.461	No	ns	0.4263	A-C				4221 vs. 4243	12.55	-22.14 to 47.23	No	ns	0.8795	A-C				4221 vs. 4243	-17.18	-42.24 to 7.884	No	ns	0.3246	A-C
	4221 vs. 4261	5.839	0.6160 to 11.06	Yes	*	0.0217	A-D				4221 vs. 4261	51.36	15.26 to 87.46	Yes	**	0.0019	A-D				4221 vs. 4261	-1.162	-27.25 to 24.92	No	ns	>0.9999	A-D
	4221 vs. 4262	6.256	0.4692 to 12.04	Yes	*	0.0283	A-E				4221 vs. 4262	45.86	7.863 to 83.85	Yes	*	0.0107	A-E				4221 vs. 4262	-2.103	-29.56 to 25.35	No	ns	0.9999	A-E
	4221 vs. 4264	5.791	0.7399 to 10.84	Yes	*	0.0176	A-F				4221 vs. 4264	65.45	30.76 to 100.1	Yes	****	<0.0001	A-F				4221 vs. 4264	3.741	-21.32 to 28.80	No	ns	0.9974	A-F
	4234 vs. 4243	-0.2803	-5.261 to 4.700	No	ns	>0.9999	B-C				4234 vs. 4243	-9.085	-45.19 to 27.02	No	ns	0.9719	B-C				4234 vs. 4243	-9.839	-35.93 to 16.25	No	ns	0.8598	B-C
	4234 vs. 4261	2.321	-2.659 to 7.302	No	ns	0.7124	B-D				4234 vs. 4261	29.72	-7.739 to 67.19	No	ns	0.1853	B-D				4234 vs. 4261	6.177	-20.89 to 33.25	No	ns	0.9817	B-D
	4234 vs. 4262	2.738	-2.830 to 8.306	No	ns	0.6655	B-E				4234 vs. 4262	24.23	-15.07 to 63.52	No	ns	0.4394	B-E				4234 vs. 4262	5.236	-23.16 to 33.63	No	ns	0.993	B-E
	4234 vs. 4264	2.273	-2.526 to 7.072	No	ns	0.6989	B-F				4234 vs. 4264	43.81	7.713 to 79.91	Yes	*	0.0102	B-F				4234 vs. 4264	11.08	-15.01 to 37.17	No	ns	0.7899	B-F
	4243 vs. 4261	2.602	-2.379 to 7.582	No	ns	0.6075	C-D				4243 vs. 4261	38.81	2.709 to 74.91	Yes	*	0.0292	C-D				4243 vs. 4261	16.02	-10.07 to 42.10	No	ns	0.444	C-D
	4243 vs. 4262	3.018	-2.550 to 8.586	No	ns	0.5702	C-E				4243 vs. 4262	33.31	-4.683 to 71.31	No	ns	0.113	C-E				4243 vs. 4262	15.08	-12.38 to 42.53	No	ns	0.5647	C-E
	4243 vs. 4264	2.553	-2.246 to 7.352	No	ns	0.5892	C-F				4243 vs. 4264	52.9	18.22 to 87.58	Yes	***	0.0008	C-F				4243 vs. 4264	20.92	-4.143 to 45.98	No	ns	0.1459	C-F
	4261 vs. 4262	0.4163	-5.152 to 5.984	No	ns	>0.9999	D-E				4261 vs. 4262	-5.498	-44.79 to 33.79	No	ns	0.9981	D-E				4261 vs. 4262	-0.9407	-29.33 to 27.45	No	ns	>0.9999	D-E
	4261 vs. 4264	-0.04852	-4.848 to 4.750	No	ns	>0.9999	D-F				4261 vs. 4264	14.09	-22.01 to 50.19	No	ns	0.8419	D-F				4261 vs. 4264	4.903	-21.18 to 30.99	No	ns	0.9924	D-F
	4262 vs. 4264	-0.4649	-5.871 to 4.942	No	ns	0.9998	E-F				4262 vs. 4264	19.59	-18.41 to 57.58	No	ns	0.6285	E-F				4262 vs. 4264	5.844	-21.61 to 33.30	No	ns	0.9865	E-F
	Test details	Mean 1	Mean 2	Mean Diff.	SE of diff.	n1	n2	q	DF		Test details	Mean 1	Mean 2	Mean Diff.	SE of diff.	n1	n2	q	DF		Test details	Mean 1	Mean 2	Mean Diff.	SE of diff.	n1	n2	q	DF
	4221 vs. 4234	13.25	9.732	3.518	1.709	5	6	2.911	28		4221 vs. 4234	104.9	83.31	21.63	11.92	7	6	2.567	32		4221 vs. 4234	96.12	103.5	-7.339	8.612	7	6	1.205	32
	4221 vs. 4243	13.25	10.01	3.238	1.709	5	6	2.679	28		4221 vs. 4243	104.9	92.39	12.55	11.45	7	7	1.55	32		4221 vs. 4243	96.12	113.3	-17.18	8.274	7	7	2.936	32
	4221 vs. 4261	13.25	7.41	5.839	1.709	5	6	4.831	28		4221 vs. 4261	104.9	53.58	51.36	11.92	7	6	6.094	32		4221 vs. 4261	96.12	97.28	-1.162	8.612	7	6	0.1909	32
	4221 vs. 4262	13.25	6.994	6.256	1.894	5	4	4.672	28		4221 vs. 4262	104.9	59.08	45.86	12.54	7	5	5.17	32		4221 vs. 4262	96.12	98.22	-2.103	9.063	7	5	0.3281	32
	4221 vs. 4264	13.25	7.459	5.791	1.653	5	7	4.955	28		4221 vs. 4264	104.9	39.49	65.45	11.45	7	7	8.083	32		4221 vs. 4264	96.12	92.38	3.741	8.274	7	7	0.6395	32
	4234 vs. 4243	9.732	10.01	-0.2803	1.63	6	6	0.2433	28		4234 vs. 4243	83.31	92.39	-9.085	11.92	6	7	1.078	32		4234 vs. 4243	103.5	113.3	-9.839	8.612	6	7	1.616	32
	4234 vs. 4261	9.732	7.41	2.321	1.63	6	6	2.014	28		4234 vs. 4261	83.31	53.58	29.72	12.37	6	6	3.399	32		4234 vs. 4261	103.5	97.28	6.177	8.937	6	6	0.9775	32
	4234 vs. 4262	9.732	6.994	2.738	1.822	6	4	2.125	28		4234 vs. 4262	83.31	59.08	24.23	12.97	6	5	2.641	32		4234 vs. 4262	103.5	98.22	5.236	9.373	6	5	0.79	32
	4234 vs. 4264	9.732	7.459	2.273	1.57	6	7	2.047	28		4234 vs. 4264	83.31	39.49	43.81	11.92	6	7	5.199	32		4234 vs. 4264	103.5	92.38	11.08	8.612	6	7	1.82	32
	4243 vs. 4261	10.01	7.41	2.602	1.63	6	6	2.258	28		4243 vs. 4261	92.39	53.58	38.81	11.92	7	6	4.605	32		4243 vs. 4261	113.3	97.28	16.02	8.612	7	6	2.63	32
	4243 vs. 4262	10.01	6.994	3.018	1.822	6	4	2.342	28		4243 vs. 4262	92.39	59.08	33.31	12.54	7	5	3.756	32		4243 vs. 4262	113.3	98.22	15.08	9.063	7	5	2.352	32
	4243 vs. 4264	10.01	7.459	2.553	1.57	6	7	2.299	28		4243 vs. 4264	92.39	39.49	52.9	11.45	7	7	6.534	32		4243 vs. 4264	113.3	92.38	20.92	8.274	7	7	3.576	32
	4261 vs. 4262	7.41	6.994	0.4163	1.822	6	4	0.3231	28		4261 vs. 4262	53.58	59.08	-5.498	12.97	6	5	0.5994	32		4261 vs. 4262	97.28	98.22	-0.9407	9.373	6	5	0.1419	32
	4261 vs. 4264	7.41	7.459	-0.04852	1.57	6	7	0.0437	28		4261 vs. 4264	53.58	39.49	14.09	11.92	6	7	1.672	32		4261 vs. 4264	97.28	92.38	4.903	8.612	6	7	0.8053	32
	4262 vs. 4264	6.994	7.459	-0.4649	1.769	4	7	0.3716	28		4262 vs. 4264	59.08	39.49	19.59	12.54	5	7	2.208	32		4262 vs. 4264	98.22	92.38	5.844	9.063	5	7	0.9119	32
	Compact letter display										Compact letter display										Compact letter display
	4221	A									4221	A									4243	A
	4243	A B									4243	A B									4234	A
	4234	A B									4234	A B C									4262	A
	4264	B									4262	B D									4261	A
	4261	B									4261	C D									4221	A
	4262	B									4264	D									4264	A
	Proline drought storage root - statistics										Serine drought storage root - statistics										Glutamate drought storage root - statistics
	Number of families	1									Number of families	1									Number of families	1
	Number of comparisons per family	15									Number of comparisons per family	15									Number of comparisons per family	15
	Alpha	0.05									Alpha	0.05									Alpha	0.05
	Tukey's multiple comparisons test	Mean Diff.	95.00% CI of diff.	Below threshold?	Summary	Adjusted P Value					Tukey's multiple comparisons test	Mean Diff.	95.00% CI of diff.	Below threshold?	Summary	Adjusted P Value					Tukey's multiple comparisons test	Mean Diff.	95.00% CI of diff.	Below threshold?	Summary	Adjusted P Value
	4221 vs. 4234	-0.296	-2.917 to 2.325	No	ns	0.9993	A-B				4221 vs. 4234	22.86	-40.32 to 86.05	No	ns	0.8773	A-B				4221 vs. 4234	2.993	-2.577 to 8.562	No	ns	0.5833	A-B
	4221 vs. 4243	0.6487	-1.973 to 3.270	No	ns	0.9729	A-C				4221 vs. 4243	9.965	-53.22 to 73.15	No	ns	0.9965	A-C				4221 vs. 4243	2.302	-3.267 to 7.872	No	ns	0.8051	A-C
	4221 vs. 4261	4.478	1.856 to 7.099	Yes	***	0.0002	A-D				4221 vs. 4261	108.5	45.28 to 171.7	Yes	***	0.0002	A-D				4221 vs. 4261	5.45	-0.1197 to 11.02	No	ns	0.0579	A-D
	4221 vs. 4262	3.551	0.6203 to 6.482	Yes	*	0.0107	A-E				4221 vs. 4262	93.14	21.95 to 164.3	Yes	**	0.0049	A-E				4221 vs. 4262	3.975	-2.300 to 10.25	No	ns	0.4064	A-E
	4221 vs. 4264	4.594	2.067 to 7.120	Yes	****	<0.0001	A-F				4221 vs. 4264	121.2	60.54 to 181.9	Yes	****	<0.0001	A-F				4221 vs. 4264	4.313	-1.038 to 9.664	No	ns	0.1713	A-F
	4234 vs. 4243	0.9447	-1.677 to 3.566	No	ns	0.8779	B-C				4234 vs. 4243	-12.9	-78.47 to 52.67	No	ns	0.9904	B-C				4234 vs. 4243	-0.6907	-6.470 to 5.089	No	ns	0.9991	B-C
	4234 vs. 4261	4.774	2.152 to 7.395	Yes	****	<0.0001	B-D				4234 vs. 4261	85.61	20.04 to 151.2	Yes	**	0.005	B-D				4234 vs. 4261	2.457	-3.323 to 8.237	No	ns	0.7864	B-D
	4234 vs. 4262	3.847	0.9163 to 6.778	Yes	**	0.0049	B-E				4234 vs. 4262	70.28	-3.034 to 143.6	No	ns	0.0662	B-E				4234 vs. 4262	0.9818	-5.480 to 7.444	No	ns	0.9971	B-E
	4234 vs. 4264	4.89	2.363 to 7.416	Yes	****	<0.0001	B-F				4234 vs. 4264	98.38	35.20 to 161.6	Yes	***	0.0006	B-F				4234 vs. 4264	1.32	-4.250 to 6.889	No	ns	0.9778	B-F
	4243 vs. 4261	3.829	1.208 to 6.450	Yes	**	0.0015	C-D				4243 vs. 4261	98.5	32.93 to 164.1	Yes	**	0.001	C-D				4243 vs. 4261	3.148	-2.632 to 8.927	No	ns	0.5695	C-D
	4243 vs. 4262	2.903	-0.02833 to 5.833	No	ns	0.0534	C-E				4243 vs. 4262	83.17	9.862 to 156.5	Yes	*	0.019	C-E				4243 vs. 4262	1.673	-4.789 to 8.134	No	ns	0.9676	C-E
	4243 vs. 4264	3.945	1.419 to 6.471	Yes	***	0.0006	C-F				4243 vs. 4264	111.3	48.09 to 174.5	Yes	***	0.0001	C-F				4243 vs. 4264	2.01	-3.559 to 7.580	No	ns	0.8783	C-F
	4261 vs. 4262	-0.9265	-3.857 to 2.004	No	ns	0.9256	D-E				4261 vs. 4262	-15.33	-88.64 to 57.98	No	ns	0.9873	D-E				4261 vs. 4262	-1.475	-7.937 to 4.987	No	ns	0.9812	D-E
	4261 vs. 4264	0.1159	-2.410 to 2.642	No	ns	>0.9999	D-F				4261 vs. 4264	12.78	-50.41 to 75.96	No	ns	0.9891	D-F				4261 vs. 4264	-1.137	-6.707 to 4.432	No	ns	0.9886	D-F
	4262 vs. 4264	1.042	-1.804 to 3.888	No	ns	0.8705	E-F				4262 vs. 4264	28.11	-43.08 to 99.29	No	ns	0.8329	E-F				4262 vs. 4264	0.3379	-5.937 to 6.613	No	ns	>0.9999	E-F
	Test details	Mean 1	Mean 2	Mean Diff.	SE of diff.	n1	n2	q	DF		Test details	Mean 1	Mean 2	Mean Diff.	SE of diff.	n1	n2	q	DF		Test details	Mean 1	Mean 2	Mean Diff.	SE of diff.	n1	n2	q	DF
	4221 vs. 4234	6.601	6.897	-0.296	0.8599	6	6	0.4868	29		4221 vs. 4234	182	159.1	22.86	20.77	7	6	1.556	30		4221 vs. 4234	25.95	22.96	2.993	1.831	7	6	2.311	30
	4221 vs. 4243	6.601	5.952	0.6487	0.8599	6	6	1.067	29		4221 vs. 4243	182	172	9.965	20.77	7	6	0.6784	30		4221 vs. 4243	25.95	23.65	2.302	1.831	7	6	1.778	30
	4221 vs. 4261	6.601	2.123	4.478	0.8599	6	6	7.364	29		4221 vs. 4261	182	73.5	108.5	20.77	7	6	7.384	30		4221 vs. 4261	25.95	20.5	5.45	1.831	7	6	4.209	30
	4221 vs. 4262	6.601	3.05	3.551	0.9614	6	4	5.224	29		4221 vs. 4262	182	88.83	93.14	23.4	7	4	5.628	30		4221 vs. 4262	25.95	21.97	3.975	2.063	7	4	2.725	30
	4221 vs. 4264	6.601	2.007	4.594	0.8286	6	7	7.84	29		4221 vs. 4264	182	60.73	121.2	19.96	7	7	8.591	30		4221 vs. 4264	25.95	21.64	4.313	1.759	7	7	3.467	30
	4234 vs. 4243	6.897	5.952	0.9447	0.8599	6	6	1.554	29		4234 vs. 4243	159.1	172	-12.9	21.56	6	6	0.846	30		4234 vs. 4243	22.96	23.65	-0.6907	1.9	6	6	0.514	30
	4234 vs. 4261	6.897	2.123	4.774	0.8599	6	6	7.851	29		4234 vs. 4261	159.1	73.5	85.61	21.56	6	6	5.616	30		4234 vs. 4261	22.96	20.5	2.457	1.9	6	6	1.829	30
	4234 vs. 4262	6.897	3.05	3.847	0.9614	6	4	5.659	29		4234 vs. 4262	159.1	88.83	70.28	24.1	6	4	4.123	30		4234 vs. 4262	22.96	21.97	0.9818	2.125	6	4	0.6536	30
	4234 vs. 4264	6.897	2.007	4.89	0.8286	6	7	8.345	29		4234 vs. 4264	159.1	60.73	98.38	20.77	6	7	6.698	30		4234 vs. 4264	22.96	21.64	1.32	1.831	6	7	1.019	30
	4243 vs. 4261	5.952	2.123	3.829	0.8599	6	6	6.297	29		4243 vs. 4261	172	73.5	98.5	21.56	6	6	6.462	30		4243 vs. 4261	23.65	20.5	3.148	1.9	6	6	2.343	30
	4243 vs. 4262	5.952	3.05	2.903	0.9614	6	4	4.27	29		4243 vs. 4262	172	88.83	83.17	24.1	6	4	4.88	30		4243 vs. 4262	23.65	21.97	1.673	2.125	6	4	1.113	30
	4243 vs. 4264	5.952	2.007	3.945	0.8286	6	7	6.733	29		4243 vs. 4264	172	60.73	111.3	20.77	6	7	7.576	30		4243 vs. 4264	23.65	21.64	2.01	1.831	6	7	1.553	30
	4261 vs. 4262	2.123	3.05	-0.9265	0.9614	6	4	1.363	29		4261 vs. 4262	73.5	88.83	-15.33	24.1	6	4	0.8995	30		4261 vs. 4262	20.5	21.97	-1.475	2.125	6	4	0.982	30
	4261 vs. 4264	2.123	2.007	0.1159	0.8286	6	7	0.1977	29		4261 vs. 4264	73.5	60.73	12.78	20.77	6	7	0.8698	30		4261 vs. 4264	20.5	21.64	-1.137	1.831	6	7	0.8783	30
	4262 vs. 4264	3.05	2.007	1.042	0.9335	4	7	1.579	29		4262 vs. 4264	88.83	60.73	28.11	23.4	4	7	1.698	30		4262 vs. 4264	21.97	21.64	0.3379	2.063	4	7	0.2317	30
	Compact letter display										Compact letter display										Compact letter display
	4234	A									4221	A									4221	A
	4221	A									4243	A									4243	A
	4243	A B									4234	A B									4234	A
	4262	B C									4262	B C									4262	A
	4261	C									4261	C									4264	A
	4264	C									4264	C									4261	A
