# Supplementary material for: Engineering vascular potassium transport increases yield and drought resilience of cassava
Source: Nat Plants. 2025 Dec 17;11(12):2498–510. doi: 10.1038/s41477-025-02159-7 (PMC12711561; doi:10.1038/s41477-025-02159-7)
Supplement: Supplementary file 18 — Statistical analysis and source data. [file 41477_2025_2159_MOESM18_ESM.xlsx]

## Sheet: Source data Extended Fig. 9
	Extended data Fig. 9A
	Glucose - Leaf - STD
	4221							4234							4243							4261							4262							4264
	43.662	29.991	47.067	32.447	24.387	32.215	55.683	24.628	30.609	19.293	30.682	40.744	29.706		27.852	29.192	40.206	20.812	29.984	31.964	31.96	39.66	36.538	33.612	32.695	37.289	40.996		26.97	46.64	43.309	23.151	41.258			20.064	50.394	32.669	54.991	29.644	33.688	32.41
	#1	#2	#3	#4	#5	#6	#7	#1	#2	#3	#4	#5	#6		#1	#2	#3	#4	#5	#6	#7	#1	#2	#3	#4	#5	#6		#1	#2	#3	#4	#5			#1	#2	#3	#4	#5	#6	#7
	Fructose - Leaf - STD
	4221							4234							4243							4261							4262							4264
	10.706	9.896	24.836	10.116	7.038	14.71	7.157	11.274	9.655	6.379	6.997	16.685	4.116		5.876	9.841	9.474	11.144	9.168	9.84	10.808	8.723	8.648	6.617	10.44	10.115	12.267		10.725	23.71	13.258	8.892	16.416			8.286	17.429	18.496	50.041	15.717	11.389	11.042
	#1	#2	#3	#4	#5	#6	#7	#1	#2	#3	#4	#5	#6		#1	#2	#3	#4	#5	#6	#7	#1	#2	#3	#4	#5	#6		#1	#2	#3	#4	#5			#1	#2	#3	#4	#5	#6	#7
	Sucrose - Leaf - STD
	4221							4234							4243							4261							4262							4264
	178.044	138.204	156.709	145.705	152.691	134.959	168.681	192.401	153.733	145.023	157.623	165.75	152.275	152.115	179.863	155.774	177.805	173.174	156.074	191.102		170.718	160.544	175.556	171.405	174.072	172.161		170.136	171.977	172.898	171.402	184.565			168.795	173.988	174.035	159.521	171.413	182.316	144.735
	#1	#2	#3	#4	#5	#6	#7	#1	#2	#3	#4	#5	#6	#7	#1	#2	#3	#4	#5	#6		#1	#2	#3	#4	#5	#6		#1	#2	#3	#4	#5			#1	#2	#3	#4	#5	#6	#7
	Starch - Leaf - STD
	4221							4234							4243							4261							4262							4264
	338.322	52.612	22.715	38.592	496.895	103.45	285.294	257.675	250.46	375.307	196.814	302.554	313.862		142.635	223.526	319.847	191.052	192.294	317.401	572.729	138.595	256.121	440.023	364.185	279.602	72.393		473.732	55.652	470.013	224.898	354.913			40.294	127.011	76.22	25.915	82.282	72.937	138.195
	#1	#2	#3	#4	#5	#6	#7	#1	#2	#3	#4	#5	#6		#1	#2	#3	#4	#5	#6	#7	#1	#2	#3	#4	#5	#6		#1	#2	#3	#4	#5			#1	#2	#3	#4	#5	#6	#7
	Glucose - Lower stem - STD
	4221							4234							4243							4261							4262							4264
	45.871	43.248	26.343	31.168	35.405	27.554	27.416	17.63	49.042	12.497	21.807	23.459	16.093		39.253	22.796	31.042	24.836	30.848	38.361	54.698	27.251	33.742	25.791	33.444	21.616	20.773		33.412	30.138	46.489	24.849	23.287			19.61	34.449	19.194	25.613	26.402	19.96	37.951
	#1	#2	#3	#4	#5	#6	#7	#1	#2	#3	#4	#5	#6		#1	#2	#3	#4	#5	#6	#7	#1	#2	#3	#4	#5	#6		#1	#2	#3	#4	#5			#1	#2	#3	#4	#5	#6	#7
	Fructose - Lower stem - STD
	4221							4234							4243							4261							4262							4264
	16.079	15.766	9.951	11.146	13.589	9.977	6.681	4.233	32.173	3.046	7.456	4.727	5.139		17.051	9.832	15.328	8.561	7.169	14.538	26.488	9.777	6.305	7.685	9.409	2.733	4.586		14.556	14.566	23.221	7.653	7.24			7.863	18.375	9.68	16.101	10.141	9.753	20.768
	#1	#2	#3	#4	#5	#6	#7	#1	#2	#3	#4	#5	#6		#1	#2	#3	#4	#5	#6	#7	#1	#2	#3	#4	#5	#6		#1	#2	#3	#4	#5			#1	#2	#3	#4	#5	#6	#7
	Sucrose - Lower stem - STD
	4221							4234							4243							4261							4262							4264
	194.53	198.14	118.042	188.846	131.66	152.897		128.835	185.574	110.638	118.538	114.547	94.715		156.497	138.355	171.546	124.11	119.872	167.329	234.737	139.821	153.852	125.456	162.661	93.596			132.854	69.607	150.185	119.244	135.628			91.047	159.625	82.862	87.03	107.772	97.608	164.811
	#1	#2	#3	#4	#5	#6		#1	#2	#3	#4	#5	#6		#1	#2	#3	#4	#5	#6	#7	#1	#2	#3	#4	#5			#1	#2	#3	#4	#5			#1	#2	#3	#4	#5	#6	#7
	Starch - Lower stem - STD
	4221							4234							4243							4261							4262							4264
	1206.77	1150.13	1196.62	1047.84	1193.62	1274.34	1358.89	1344.69	1333.06	1344.33	1275.04	1246.74	941.289		1188.45	1438.11	1444.49	1266.97	1311.68	1055.73	1160.51	1541.46	1384.43	1166.98	1012.88	1261.91	1479.27		1383.7	1246.57	1118.19	1634.61	1043.31			1197.15	891.075	861.089	1025.48	886.551	1145.43	1126.09
	#1	#2	#3	#4	#5	#6	#7	#1	#2	#3	#4	#5	#6		#1	#2	#3	#4	#5	#6	#7	#1	#2	#3	#4	#5	#6		#1	#2	#3	#4	#5			#1	#2	#3	#4	#5	#6	#7
	Glucose - Fibrous roots - STD
	4221							4234							4243							4261							4262							4264
	69.732	25.717	89.302	36.614	41.192	37.761	54.267	39.465	69.371	41.112	47.077	41.052	70.893		36.12	37.541	44.878	39.468	61.664	66.842	84.207	44.315	52.224	26.467	36.643	42.008	101.446		58.463	49.209	78.331	45.456	67.115			29.39	38.566	27.332	47.32	22.585	14.192	38.571
	#1	#2	#3	#4	#5	#6	#7	#1	#2	#3	#4	#5	#6		#1	#2	#3	#4	#5	#6	#7	#1	#2	#3	#4	#5	#6		#1	#2	#3	#4	#5			#1	#2	#3	#4	#5	#6	#7
	Fructose - Fibrous roots - STD
	4221							4234							4243							4261							4262							4264
	13.571	16.8	74.16	26.945	11.701	17.463	22.478	20.704	35.232	21.513	19.733	25.985	41.973		21.68	25.578	21.857	15.699	27.503	50.846	35.825	36.559	22.949	14.201	18.432	24.12	70.277		18.543	23.246	45.037	23.851	24.841			21.051	14.435	19.374	39.636	9.277	9.972	22.656
	#1	#2	#3	#4	#5	#6	#7	#1	#2	#3	#4	#5	#6		#1	#2	#3	#4	#5	#6	#7	#1	#2	#3	#4	#5	#6		#1	#2	#3	#4	#5			#1	#2	#3	#4	#5	#6	#7
	Sucrose - Fibrous roots - STD
	4221							4234							4243							4261							4262							4264
	124.588	47.578	85.57	69.968	98.217	78.82	108.137	78.439	110.546	108.283	94.352	81.635	105.971		100.108	108.76	97.495	88.897	99.183	91.025	124.514	63.112	102.559	102.833	96.921	101.996	90.677		89.203	99.807	106.167	76.733	99.281			34.529	83.54	60.926	53.326	62.881	66.143	75.65
	#1	#2	#3	#4	#5	#6	#7	#1	#2	#3	#4	#5	#6		#1	#2	#3	#4	#5	#6	#7	#1	#2	#3	#4	#5	#6		#1	#2	#3	#4	#5			#1	#2	#3	#4	#5	#6	#7
	Starch - Fibrous roots - STD
	4221							4234							4243							4261							4262							4264
	704.291	163.328	190.919	109.743	302.036	222.015	352.642	168.607	203.803	325.351	266.489	374.429	164.349		384.75	267.039	363.607	194.069	427.663	260.651	304.877	84.237	324.205	259.365	553.906	276.809	145.496		342.857	314.878	177.612	146.028	348.973			27.502	251.964	81.62	52.875	169.255	185.762	178.194
	#1	#2	#3	#4	#5	#6	#7	#1	#2	#3	#4	#5	#6		#1	#2	#3	#4	#5	#6	#7	#1	#2	#3	#4	#5	#6		#1	#2	#3	#4	#5			#1	#2	#3	#4	#5	#6	#7
	Glucose STD leaf - statistics										Fructose STD leaf - statistics										Sucrose STD leaf - statistics										Starch STD leaf - statistics										Glucose STD lower stem - statistics
	Number of families	1									Number of families	1									Number of families	1									Number of families	1									Number of families	1
	Number of comparisons per family	15									Number of comparisons per family	15									Number of comparisons per family	15									Number of comparisons per family	15									Number of comparisons per family	15
	Alpha	0.05									Alpha	0.05									Alpha	0.05									Alpha	0.05									Alpha	0.05
	Tukey's multiple comparisons test	Mean Diff.	95.00% CI of diff.	Below threshold?	Summary	Adjusted P Value					Tukey's multiple comparisons test	Mean Diff.	95.00% CI of diff.	Below threshold?	Summary	Adjusted P Value					Tukey's multiple comparisons test	Mean Diff.	95.00% CI of diff.	Below threshold?	Summary	Adjusted P Value					Tukey's multiple comparisons test	Mean Diff.	95.00% CI of diff.	Below threshold?	Summary	Adjusted P Value					Tukey's multiple comparisons test	Mean Diff.	95.00% CI of diff.	Below threshold?	Summary	Adjusted P Value
	4221 vs. 4234	8.645	-6.497 to 23.79	No	ns	0.5234	A-B				4221 vs. 4234	2.881	-9.453 to 15.22	No	ns	0.9797	A-B				4221 vs. 4234	-6.275	-26.75 to 14.20	No	ns	0.9361	A-B				4221 vs. 4234	-91.65	-318.1 to 134.8	No	ns	0.821	A-B				4221 vs. 4234	10.44	-5.278 to 26.15	No	ns	0.3582	A-B
	4221 vs. 4243	7.64	-6.907 to 22.19	No	ns	0.6102	A-C				4221 vs. 4243	2.615	-9.235 to 14.47	No	ns	0.9842	A-C				4221 vs. 4243	-18.73	-40.04 to 2.580	No	ns	0.1115	A-C				4221 vs. 4243	-88.8	-306.4 to 128.8	No	ns	0.8158	A-C				4221 vs. 4243	-0.6899	-15.79 to 14.41	No	ns	>0.9999	A-C
	4221 vs. 4261	1.123	-14.02 to 16.26	No	ns	>0.9999	A-D				4221 vs. 4261	2.597	-9.737 to 14.93	No	ns	0.9872	A-D				4221 vs. 4261	-17.17	-38.48 to 4.136	No	ns	0.1727	A-D				4221 vs. 4261	-67.36	-293.8 to 159.1	No	ns	0.9434	A-D				4221 vs. 4261	6.755	-8.960 to 22.47	No	ns	0.7817	A-D
	4221 vs. 4262	1.656	-14.28 to 17.59	No	ns	0.9995	A-E				4221 vs. 4262	-2.535	-15.52 to 10.45	No	ns	0.9909	A-E				4221 vs. 4262	-20.63	-43.05 to 1.801	No	ns	0.0859	A-E				4221 vs. 4262	-124.7	-363.1 to 113.6	No	ns	0.6138	A-E				4221 vs. 4262	2.223	-14.32 to 18.76	No	ns	0.9984	A-E
	4221 vs. 4264	1.656	-12.89 to 16.20	No	ns	0.9993	A-F				4221 vs. 4264	-6.849	-18.70 to 5.002	No	ns	0.5102	A-F				4221 vs. 4264	-14.26	-34.73 to 6.214	No	ns	0.308	A-F				4221 vs. 4264	110.7	-106.9 to 328.3	No	ns	0.6411	A-F				4221 vs. 4264	7.689	-7.409 to 22.79	No	ns	0.6403	A-F
	4234 vs. 4243	-1.004	-16.15 to 14.14	No	ns	>0.9999	B-C				4234 vs. 4243	-0.2658	-12.60 to 12.07	No	ns	>0.9999	B-C				4234 vs. 4243	-12.45	-33.76 to 8.856	No	ns	0.4981	B-C				4234 vs. 4243	2.852	-223.6 to 229.3	No	ns	>0.9999	B-C				4234 vs. 4243	-11.13	-26.84 to 4.589	No	ns	0.2911	B-C
	4234 vs. 4261	-7.521	-23.23 to 8.192	No	ns	0.6971	B-D				4234 vs. 4261	-0.284	-13.08 to 12.52	No	ns	>0.9999	B-D				4234 vs. 4261	-10.9	-32.21 to 10.41	No	ns	0.6363	B-D				4234 vs. 4261	24.29	-210.7 to 259.3	No	ns	0.9996	B-D				4234 vs. 4261	-3.682	-19.99 to 12.63	No	ns	0.9825	B-D
	4234 vs. 4262	-6.989	-23.47 to 9.491	No	ns	0.791	B-E				4234 vs. 4262	-5.416	-18.84 to 8.009	No	ns	0.8229	B-E				4234 vs. 4262	-14.35	-36.78 to 8.077	No	ns	0.3987	B-E				4234 vs. 4262	-33.06	-279.5 to 213.4	No	ns	0.9984	B-E				4234 vs. 4262	-8.214	-25.32 to 8.890	No	ns	0.6943	B-E
	4234 vs. 4264	-6.989	-22.13 to 8.153	No	ns	0.7278	B-F				4234 vs. 4264	-9.73	-22.06 to 2.604	No	ns	0.1901	B-F				4234 vs. 4264	-7.983	-28.46 to 12.49	No	ns	0.8424	B-F				4234 vs. 4264	202.4	-24.08 to 428.8	No	ns	0.1016	B-F				4234 vs. 4264	-2.747	-18.46 to 12.97	No	ns	0.9945	B-F
	4243 vs. 4261	-6.517	-21.66 to 8.624	No	ns	0.7808	C-D				4243 vs. 4261	-0.01819	-12.35 to 12.32	No	ns	>0.9999	C-D				4243 vs. 4261	1.556	-20.56 to 23.67	No	ns	>0.9999	C-D				4243 vs. 4261	21.44	-205.0 to 247.9	No	ns	0.9997	C-D				4243 vs. 4261	7.445	-8.270 to 23.16	No	ns	0.706	C-D
	4243 vs. 4262	-5.984	-21.92 to 9.952	No	ns	0.862	C-E				4243 vs. 4262	-5.15	-18.13 to 7.832	No	ns	0.8327	C-E				4243 vs. 4262	-1.897	-25.09 to 21.30	No	ns	0.9999	C-E				4243 vs. 4262	-35.92	-274.3 to 202.4	No	ns	0.9973	C-E				4243 vs. 4262	2.913	-13.63 to 19.45	No	ns	0.9943	C-E
	4243 vs. 4264	-5.984	-20.53 to 8.563	No	ns	0.8109	C-F				4243 vs. 4264	-9.464	-21.31 to 2.386	No	ns	0.1799	C-F				4243 vs. 4264	4.47	-16.84 to 25.78	No	ns	0.9874	C-F				4243 vs. 4264	199.5	-18.05 to 417.1	No	ns	0.0874	C-F				4243 vs. 4264	8.379	-6.719 to 23.48	No	ns	0.5535	C-F
	4261 vs. 4262	0.5327	-15.95 to 17.01	No	ns	>0.9999	D-E				4261 vs. 4262	-5.132	-18.56 to 8.293	No	ns	0.853	D-E				4261 vs. 4262	-3.453	-26.65 to 19.74	No	ns	0.9974	D-E				4261 vs. 4262	-57.36	-303.8 to 189.1	No	ns	0.98	D-E				4261 vs. 4262	-4.532	-21.64 to 12.57	No	ns	0.965	D-E
	4261 vs. 4264	0.5326	-14.61 to 15.67	No	ns	>0.9999	D-F				4261 vs. 4264	-9.446	-21.78 to 2.888	No	ns	0.2159	D-F				4261 vs. 4264	2.914	-18.39 to 24.22	No	ns	0.9983	D-F				4261 vs. 4264	178.1	-48.38 to 404.5	No	ns	0.1928	D-F				4261 vs. 4264	0.9344	-14.78 to 16.65	No	ns	>0.9999	D-F
	4262 vs. 4264	-0.0001143	-15.94 to 15.94	No	ns	>0.9999	E-F				4262 vs. 4264	-4.314	-17.30 to 8.668	No	ns	0.9123	E-F				4262 vs. 4264	6.367	-16.06 to 28.79	No	ns	0.9532	E-F				4262 vs. 4264	235.4	-2.904 to 473.8	No	ns	0.0544	E-F				4262 vs. 4264	5.467	-11.07 to 22.01	No	ns	0.9141	E-F
	Test details	Mean 1	Mean 2	Mean Diff.	SE of diff.	n1	n2	q	DF		Test details	Mean 1	Mean 2	Mean Diff.	SE of diff.	n1	n2	q	DF		Test details	Mean 1	Mean 2	Mean Diff.	SE of diff.	n1	n2	q	DF		Test details	Mean 1	Mean 2	Mean Diff.	SE of diff.	n1	n2	q	DF		Test details	Mean 1	Mean 2	Mean Diff.	SE of diff.	n1	n2	q	DF
	4221 vs. 4234	37.92	29.28	8.645	4.999	7	6	2.446	32		4221 vs. 4234	12.07	9.184	2.881	4.072	7	6	1.001	32		4221 vs. 4234	153.6	159.8	-6.275	6.758	7	7	1.313	32		4221 vs. 4234	191.1	282.8	-91.65	74.76	7	6	1.734	32		4221 vs. 4234	33.86	23.42	10.44	5.188	7	6	2.845	32
	4221 vs. 4243	37.92	30.28	7.64	4.802	7	7	2.25	32		4221 vs. 4243	12.07	9.45	2.615	3.912	7	7	0.9455	32		4221 vs. 4243	153.6	172.3	-18.73	7.034	7	6	3.765	32		4221 vs. 4243	191.1	279.9	-88.8	71.83	7	7	1.748	32		4221 vs. 4243	33.86	34.55	-0.6899	4.984	7	7	0.1957	32
	4221 vs. 4261	37.92	36.8	1.123	4.999	7	6	0.3178	32		4221 vs. 4261	12.07	9.468	2.597	4.072	7	6	0.9021	32		4221 vs. 4261	153.6	170.7	-17.17	7.034	7	6	3.452	32		4221 vs. 4261	191.1	258.5	-67.36	74.76	7	6	1.274	32		4221 vs. 4261	33.86	27.1	6.755	5.188	7	6	1.841	32
	4221 vs. 4262	37.92	36.27	1.656	5.261	7	5	0.4452	32		4221 vs. 4262	12.07	14.6	-2.535	4.286	7	5	0.8364	32		4221 vs. 4262	153.6	174.2	-20.63	7.404	7	5	3.94	32		4221 vs. 4262	191.1	315.8	-124.7	78.68	7	5	2.242	32		4221 vs. 4262	33.86	31.64	2.223	5.46	7	5	0.5757	32
	4221 vs. 4264	37.92	36.27	1.656	4.802	7	7	0.4877	32		4221 vs. 4264	12.07	18.91	-6.849	3.912	7	7	2.476	32		4221 vs. 4264	153.6	167.8	-14.26	6.758	7	7	2.984	32		4221 vs. 4264	191.1	80.41	110.7	71.83	7	7	2.18	32		4221 vs. 4264	33.86	26.17	7.689	4.984	7	7	2.182	32
	4234 vs. 4243	29.28	30.28	-1.004	4.999	6	7	0.2842	32		4234 vs. 4243	9.184	9.45	-0.2658	4.072	6	7	0.09232	32		4234 vs. 4243	159.8	172.3	-12.45	7.034	7	6	2.504	32		4234 vs. 4243	282.8	279.9	2.852	74.76	6	7	0.05396	32		4234 vs. 4243	23.42	34.55	-11.13	5.188	6	7	3.033	32
	4234 vs. 4261	29.28	36.8	-7.521	5.187	6	6	2.051	32		4234 vs. 4261	9.184	9.468	-0.284	4.226	6	6	0.09505	32		4234 vs. 4261	159.8	170.7	-10.9	7.034	7	6	2.191	32		4234 vs. 4261	282.8	258.5	24.29	77.58	6	6	0.4428	32		4234 vs. 4261	23.42	27.1	-3.682	5.384	6	6	0.9671	32
	4234 vs. 4262	29.28	36.27	-6.989	5.44	6	5	1.817	32		4234 vs. 4262	9.184	14.6	-5.416	4.432	6	5	1.728	32		4234 vs. 4262	159.8	174.2	-14.35	7.404	7	5	2.741	32		4234 vs. 4262	282.8	315.8	-33.06	81.37	6	5	0.5747	32		4234 vs. 4262	23.42	31.64	-8.214	5.646	6	5	2.057	32
	4234 vs. 4264	29.28	36.27	-6.989	4.999	6	7	1.977	32		4234 vs. 4264	9.184	18.91	-9.73	4.072	6	7	3.379	32		4234 vs. 4264	159.8	167.8	-7.983	6.758	7	7	1.671	32		4234 vs. 4264	282.8	80.41	202.4	74.76	6	7	3.828	32		4234 vs. 4264	23.42	26.17	-2.747	5.188	6	7	0.7489	32
	4243 vs. 4261	30.28	36.8	-6.517	4.999	7	6	1.844	32		4243 vs. 4261	9.45	9.468	-0.01819	4.072	7	6	0.006318	32		4243 vs. 4261	172.3	170.7	1.556	7.3	6	6	0.3014	32		4243 vs. 4261	279.9	258.5	21.44	74.76	7	6	0.4056	32		4243 vs. 4261	34.55	27.1	7.445	5.188	7	6	2.029	32
	4243 vs. 4262	30.28	36.27	-5.984	5.261	7	5	1.609	32		4243 vs. 4262	9.45	14.6	-5.15	4.286	7	5	1.7	32		4243 vs. 4262	172.3	174.2	-1.897	7.656	6	5	0.3504	32		4243 vs. 4262	279.9	315.8	-35.92	78.68	7	5	0.6455	32		4243 vs. 4262	34.55	31.64	2.913	5.46	7	5	0.7544	32
	4243 vs. 4264	30.28	36.27	-5.984	4.802	7	7	1.762	32		4243 vs. 4264	9.45	18.91	-9.464	3.912	7	7	3.421	32		4243 vs. 4264	172.3	167.8	4.47	7.034	6	7	0.8986	32		4243 vs. 4264	279.9	80.41	199.5	71.83	7	7	3.928	32		4243 vs. 4264	34.55	26.17	8.379	4.984	7	7	2.377	32
	4261 vs. 4262	36.8	36.27	0.5327	5.44	6	5	0.1385	32		4261 vs. 4262	9.468	14.6	-5.132	4.432	6	5	1.638	32		4261 vs. 4262	170.7	174.2	-3.453	7.656	6	5	0.6378	32		4261 vs. 4262	258.5	315.8	-57.36	81.37	6	5	0.9969	32		4261 vs. 4262	27.1	31.64	-4.532	5.646	6	5	1.135	32
	4261 vs. 4264	36.8	36.27	0.5326	4.999	6	7	0.1507	32		4261 vs. 4264	9.468	18.91	-9.446	4.072	6	7	3.281	32		4261 vs. 4264	170.7	167.8	2.914	7.034	6	7	0.5858	32		4261 vs. 4264	258.5	80.41	178.1	74.76	6	7	3.369	32		4261 vs. 4264	27.1	26.17	0.9344	5.188	6	7	0.2547	32
	4262 vs. 4264	36.27	36.27	-0.0001143	5.261	5	7	3.072e-05	32		4262 vs. 4264	14.6	18.91	-4.314	4.286	5	7	1.424	32		4262 vs. 4264	174.2	167.8	6.367	7.404	5	7	1.216	32		4262 vs. 4264	315.8	80.41	235.4	78.68	5	7	4.232	32		4262 vs. 4264	31.64	26.17	5.467	5.46	5	7	1.416	32
	Compact letter display										Compact letter display										Compact letter display										Compact letter display										Compact letter display
	4221	A									4264	A									4262	A									4262	A									4243	A
	4261	A									4262	A									4243	A									4234	A									4221	A
	4264	A									4221	A									4261	A									4243	A									4262	A
	4262	A									4261	A									4264	A									4261	A									4261	A
	4243	A									4243	A									4234	A									4221	A									4264	A
	4234	A									4234	A									4221	A									4264	A									4234	A
	Sucrose STD lower stem - statistics										Starch STD lower stem - statistics										Glucose STD fibrous roots - statistics										Fructose STD fibrous roots - statistics										Sucrose STD fibrous roots - statistics
	Number of families	1									Number of families	1									Number of families	1									Number of families	1									Number of families	1
	Number of comparisons per family	15									Number of comparisons per family	15									Number of comparisons per family	15									Number of comparisons per family	15									Number of comparisons per family	15
	Alpha	0.05									Alpha	0.05									Alpha	0.05									Alpha	0.05									Alpha	0.05
	Tukey's multiple comparisons test	Mean Diff.	95.00% CI of diff.	Below threshold?	Summary	Adjusted P Value					Tukey's multiple comparisons test	Mean Diff.	95.00% CI of diff.	Below threshold?	Summary	Adjusted P Value					Tukey's multiple comparisons test	Mean Diff.	95.00% CI of diff.	Below threshold?	Summary	Adjusted P Value					Tukey's multiple comparisons test	Mean Diff.	95.00% CI of diff.	Below threshold?	Summary	Adjusted P Value					Tukey's multiple comparisons test	Mean Diff.	95.00% CI of diff.	Below threshold?	Summary	Adjusted P Value
	4221 vs. 4234	38.54	-20.64 to 97.73	No	ns	0.3764	A-B				4221 vs. 4234	-43.5	-316.3 to 229.3	No	ns	0.9964	A-B				4221 vs. 4234	-0.84	-32.06 to 30.38	No	ns	>0.9999	A-B				4221 vs. 4234	-1.364	-26.77 to 24.04	No	ns	>0.9999	A-B				4221 vs. 4234	-8.984	-37.18 to 19.22	No	ns	0.9256	A-B
	4221 vs. 4243	5.098	-51.94 to 62.13	No	ns	0.9998	A-C				4221 vs. 4243	-62.53	-324.6 to 199.6	No	ns	0.9777	A-C				4221 vs. 4243	-2.305	-32.30 to 27.69	No	ns	0.9999	A-C				4221 vs. 4243	-2.267	-26.67 to 22.14	No	ns	0.9997	A-C				4221 vs. 4243	-13.87	-40.97 to 13.22	No	ns	0.6352	A-C
	4221 vs. 4261	28.94	-33.14 to 91.02	No	ns	0.7161	A-D				4221 vs. 4261	-103.8	-376.6 to 169.0	No	ns	0.8554	A-D				4221 vs. 4261	0.1378	-31.08 to 31.36	No	ns	>0.9999	A-D				4221 vs. 4261	-4.93	-30.33 to 20.47	No	ns	0.9911	A-D				4221 vs. 4261	-5.462	-33.66 to 22.74	No	ns	0.9912	A-D
	4221 vs. 4262	42.52	-19.56 to 104.6	No	ns	0.3227	A-E				4221 vs. 4262	-81.25	-368.4 to 205.9	No	ns	0.9539	A-E				4221 vs. 4262	-9.06	-41.92 to 23.80	No	ns	0.9586	A-E				4221 vs. 4262	-0.9439	-27.68 to 25.79	No	ns	>0.9999	A-E				4221 vs. 4262	-6.684	-36.36 to 23.00	No	ns	0.9827	A-E
	4221 vs. 4264	51.05	-5.982 to 108.1	No	ns	0.1001	A-F				4221 vs. 4264	185	-77.05 to 447.2	No	ns	0.294	A-F				4221 vs. 4264	19.52	-10.48 to 49.51	No	ns	0.3802	A-F				4221 vs. 4264	6.674	-17.73 to 31.08	No	ns	0.96	A-F				4221 vs. 4264	25.13	-1.967 to 52.22	No	ns	0.0817	A-F
	4234 vs. 4243	-33.45	-90.48 to 23.59	No	ns	0.4908	B-C				4234 vs. 4243	-19.04	-291.8 to 253.8	No	ns	>0.9999	B-C				4234 vs. 4243	-1.465	-32.68 to 29.75	No	ns	>0.9999	B-C				4234 vs. 4243	-0.9035	-26.31 to 24.50	No	ns	>0.9999	B-C				4234 vs. 4243	-4.888	-33.09 to 23.31	No	ns	0.9947	B-C
	4234 vs. 4261	-9.603	-71.68 to 52.48	No	ns	0.9968	B-D				4234 vs. 4261	-60.3	-343.4 to 222.8	No	ns	0.9865	B-D				4234 vs. 4261	0.9778	-31.42 to 33.38	No	ns	>0.9999	B-D				4234 vs. 4261	-3.566	-29.93 to 22.79	No	ns	0.9984	B-D				4234 vs. 4261	3.521	-25.74 to 32.79	No	ns	0.9991	B-D
	4234 vs. 4262	3.971	-58.11 to 66.05	No	ns	>0.9999	B-E				4234 vs. 4262	-37.75	-334.7 to 259.2	No	ns	0.9988	B-E				4234 vs. 4262	-8.22	-42.20 to 25.76	No	ns	0.9763	B-E				4234 vs. 4262	0.4197	-27.23 to 28.07	No	ns	>0.9999	B-E				4234 vs. 4262	2.299	-28.39 to 32.99	No	ns	>0.9999	B-E
	4234 vs. 4264	12.51	-44.53 to 69.55	No	ns	0.9843	B-F				4234 vs. 4264	228.5	-44.26 to 501.4	No	ns	0.1433	B-F				4234 vs. 4264	20.36	-10.86 to 51.58	No	ns	0.3779	B-F				4234 vs. 4264	8.037	-17.36 to 33.44	No	ns	0.9275	B-F				4234 vs. 4264	34.11	5.910 to 62.31	Yes	*	0.0105	B-F
	4243 vs. 4261	23.84	-36.19 to 83.87	No	ns	0.8295	C-D				4243 vs. 4261	-41.26	-314.1 to 231.5	No	ns	0.9972	C-D				4243 vs. 4261	2.443	-28.78 to 33.66	No	ns	0.9999	C-D				4243 vs. 4261	-2.663	-28.06 to 22.74	No	ns	0.9995	C-D				4243 vs. 4261	8.41	-19.79 to 36.61	No	ns	0.9428	C-D
	4243 vs. 4262	37.42	-22.61 to 97.45	No	ns	0.424	C-E				4243 vs. 4262	-18.71	-305.8 to 268.4	No	ns	>0.9999	C-E				4243 vs. 4262	-6.755	-39.61 to 26.10	No	ns	0.9885	C-E				4243 vs. 4262	1.323	-25.41 to 28.06	No	ns	>0.9999	C-E				4243 vs. 4262	7.188	-22.49 to 36.87	No	ns	0.9762	C-E
	4243 vs. 4264	45.96	-8.843 to 100.8	No	ns	0.1416	C-F				4243 vs. 4264	247.6	-14.52 to 509.7	No	ns	0.0729	C-F				4243 vs. 4264	21.82	-8.171 to 51.82	No	ns	0.2639	C-F				4243 vs. 4264	8.941	-15.46 to 33.35	No	ns	0.8737	C-F				4243 vs. 4264	39	11.90 to 66.09	Yes	**	0.0016	C-F
	4261 vs. 4262	13.57	-51.27 to 78.41	No	ns	0.9872	D-E				4261 vs. 4262	22.55	-274.4 to 319.5	No	ns	>0.9999	D-E				4261 vs. 4262	-9.198	-43.18 to 24.78	No	ns	0.9617	D-E				4261 vs. 4262	3.986	-23.66 to 31.63	No	ns	0.9978	D-E				4261 vs. 4262	-1.222	-31.91 to 29.47	No	ns	>0.9999	D-E
	4261 vs. 4264	22.11	-37.92 to 82.14	No	ns	0.8691	D-F				4261 vs. 4264	288.8	16.04 to 561.6	Yes	*	0.0329	D-F				4261 vs. 4264	19.38	-11.84 to 50.60	No	ns	0.4319	D-F				4261 vs. 4264	11.6	-13.80 to 37.01	No	ns	0.7361	D-F				4261 vs. 4264	30.59	2.389 to 58.79	Yes	*	0.0272	D-F
	4262 vs. 4264	8.539	-51.49 to 68.57	No	ns	0.9979	E-F				4262 vs. 4264	266.3	-20.82 to 553.4	No	ns	0.0817	E-F				4262 vs. 4264	28.58	-4.279 to 61.44	No	ns	0.118	E-F				4262 vs. 4264	7.618	-19.12 to 34.35	No	ns	0.9525	E-F				4262 vs. 4264	31.81	2.131 to 61.49	Yes	*	0.0299	E-F
	Test details	Mean 1	Mean 2	Mean Diff.	SE of diff.	n1	n2	q	DF		Test details	Mean 1	Mean 2	Mean Diff.	SE of diff.	n1	n2	q	DF		Test details	Mean 1	Mean 2	Mean Diff.	SE of diff.	n1	n2	q	DF		Test details	Mean 1	Mean 2	Mean Diff.	SE of diff.	n1	n2	q	DF		Test details	Mean 1	Mean 2	Mean Diff.	SE of diff.	n1	n2	q	DF
	4221 vs. 4234	164	125.5	38.54	19.46	6	6	2.801	30		4221 vs. 4234	1204	1248	-43.5	90.06	7	6	0.683	32		4221 vs. 4234	50.66	51.5	-0.84	10.31	7	6	0.1153	32		4221 vs. 4234	26.16	27.52	-1.364	8.386	7	6	0.23	32		4221 vs. 4234	87.55	96.54	-8.984	9.309	7	6	1.365	32
	4221 vs. 4243	164	158.9	5.098	18.75	6	7	0.3845	30		4221 vs. 4243	1204	1267	-62.53	86.53	7	7	1.022	32		4221 vs. 4243	50.66	52.96	-2.305	9.902	7	7	0.3292	32		4221 vs. 4243	26.16	28.43	-2.267	8.057	7	7	0.398	32		4221 vs. 4243	87.55	101.4	-13.87	8.944	7	7	2.193	32
	4221 vs. 4261	164	135.1	28.94	20.41	6	5	2.005	30		4221 vs. 4261	1204	1308	-103.8	90.06	7	6	1.63	32		4221 vs. 4261	50.66	50.52	0.1378	10.31	7	6	0.01891	32		4221 vs. 4261	26.16	31.09	-4.93	8.386	7	6	0.8314	32		4221 vs. 4261	87.55	93.02	-5.462	9.309	7	6	0.8298	32
	4221 vs. 4262	164	121.5	42.52	20.41	6	5	2.946	30		4221 vs. 4262	1204	1285	-81.25	94.78	7	5	1.212	32		4221 vs. 4262	50.66	59.71	-9.06	10.85	7	5	1.181	32		4221 vs. 4262	26.16	27.1	-0.9439	8.826	7	5	0.1512	32		4221 vs. 4262	87.55	94.24	-6.684	9.798	7	5	0.9648	32
	4221 vs. 4264	164	113	51.05	18.75	6	7	3.85	30		4221 vs. 4264	1204	1019	185	86.53	7	7	3.025	32		4221 vs. 4264	50.66	31.14	19.52	9.902	7	7	2.788	32		4221 vs. 4264	26.16	19.49	6.674	8.057	7	7	1.171	32		4221 vs. 4264	87.55	62.43	25.13	8.944	7	7	3.973	32
	4234 vs. 4243	125.5	158.9	-33.45	18.75	6	7	2.522	30		4234 vs. 4243	1248	1267	-19.04	90.06	6	7	0.299	32		4234 vs. 4243	51.5	52.96	-1.465	10.31	6	7	0.201	32		4234 vs. 4243	27.52	28.43	-0.9035	8.386	6	7	0.1524	32		4234 vs. 4243	96.54	101.4	-4.888	9.309	6	7	0.7426	32
	4234 vs. 4261	125.5	135.1	-9.603	20.41	6	5	0.6654	30		4234 vs. 4261	1248	1308	-60.3	93.46	6	6	0.9124	32		4234 vs. 4261	51.5	50.52	0.9778	10.7	6	6	0.1293	32		4234 vs. 4261	27.52	31.09	-3.566	8.702	6	6	0.5796	32		4234 vs. 4261	96.54	93.02	3.521	9.661	6	6	0.5155	32
	4234 vs. 4262	125.5	121.5	3.971	20.41	6	5	0.2751	30		4234 vs. 4262	1248	1285	-37.75	98.02	6	5	0.5447	32		4234 vs. 4262	51.5	59.71	-8.22	11.22	6	5	1.036	32		4234 vs. 4262	27.52	27.1	0.4197	9.127	6	5	0.06504	32		4234 vs. 4262	96.54	94.24	2.299	10.13	6	5	0.3209	32
	4234 vs. 4264	125.5	113	12.51	18.75	6	7	0.9434	30		4234 vs. 4264	1248	1019	228.5	90.06	6	7	3.589	32		4234 vs. 4264	51.5	31.14	20.36	10.31	6	7	2.794	32		4234 vs. 4264	27.52	19.49	8.037	8.386	6	7	1.355	32		4234 vs. 4264	96.54	62.43	34.11	9.309	6	7	5.182	32
	4243 vs. 4261	158.9	135.1	23.84	19.74	7	5	1.709	30		4243 vs. 4261	1267	1308	-41.26	90.06	7	6	0.6479	32		4243 vs. 4261	52.96	50.52	2.443	10.31	7	6	0.3352	32		4243 vs. 4261	28.43	31.09	-2.663	8.386	7	6	0.4491	32		4243 vs. 4261	101.4	93.02	8.41	9.309	7	6	1.278	32
	4243 vs. 4262	158.9	121.5	37.42	19.74	7	5	2.681	30		4243 vs. 4262	1267	1285	-18.71	94.78	7	5	0.2792	32		4243 vs. 4262	52.96	59.71	-6.755	10.85	7	5	0.8807	32		4243 vs. 4262	28.43	27.1	1.323	8.826	7	5	0.212	32		4243 vs. 4262	101.4	94.24	7.188	9.798	7	5	1.037	32
	4243 vs. 4264	158.9	113	45.96	18.02	7	7	3.607	30		4243 vs. 4264	1267	1019	247.6	86.53	7	7	4.047	32		4243 vs. 4264	52.96	31.14	21.82	9.902	7	7	3.117	32		4243 vs. 4264	28.43	19.49	8.941	8.057	7	7	1.569	32		4243 vs. 4264	101.4	62.43	39	8.944	7	7	6.166	32
	4261 vs. 4262	135.1	121.5	13.57	21.32	5	5	0.9005	30		4261 vs. 4262	1308	1285	22.55	98.02	6	5	0.3253	32		4261 vs. 4262	50.52	59.71	-9.198	11.22	6	5	1.16	32		4261 vs. 4262	31.09	27.1	3.986	9.127	6	5	0.6176	32		4261 vs. 4262	93.02	94.24	-1.222	10.13	6	5	0.1705	32
	4261 vs. 4264	135.1	113	22.11	19.74	5	7	1.584	30		4261 vs. 4264	1308	1019	288.8	90.06	6	7	4.536	32		4261 vs. 4264	50.52	31.14	19.38	10.31	6	7	2.659	32		4261 vs. 4264	31.09	19.49	11.6	8.386	6	7	1.957	32		4261 vs. 4264	93.02	62.43	30.59	9.309	6	7	4.647	32
	4262 vs. 4264	121.5	113	8.539	19.74	5	7	0.6118	30		4262 vs. 4264	1285	1019	266.3	94.78	5	7	3.973	32		4262 vs. 4264	59.71	31.14	28.58	10.85	5	7	3.726	32		4262 vs. 4264	27.1	19.49	7.618	8.826	5	7	1.221	32		4262 vs. 4264	94.24	62.43	31.81	9.798	5	7	4.591	32
	Compact letter display										Compact letter display										Compact letter display										Compact letter display										Compact letter display
	4221	A									4261	A									4262	A									4261	A									4243	A
	4243	A									4262	A B									4243	A									4243	A									4234	A
	4261	A									4243	A B									4234	A									4234	A									4262	A
	4234	A									4234	A B									4221	A									4262	A									4261	A
	4262	A									4221	A B									4261	A									4221	A									4221	A B
	4264	A									4264	B									4264	A									4264	A									4264	B
	Extended data Fig. 9B
	Glucose - Leaf - Drought
	4221							4234							4243							4261							4262							4264
	3.482	16.595	10.119	4.655	12.172	8.891	12.286	12.158	10.856	11.395	3.99	16.595	10.119		4.655	12.172	8.891	12.286	8.538	8.594	11.919	32.12	30.865	45.27	16.113	18.955	29.735		10.37	25.491	43.824	39.898	26.718			17.02	22.629	26.379	23.699	22.061	19.95	22.541
	#1	#2	#3	#4	#5	#6	#7	#1	#2	#3	#4	#5	#6		#1	#2	#3	#4	#5	#6	#7	#1	#2	#3	#4	#5	#6		#1	#2	#3	#4	#5			#1	#2	#3	#4	#5	#6	#7
	Fructose - Leaf - Drought
	4221							4234							4243							4261							4262							4264
	0.314	2.515	3.883	1.473	3.504	1.689	1.641	2.085	1.904	0.841	0.164	2.515	3.883		1.508	3.504	1.689	1.641	2.058	1.394	0.92	12.16	8.934	7.764	4.042	2.498	4.265		0.827	14.043	11.382	14.649	5.628			7.167	5.069	11.462	13.399	10.739	7.357	10.501
	#1	#2	#3	#4	#5	#6	#7	#1	#2	#3	#4	#5	#6		#1	#2	#3	#4	#5	#6	#7	#1	#2	#3	#4	#5	#6		#1	#2	#3	#4	#5			#1	#2	#3	#4	#5	#6	#7
	Sucrose - Leaf - Drought
	4221							4234							4243							4261							4262							4264
	28.782	63.343	80.607	81.962	66.88	70.247		87.904	91.119	92.42	50.057	87.881	64.911		69.393	73.436	86.132	64.226	51.601	90.223	83.214	112.39	115.525	100.653	121.185	90.557	114.48		92.629	125.497	119.168	107.558	121.955			122.148	113.448	132.319	127.128	102.536	126.196	130.747
	#1	#2	#3	#4	#5	#6		#1	#2	#3	#4	#5	#6		#1	#2	#3	#4	#5	#6	#7	#1	#2	#3	#4	#5	#6		#1	#2	#3	#4	#5			#1	#2	#3	#4	#5	#6	#7
	Starch - Leaf - Drought
	4221							4234							4243							4261							4262							4264
	1.278	2.004	2.994	0.714	2.422	2.076	0.963	3.245	1.456	2.478	1.278	2.004	2.994		0.714	2.105	2.076	0.963	0.489	2.264	1.167	6.8	6.302	4.772	3.865	4.847	7.613		4.054	5.156	7.292	4.944	4.767			8.778	7.234	9.091	8.156	6.557	6.697	6.566
	#1	#2	#3	#4	#5	#6	#7	#1	#2	#3	#4	#5	#6		#1	#2	#3	#4	#5	#6	#7	#1	#2	#3	#4	#5	#6		#1	#2	#3	#4	#5			#1	#2	#3	#4	#5	#6	#7
	Glucose - Lower stem - Drought
	4221							4234							4243							4261							4262							4264
	8.882	6.597	10.511	14.946	6.247	8.458	11.319	4.194	6.499	5.351	5.518	16.725	10.111		8.397	4.097	10.1	15.346	7.957	6.665	9.701	68.416	38.635	46.688	15.459	27.079	81.66		10.08	18.583	36.805	60.012	39.462			21.898	22.646	21.781	11.109	14.716	31.322	50.915
	#1	#2	#3	#4	#5	#6	#7	#1	#2	#3	#4	#5	#6		#1	#2	#3	#4	#5	#6	#7	#1	#2	#3	#4	#5	#6		#1	#2	#3	#4	#5			#1	#2	#3	#4	#5	#6	#7
	Fructose - Lower stem - Drought
	4221							4234							4243							4261							4262							4264
	2.136	2.645	2.424	3.161	2.695	0.861	2.703	1.455	1.412	1.978	2.787	9.499	6.155		3.166	1.691	5.103	9.737	2.089	2.597	1.646	61.237	33.528	39.885	9.998	20.973	68.056		6.495	13.647	33.244	47.863	38.117			18.373	21.167	16.124	7.172	9.545	30.331	41.821
	#1	#2	#3	#4	#5	#6	#7	#1	#2	#3	#4	#5	#6		#1	#2	#3	#4	#5	#6	#7	#1	#2	#3	#4	#5	#6		#1	#2	#3	#4	#5			#1	#2	#3	#4	#5	#6	#7
	Sucrose - Lower stem - Drought
	4221							4234							4243							4261							4262							4264
	47.515	48.473	50.375	47.654	44.868	30.78	43.531	28.154	51.382	52.058	41.72	69.227	59.974		47.98	45.316	51.961	40.608	54.125	54.256		165.319	132.307	136.361	111.91	116.213	146.524		102.622	133.145	167.463	219.85	86.318			88.393	85.303	78.871	63.873	73.573	107.085	149.433
	#1	#2	#3	#4	#5	#6	#7	#1	#2	#3	#4	#5	#6		#1	#2	#3	#4	#5	#6		#1	#2	#3	#4	#5	#6		#1	#2	#3	#4	#5			#1	#2	#3	#4	#5	#6	#7
	Starch - Lower stem - Drought
	4221							4234							4243							4261							4262							4264
	7.425	3.194	3.95	2.886	9.005	3.078	23.468	3.56	4.253	5.545	4.496	5.146	31.227		3.018	2.29	2.336	6.243	2.682	2.909	4.425	203.41	94.182	82.173	136.045	47.834	67.782		152.598	53.165	92.234	174.704	35.274			17.403	24.979	35.099	20.181	15.86	71.072	73.241
	#1	#2	#3	#4	#5	#6	#7	#1	#2	#3	#4	#5	#6		#1	#2	#3	#4	#5	#6	#7	#1	#2	#3	#4	#5	#6		#1	#2	#3	#4	#5			#1	#2	#3	#4	#5	#6	#7
	Glucose - Fibrous roots - Drought
	4221							4234							4243							4261							4262							4264
	8.852	7.742	7.35	7.954	5.215	6.752	6.969	6.444	6.562	6.128	5.752	10.375	11.15		5.711	6.138	10.261	5.54	6.562	8.931		27.206	20.542	25.669	12.198	10.386	22.899		14.442	22.469	28.065	19.716				13.652	14.223	16.751	10.594	13.494	13.818	17.724
	#1	#2	#3	#4	#5	#6	#7	#1	#2	#3	#4	#5	#6		#1	#2	#3	#4	#5	#6		#1	#2	#3	#4	#5	#6		#1	#2	#3	#4				#1	#2	#3	#4	#5	#6	#7
	Fructose - Fibrous roots - Drought
	4221							4234							4243							4261							4262							4264
	2.378	2.326	2.792	4.523	2.662	2.306	1.675	2.385	5.859	3.524	1.62	8.465	6.833		1.395	3.345	6.692	2.015	2.453	2.587		28.794	23.052	29.115	12.783	13.183	30.217		14.334	25.488	25.763	19.787				13.096	21.843	16.102	12.169	13.269	17.565	18.76
	#1	#2	#3	#4	#5	#6	#7	#1	#2	#3	#4	#5	#6		#1	#2	#3	#4	#5	#6		#1	#2	#3	#4	#5	#6		#1	#2	#3	#4				#1	#2	#3	#4	#5	#6	#7
	Sucrose - Fibrous roots - Drought
	4221							4234							4243							4261							4262							4264
	49.758	51.912	62.162	52.814	54.705	48.479	54.241	51.066	59.253	62.567	47.548	70.28	54.737		59.445	54.101	74.227	44.632	59.8	57.018		152.763	176.034	180.913	115.542	108.501	172.092		128.728	169.125	173.822	163.163				130.52	126.904	121.68	89.033	49.056	118.39	250.459
	#1	#2	#3	#4	#5	#6	#7	#1	#2	#3	#4	#5	#6		#1	#2	#3	#4	#5	#6		#1	#2	#3	#4	#5	#6		#1	#2	#3	#4				#1	#2	#3	#4	#5	#6	#7
	Starch - Fibrous roots - Drought
	4221							4234							4243							4261							4262							4264
	2.08755	1.52139	1.89211	1.49788	2.59054	1.76431	1.56282	1.87193	3.00751	1.77434	2.62603	3.74386	3.97645		2.21185	1.44475	1.72504	1.91815	2.32237	1.50582		33.162	22.5973	18.7035	8.52965	7.59419	19.8851		30.4631	22.0633	28.1898	15.0927				11.0364	11.8083	7.38462	5.81097	6.59168	14.1238	29.2146
	#1	#2	#3	#4	#5	#6	#7	#1	#2	#3	#4	#5	#6		#1	#2	#3	#4	#5	#6		#1	#2	#3	#4	#5	#6		#1	#2	#3	#4				#1	#2	#3	#4	#5	#6	#7
	Glucose drought leaf - statistics										Fructose drought leaf - statistics										Sucrose drought leaf - statistics										Starch drought leaf - statistics										Glucose drought lower stem - statistics
	Number of families	1									Number of families	1									Number of families	1									Number of families	1									Number of families	1
	Number of comparisons per family	15									Number of comparisons per family	15									Number of comparisons per family	15									Number of comparisons per family	15									Number of comparisons per family	15
	Alpha	0.05									Alpha	0.05									Alpha	0.05									Alpha	0.05									Alpha	0.05
	Tukey's multiple comparisons test	Mean Diff.	95.00% CI of diff.	Below threshold?	Summary	Adjusted P Value					Tukey's multiple comparisons test	Mean Diff.	95.00% CI of diff.	Below threshold?	Summary	Adjusted P Value					Tukey's multiple comparisons test	Mean Diff.	95.00% CI of diff.	Below threshold?	Summary	Adjusted P Value					Tukey's multiple comparisons test	Mean Diff.	95.00% CI of diff.	Below threshold?	Summary	Adjusted P Value					Tukey's multiple comparisons test	Mean Diff.	95.00% CI of diff.	Below threshold?	Summary	Adjusted P Value
	4221 vs. 4234	-1.109	-12.85 to 10.63	No	ns	0.9997	A-B				4221 vs. 4234	0.2469	-4.740 to 5.234	No	ns	>0.9999	A-B				4221 vs. 4234	-13.75	-39.22 to 11.73	No	ns	0.581	A-B				4221 vs. 4234	-0.4638	-2.193 to 1.266	No	ns	0.9631	A-B				4221 vs. 4234	1.499	-21.41 to 24.41	No	ns	>0.9999	A-B
	4221 vs. 4243	0.1636	-11.12 to 11.45	No	ns	>0.9999	A-C				4221 vs. 4243	0.3293	-4.462 to 5.121	No	ns	>0.9999	A-C				4221 vs. 4243	-8.729	-33.28 to 15.82	No	ns	0.8859	A-C				4221 vs. 4243	0.3819	-1.280 to 2.044	No	ns	0.9811	A-C				4221 vs. 4243	0.671	-21.34 to 22.68	No	ns	>0.9999	A-C
	4221 vs. 4261	-19.1	-30.84 to -7.356	Yes	***	0.0003	A-D				4221 vs. 4261	-4.465	-9.452 to 0.5220	No	ns	0.1005	A-D				4221 vs. 4261	-43.83	-69.30 to -18.35	Yes	***	0.0002	A-D				4221 vs. 4261	-3.921	-5.651 to -2.192	Yes	****	<0.0001	A-D				4221 vs. 4261	-36.76	-59.66 to -13.85	Yes	***	0.0004	A-D
	4221 vs. 4262	-19.52	-31.88 to -7.157	Yes	***	0.0005	A-E				4221 vs. 4262	-7.16	-12.41 to -1.912	Yes	**	0.003	A-E				4221 vs. 4262	-48.06	-74.78 to -21.34	Yes	****	<0.0001	A-E				4221 vs. 4262	-3.464	-5.284 to -1.644	Yes	****	<0.0001	A-E				4221 vs. 4262	-23.42	-47.53 to 0.6849	No	ns	0.0608	A-E
	4221 vs. 4264	-12.3	-23.58 to -1.014	Yes	*	0.0262	A-F				4221 vs. 4264	-7.239	-12.03 to -2.448	Yes	***	0.0009	A-F				4221 vs. 4264	-56.77	-81.32 to -32.22	Yes	****	<0.0001	A-F				4221 vs. 4264	-5.804	-7.466 to -4.142	Yes	****	<0.0001	A-F				4221 vs. 4264	-15.35	-37.35 to 6.660	No	ns	0.3066	A-F
	4234 vs. 4243	1.273	-10.47 to 13.02	No	ns	0.9994	B-C				4234 vs. 4243	0.08238	-4.905 to 5.069	No	ns	>0.9999	B-C				4234 vs. 4243	5.017	-19.53 to 29.56	No	ns	0.9887	B-C				4234 vs. 4243	0.8456	-0.8839 to 2.575	No	ns	0.6783	B-C				4234 vs. 4243	-0.8284	-23.73 to 22.08	No	ns	>0.9999	B-C
	4234 vs. 4261	-17.99	-30.18 to -5.803	Yes	**	0.0012	B-D				4234 vs. 4261	-4.712	-9.887 to 0.4633	No	ns	0.0912	B-D				4234 vs. 4261	-30.08	-55.56 to -4.609	Yes	*	0.0133	B-D				4234 vs. 4261	-3.457	-5.252 to -1.662	Yes	****	<0.0001	B-D				4234 vs. 4261	-38.26	-62.03 to -14.49	Yes	***	0.0004	B-D
	4234 vs. 4262	-18.41	-31.19 to -5.626	Yes	**	0.0016	B-E				4234 vs. 4262	-7.407	-12.83 to -1.979	Yes	**	0.003	B-E				4234 vs. 4262	-34.31	-61.03 to -7.595	Yes	**	0.0059	B-E				4234 vs. 4262	-3	-4.883 to -1.118	Yes	***	0.0004	B-E				4234 vs. 4262	-24.92	-49.85 to 0.008525	No	ns	0.0501	B-E
	4234 vs. 4264	-11.19	-22.93 to 0.5564	No	ns	0.0691	B-F				4234 vs. 4264	-7.486	-12.47 to -2.499	Yes	***	0.001	B-F				4234 vs. 4264	-43.03	-67.57 to -18.48	Yes	***	0.0001	B-F				4234 vs. 4264	-5.34	-7.070 to -3.611	Yes	****	<0.0001	B-F				4234 vs. 4264	-16.85	-39.75 to 6.060	No	ns	0.2535	B-F
	4243 vs. 4261	-19.26	-31.01 to -7.520	Yes	***	0.0003	C-D				4243 vs. 4261	-4.794	-9.781 to 0.1927	No	ns	0.0652	C-D				4243 vs. 4261	-35.1	-59.65 to -10.55	Yes	**	0.0018	C-D				4243 vs. 4261	-4.303	-6.033 to -2.573	Yes	****	<0.0001	C-D				4243 vs. 4261	-37.43	-60.33 to -14.52	Yes	***	0.0003	C-D
	4243 vs. 4262	-19.68	-32.04 to -7.321	Yes	***	0.0004	C-E				4243 vs. 4262	-7.49	-12.74 to -2.241	Yes	**	0.0018	C-E				4243 vs. 4262	-39.33	-65.16 to -13.49	Yes	***	0.0008	C-E				4243 vs. 4262	-3.846	-5.666 to -2.025	Yes	****	<0.0001	C-E				4243 vs. 4262	-24.09	-48.20 to 0.01389	No	ns	0.0502	C-E
	4243 vs. 4264	-12.46	-23.74 to -1.177	Yes	*	0.0236	C-F				4243 vs. 4264	-7.569	-12.36 to -2.777	Yes	***	0.0005	C-F				4243 vs. 4264	-48.04	-71.63 to -24.46	Yes	****	<0.0001	C-F				4243 vs. 4264	-6.186	-7.848 to -4.524	Yes	****	<0.0001	C-F				4243 vs. 4264	-16.02	-38.02 to 5.989	No	ns	0.2636	C-F
	4261 vs. 4262	-0.4172	-13.20 to 12.37	No	ns	>0.9999	D-E				4261 vs. 4262	-2.695	-8.123 to 2.732	No	ns	0.6641	D-E				4261 vs. 4262	-4.23	-30.95 to 22.49	No	ns	0.9965	D-E				4261 vs. 4262	0.4572	-1.425 to 2.340	No	ns	0.9759	D-E				4261 vs. 4262	13.33	-11.60 to 38.27	No	ns	0.5918	D-E
	4261 vs. 4264	6.803	-4.941 to 18.55	No	ns	0.5077	D-F				4261 vs. 4264	-2.774	-7.761 to 2.213	No	ns	0.551	D-F				4261 vs. 4264	-12.94	-37.49 to 11.60	No	ns	0.6045	D-F				4261 vs. 4264	-1.883	-3.612 to -0.1533	Yes	*	0.0265	D-F				4261 vs. 4264	21.41	-1.495 to 44.32	No	ns	0.0779	D-F
	4262 vs. 4264	7.22	-5.140 to 19.58	No	ns	0.4986	E-F				4262 vs. 4264	-0.07906	-5.328 to 5.169	No	ns	>0.9999	E-F				4262 vs. 4264	-8.713	-34.55 to 17.12	No	ns	0.9064	E-F				4262 vs. 4264	-2.34	-4.160 to -0.5198	Yes	**	0.0058	E-F				4262 vs. 4264	8.076	-16.03 to 32.18	No	ns	0.9096	E-F
	Test details	Mean 1	Mean 2	Mean Diff.	SE of diff.	n1	n2	q	DF		Test details	Mean 1	Mean 2	Mean Diff.	SE of diff.	n1	n2	q	DF		Test details	Mean 1	Mean 2	Mean Diff.	SE of diff.	n1	n2	q	DF		Test details	Mean 1	Mean 2	Mean Diff.	SE of diff.	n1	n2	q	DF		Test details	Mean 1	Mean 2	Mean Diff.	SE of diff.	n1	n2	q	DF
	4221 vs. 4234	9.743	10.85	-1.109	3.877	7	6	0.4046	32		4221 vs. 4234	2.146	1.899	0.2469	1.646	7	6	0.2121	32		4221 vs. 4234	65.3	79.05	-13.75	8.393	6	6	2.316	31		4221 vs. 4234	1.779	2.243	-0.4638	0.571	7	6	1.149	32		4221 vs. 4234	9.566	8.066	1.499	7.562	7	6	0.2804	32
	4221 vs. 4243	9.743	9.579	0.1636	3.725	7	7	0.0621	32		4221 vs. 4243	2.146	1.816	0.3293	1.582	7	7	0.2944	32		4221 vs. 4243	65.3	74.03	-8.729	8.088	6	7	1.526	31		4221 vs. 4243	1.779	1.397	0.3819	0.5486	7	7	0.9844	32		4221 vs. 4243	9.566	8.895	0.671	7.265	7	7	0.1306	32
	4221 vs. 4261	9.743	28.84	-19.1	3.877	7	6	6.967	32		4221 vs. 4261	2.146	6.611	-4.465	1.646	7	6	3.836	32		4221 vs. 4261	65.3	109.1	-43.83	8.393	6	6	7.385	31		4221 vs. 4261	1.779	5.7	-3.921	0.571	7	6	9.712	32		4221 vs. 4261	9.566	46.32	-36.76	7.562	7	6	6.874	32
	4221 vs. 4262	9.743	29.26	-19.52	4.08	7	5	6.764	32		4221 vs. 4262	2.146	9.306	-7.16	1.733	7	5	5.844	32		4221 vs. 4262	65.3	113.4	-48.06	8.803	6	5	7.721	31		4221 vs. 4262	1.779	5.243	-3.464	0.6009	7	5	8.152	32		4221 vs. 4262	9.566	32.99	-23.42	7.958	7	5	4.162	32
	4221 vs. 4264	9.743	22.04	-12.3	3.725	7	7	4.669	32		4221 vs. 4264	2.146	9.385	-7.239	1.582	7	7	6.473	32		4221 vs. 4264	65.3	122.1	-56.77	8.088	6	7	9.927	31		4221 vs. 4264	1.779	7.583	-5.804	0.5486	7	7	14.96	32		4221 vs. 4264	9.566	24.91	-15.35	7.265	7	7	2.987	32
	4234 vs. 4243	10.85	9.579	1.273	3.877	6	7	0.4643	32		4234 vs. 4243	1.899	1.816	0.08238	1.646	6	7	0.07077	32		4234 vs. 4243	79.05	74.03	5.017	8.088	6	7	0.8772	31		4234 vs. 4243	2.243	1.397	0.8456	0.571	6	7	2.095	32		4234 vs. 4243	8.066	8.895	-0.8284	7.562	6	7	0.1549	32
	4234 vs. 4261	10.85	28.84	-17.99	4.023	6	6	6.324	32		4234 vs. 4261	1.899	6.611	-4.712	1.708	6	6	3.9	32		4234 vs. 4261	79.05	109.1	-30.08	8.393	6	6	5.069	31		4234 vs. 4261	2.243	5.7	-3.457	0.5925	6	6	8.252	32		4234 vs. 4261	8.066	46.32	-38.26	7.847	6	6	6.895	32
	4234 vs. 4262	10.85	29.26	-18.41	4.22	6	5	6.169	32		4234 vs. 4262	1.899	9.306	-7.407	1.792	6	5	5.846	32		4234 vs. 4262	79.05	113.4	-34.31	8.803	6	5	5.513	31		4234 vs. 4262	2.243	5.243	-3	0.6214	6	5	6.827	32		4234 vs. 4262	8.066	32.99	-24.92	8.23	6	5	4.282	32
	4234 vs. 4264	10.85	22.04	-11.19	3.877	6	7	4.081	32		4234 vs. 4264	1.899	9.385	-7.486	1.646	6	7	6.431	32		4234 vs. 4264	79.05	122.1	-43.03	8.088	6	7	7.524	31		4234 vs. 4264	2.243	7.583	-5.34	0.571	6	7	13.23	32		4234 vs. 4264	8.066	24.91	-16.85	7.562	6	7	3.151	32
	4243 vs. 4261	9.579	28.84	-19.26	3.877	7	6	7.027	32		4243 vs. 4261	1.816	6.611	-4.794	1.646	7	6	4.118	32		4243 vs. 4261	74.03	109.1	-35.1	8.088	7	6	6.138	31		4243 vs. 4261	1.397	5.7	-4.303	0.571	7	6	10.66	32		4243 vs. 4261	8.895	46.32	-37.43	7.562	7	6	7	32
	4243 vs. 4262	9.579	29.26	-19.68	4.08	7	5	6.821	32		4243 vs. 4262	1.816	9.306	-7.49	1.733	7	5	6.113	32		4243 vs. 4262	74.03	113.4	-39.33	8.512	7	5	6.534	31		4243 vs. 4262	1.397	5.243	-3.846	0.6009	7	5	9.05	32		4243 vs. 4262	8.895	32.99	-24.09	7.958	7	5	4.281	32
	4243 vs. 4264	9.579	22.04	-12.46	3.725	7	7	4.731	32		4243 vs. 4264	1.816	9.385	-7.569	1.582	7	7	6.767	32		4243 vs. 4264	74.03	122.1	-48.04	7.77	7	7	8.744	31		4243 vs. 4264	1.397	7.583	-6.186	0.5486	7	7	15.95	32		4243 vs. 4264	8.895	24.91	-16.02	7.265	7	7	3.118	32
	4261 vs. 4262	28.84	29.26	-0.4172	4.22	6	5	0.1398	32		4261 vs. 4262	6.611	9.306	-2.695	1.792	6	5	2.127	32		4261 vs. 4262	109.1	113.4	-4.23	8.803	6	5	0.6795	31		4261 vs. 4262	5.7	5.243	0.4572	0.6214	6	5	1.041	32		4261 vs. 4262	46.32	32.99	13.33	8.23	6	5	2.291	32
	4261 vs. 4264	28.84	22.04	6.803	3.877	6	7	2.482	32		4261 vs. 4264	6.611	9.385	-2.774	1.646	6	7	2.383	32		4261 vs. 4264	109.1	122.1	-12.94	8.088	6	7	2.263	31		4261 vs. 4264	5.7	7.583	-1.883	0.571	6	7	4.664	32		4261 vs. 4264	46.32	24.91	21.41	7.562	6	7	4.004	32
	4262 vs. 4264	29.26	22.04	7.22	4.08	5	7	2.502	32		4262 vs. 4264	9.306	9.385	-0.07906	1.733	5	7	0.06453	32		4262 vs. 4264	113.4	122.1	-8.713	8.512	5	7	1.448	31		4262 vs. 4264	5.243	7.583	-2.34	0.6009	5	7	5.507	32		4262 vs. 4264	32.99	24.91	8.076	7.958	5	7	1.435	32
	Compact letter display										Compact letter display										Compact letter display										Compact letter display										Compact letter display
	4262	A									4264	A									4264	A									4264	A									4261	A
	4261	A									4262	A									4262	A									4261	B									4262	A B
	4264	A B									4261	A B									4261	A									4262	B									4264	A B
	4234	B C									4221	B									4234	B									4234	C									4221	B
	4221	C									4234	B									4243	B									4221	C									4243	B
	4243	C									4243	B									4221	B									4243	C									4234	B
	Sucrose drought lower stem - statistics										Starch drought lower stem - statistics										Glucose drought fibrous roots - statistics										Fructose drought fibrous roots - statistics										Sucrose drought fibrous roots - statistics
	Number of families	1									Number of families	1									Number of families	1									Number of families	1									Number of families	1
	Number of comparisons per family	15									Number of comparisons per family	15									Number of comparisons per family	15									Number of comparisons per family	15									Number of comparisons per family	15
	Alpha	0.05									Alpha	0.05									Alpha	0.05									Alpha	0.05									Alpha	0.05
	Tukey's multiple comparisons test	Mean Diff.	95.00% CI of diff.	Below threshold?	Summary	Adjusted P Value					Tukey's multiple comparisons test	Mean Diff.	95.00% CI of diff.	Below threshold?	Summary	Adjusted P Value					Tukey's multiple comparisons test	Mean Diff.	95.00% CI of diff.	Below threshold?	Summary	Adjusted P Value					Tukey's multiple comparisons test	Mean Diff.	95.00% CI of diff.	Below threshold?	Summary	Adjusted P Value					Tukey's multiple comparisons test	Mean Diff.	95.00% CI of diff.	Below threshold?	Summary	Adjusted P Value
	4221 vs. 4234	-5.677	-48.24 to 36.89	No	ns	0.9985	A-B				4221 vs. 4234	-1.466	-57.51 to 54.58	No	ns	>0.9999	A-B				4221 vs. 4234	-0.4732	-6.880 to 5.934	No	ns	>0.9999	A-B				4221 vs. 4234	-2.115	-9.330 to 5.100	No	ns	0.9456	A-B				4221 vs. 4234	-4.136	-57.72 to 49.45	No	ns	0.9999	A-B
	4221 vs. 4243	-4.299	-46.86 to 38.27	No	ns	0.9996	A-C				4221 vs. 4243	4.158	-49.69 to 58.00	No	ns	0.9999	A-C				4221 vs. 4243	0.0715	-6.336 to 6.479	No	ns	>0.9999	A-C				4221 vs. 4243	-0.4152	-7.630 to 6.800	No	ns	>0.9999	A-C				4221 vs. 4243	-4.765	-58.35 to 48.82	No	ns	0.9998	A-C
	4221 vs. 4261	-90.03	-132.6 to -47.46	Yes	****	<0.0001	A-D				4221 vs. 4261	-97.67	-153.7 to -41.62	Yes	***	0.0001	A-D				4221 vs. 4261	-12.55	-18.96 to -6.148	Yes	****	<0.0001	A-D				4221 vs. 4261	-20.19	-27.41 to -12.98	Yes	****	<0.0001	A-D				4221 vs. 4261	-97.54	-151.1 to -43.95	Yes	****	<0.0001	A-D
	4221 vs. 4262	-97.14	-141.9 to -52.34	Yes	****	<0.0001	A-E				4221 vs. 4262	-94.02	-153.0 to -35.04	Yes	***	0.0004	A-E				4221 vs. 4262	-13.91	-21.13 to -6.693	Yes	****	<0.0001	A-E				4221 vs. 4262	-18.68	-26.81 to -10.55	Yes	****	<0.0001	A-E				4221 vs. 4262	-105.3	-165.6 to -44.90	Yes	***	0.0001	A-E
	4221 vs. 4264	-47.62	-88.51 to -6.724	Yes	*	0.015	A-F				4221 vs. 4264	-29.26	-83.11 to 24.58	No	ns	0.5755	A-F				4221 vs. 4264	-7.06	-13.22 to -0.9045	Yes	*	0.0173	A-F				4221 vs. 4264	-13.45	-20.38 to -6.517	Yes	****	<0.0001	A-F				4221 vs. 4264	-73.14	-124.6 to -21.65	Yes	**	0.002	A-F
	4234 vs. 4243	1.378	-42.79 to 45.55	No	ns	>0.9999	B-C				4234 vs. 4243	5.623	-50.42 to 61.67	No	ns	0.9996	B-C				4234 vs. 4243	0.5447	-6.104 to 7.194	No	ns	0.9999	B-C				4234 vs. 4243	1.7	-5.788 to 9.187	No	ns	0.9816	B-C				4234 vs. 4243	-0.6287	-56.24 to 54.98	No	ns	>0.9999	B-C
	4234 vs. 4261	-84.35	-128.5 to -40.18	Yes	****	<0.0001	B-D				4234 vs. 4261	-96.2	-154.4 to -38.04	Yes	***	0.0003	B-D				4234 vs. 4261	-12.08	-18.73 to -5.433	Yes	****	<0.0001	B-D				4234 vs. 4261	-18.08	-25.56 to -10.59	Yes	****	<0.0001	B-D				4234 vs. 4261	-93.4	-149.0 to -37.79	Yes	***	0.0002	B-D
	4234 vs. 4262	-91.46	-137.8 to -45.13	Yes	****	<0.0001	B-E				4234 vs. 4262	-92.56	-153.6 to -31.56	Yes	***	0.0008	B-E				4234 vs. 4262	-13.44	-20.87 to -6.004	Yes	****	<0.0001	B-E				4234 vs. 4262	-16.56	-24.93 to -8.191	Yes	****	<0.0001	B-E				4234 vs. 4262	-101.1	-163.3 to -38.96	Yes	***	0.0004	B-E
	4234 vs. 4264	-41.94	-84.51 to 0.6228	No	ns	0.0553	B-F				4234 vs. 4264	-27.8	-83.84 to 28.25	No	ns	0.6652	B-F				4234 vs. 4264	-6.587	-12.99 to -0.1800	Yes	*	0.0411	B-F				4234 vs. 4264	-11.33	-18.55 to -4.119	Yes	***	0.0006	B-F				4234 vs. 4264	-69	-122.6 to -15.42	Yes	**	0.0058	B-F
	4243 vs. 4261	-85.73	-129.9 to -41.56	Yes	****	<0.0001	C-D				4243 vs. 4261	-101.8	-157.9 to -45.78	Yes	****	<0.0001	C-D				4243 vs. 4261	-12.63	-19.28 to -5.977	Yes	****	<0.0001	C-D				4243 vs. 4261	-19.78	-27.26 to -12.29	Yes	****	<0.0001	C-D				4243 vs. 4261	-92.77	-148.4 to -37.16	Yes	***	0.0003	C-D
	4243 vs. 4262	-92.84	-139.2 to -46.51	Yes	****	<0.0001	C-E				4243 vs. 4262	-98.18	-157.2 to -39.20	Yes	***	0.0002	C-E				4243 vs. 4262	-13.98	-21.42 to -6.549	Yes	****	<0.0001	C-E				4243 vs. 4262	-18.26	-26.63 to -9.890	Yes	****	<0.0001	C-E				4243 vs. 4262	-100.5	-162.7 to -38.33	Yes	***	0.0004	C-E
	4243 vs. 4264	-43.32	-85.89 to -0.7554	Yes	*	0.0442	C-F				4243 vs. 4264	-33.42	-87.26 to 20.43	No	ns	0.4321	C-F				4243 vs. 4264	-7.132	-13.54 to -0.7247	Yes	*	0.0223	C-F				4243 vs. 4264	-13.03	-20.25 to -5.818	Yes	****	<0.0001	C-F				4243 vs. 4264	-68.37	-122.0 to -14.79	Yes	**	0.0064	C-F
	4261 vs. 4262	-7.107	-53.44 to 39.22	No	ns	0.997	D-E				4261 vs. 4262	3.643	-57.35 to 64.64	No	ns	>0.9999	D-E				4261 vs. 4262	-1.356	-8.790 to 6.077	No	ns	0.9932	D-E				4261 vs. 4262	1.514	-6.857 to 9.886	No	ns	0.9934	D-E				4261 vs. 4262	-7.735	-69.91 to 54.44	No	ns	0.9989	D-E
	4261 vs. 4264	42.41	-0.1544 to 84.98	No	ns	0.0513	D-F				4261 vs. 4264	68.4	12.36 to 124.4	Yes	**	0.0097	D-F				4261 vs. 4264	5.494	-0.9127 to 11.90	No	ns	0.1263	D-F				4261 vs. 4264	6.742	-0.4727 to 13.96	No	ns	0.0777	D-F				4261 vs. 4264	24.4	-29.19 to 77.98	No	ns	0.7355	D-F
	4262 vs. 4264	49.52	4.719 to 94.32	Yes	*	0.0235	E-F				4262 vs. 4264	64.76	5.778 to 123.7	Yes	*	0.0247	E-F				4262 vs. 4264	6.851	-0.3676 to 14.07	No	ns	0.0706	E-F				4262 vs. 4264	5.228	-2.901 to 13.36	No	ns	0.3898	E-F				4262 vs. 4264	32.13	-28.24 to 92.50	No	ns	0.593	E-F
	Test details	Mean 1	Mean 2	Mean Diff.	SE of diff.	n1	n2	q	DF		Test details	Mean 1	Mean 2	Mean Diff.	SE of diff.	n1	n2	q	DF		Test details	Mean 1	Mean 2	Mean Diff.	SE of diff.	n1	n2	q	DF		Test details	Mean 1	Mean 2	Mean Diff.	SE of diff.	n1	n2	q	DF		Test details	Mean 1	Mean 2	Mean Diff.	SE of diff.	n1	n2	q	DF
	4221 vs. 4234	44.74	50.42	-5.677	14.02	7	6	0.5725	31		4221 vs. 4234	7.572	9.038	-1.466	18.5	7	6	0.112	32		4221 vs. 4234	7.262	7.735	-0.4732	2.107	7	6	0.3177	30		4221 vs. 4234	2.666	4.781	-2.115	2.372	7	6	1.261	30		4221 vs. 4234	53.44	57.58	-4.136	17.62	7	6	0.332	30
	4221 vs. 4243	44.74	49.04	-4.299	14.02	7	6	0.4335	31		4221 vs. 4243	7.572	3.415	4.158	17.78	7	7	0.3308	32		4221 vs. 4243	7.262	7.191	0.0715	2.107	7	6	0.048	30		4221 vs. 4243	2.666	3.081	-0.4152	2.372	7	6	0.2475	30		4221 vs. 4243	53.44	58.2	-4.765	17.62	7	6	0.3825	30
	4221 vs. 4261	44.74	134.8	-90.03	14.02	7	6	9.079	31		4221 vs. 4261	7.572	105.2	-97.67	18.5	7	6	7.465	32		4221 vs. 4261	7.262	19.82	-12.55	2.107	7	6	8.429	30		4221 vs. 4261	2.666	22.86	-20.19	2.372	7	6	12.04	30		4221 vs. 4261	53.44	151	-97.54	17.62	7	6	7.829	30
	4221 vs. 4262	44.74	141.9	-97.14	14.76	7	5	9.307	31		4221 vs. 4262	7.572	101.6	-94.02	19.47	7	5	6.829	32		4221 vs. 4262	7.262	21.17	-13.91	2.373	7	4	8.29	30		4221 vs. 4262	2.666	21.34	-18.68	2.672	7	4	9.883	30		4221 vs. 4262	53.44	158.7	-105.3	19.85	7	4	7.501	30
	4221 vs. 4264	44.74	92.36	-47.62	13.47	7	7	4.998	31		4221 vs. 4264	7.572	36.83	-29.26	17.78	7	7	2.328	32		4221 vs. 4264	7.262	14.32	-7.06	2.024	7	7	4.934	30		4221 vs. 4264	2.666	16.11	-13.45	2.279	7	7	8.345	30		4221 vs. 4264	53.44	126.6	-73.14	16.93	7	7	6.111	30
	4234 vs. 4243	50.42	49.04	1.378	14.55	6	6	0.1339	31		4234 vs. 4243	9.038	3.415	5.623	18.5	6	7	0.4298	32		4234 vs. 4243	7.735	7.191	0.5447	2.186	6	6	0.3524	30		4234 vs. 4243	4.781	3.081	1.7	2.462	6	6	0.9765	30		4234 vs. 4243	57.58	58.2	-0.6287	18.28	6	6	0.04863	30
	4234 vs. 4261	50.42	134.8	-84.35	14.55	6	6	8.197	31		4234 vs. 4261	9.038	105.2	-96.2	19.2	6	6	7.086	32		4234 vs. 4261	7.735	19.82	-12.08	2.186	6	6	7.816	30		4234 vs. 4261	4.781	22.86	-18.08	2.462	6	6	10.38	30		4234 vs. 4261	57.58	151	-93.4	18.28	6	6	7.225	30
	4234 vs. 4262	50.42	141.9	-91.46	15.26	6	5	8.474	31		4234 vs. 4262	9.038	101.6	-92.56	20.14	6	5	6.5	32		4234 vs. 4262	7.735	21.17	-13.44	2.444	6	4	7.776	30		4234 vs. 4262	4.781	21.34	-16.56	2.752	6	4	8.51	30		4234 vs. 4262	57.58	158.7	-101.1	20.44	6	4	6.997	30
	4234 vs. 4264	50.42	92.36	-41.94	14.02	6	7	4.23	31		4234 vs. 4264	9.038	36.83	-27.8	18.5	6	7	2.125	32		4234 vs. 4264	7.735	14.32	-6.587	2.107	6	7	4.422	30		4234 vs. 4264	4.781	16.11	-11.33	2.372	6	7	6.757	30		4234 vs. 4264	57.58	126.6	-69	17.62	6	7	5.539	30
	4243 vs. 4261	49.04	134.8	-85.73	14.55	6	6	8.331	31		4243 vs. 4261	3.415	105.2	-101.8	18.5	7	6	7.783	32		4243 vs. 4261	7.191	19.82	-12.63	2.186	6	6	8.168	30		4243 vs. 4261	3.081	22.86	-19.78	2.462	6	6	11.36	30		4243 vs. 4261	58.2	151	-92.77	18.28	6	6	7.176	30
	4243 vs. 4262	49.04	141.9	-92.84	15.26	6	5	8.602	31		4243 vs. 4262	3.415	101.6	-98.18	19.47	7	5	7.131	32		4243 vs. 4262	7.191	21.17	-13.98	2.444	6	4	8.091	30		4243 vs. 4262	3.081	21.34	-18.26	2.752	6	4	9.384	30		4243 vs. 4262	58.2	158.7	-100.5	20.44	6	4	6.954	30
	4243 vs. 4264	49.04	92.36	-43.32	14.02	6	7	4.369	31		4243 vs. 4264	3.415	36.83	-33.42	17.78	7	7	2.659	32		4243 vs. 4264	7.191	14.32	-7.132	2.107	6	7	4.788	30		4243 vs. 4264	3.081	16.11	-13.03	2.372	6	7	7.77	30		4243 vs. 4264	58.2	126.6	-68.37	17.62	6	7	5.488	30
	4261 vs. 4262	134.8	141.9	-7.107	15.26	6	5	0.6585	31		4261 vs. 4262	105.2	101.6	3.643	20.14	6	5	0.2558	32		4261 vs. 4262	19.82	21.17	-1.356	2.444	6	4	0.7848	30		4261 vs. 4262	22.86	21.34	1.514	2.752	6	4	0.7781	30		4261 vs. 4262	151	158.7	-7.735	20.44	6	4	0.5352	30
	4261 vs. 4264	134.8	92.36	42.41	14.02	6	7	4.277	31		4261 vs. 4264	105.2	36.83	68.4	18.5	6	7	5.229	32		4261 vs. 4264	19.82	14.32	5.494	2.107	6	7	3.689	30		4261 vs. 4264	22.86	16.11	6.742	2.372	6	7	4.02	30		4261 vs. 4264	151	126.6	24.4	17.62	6	7	1.958	30
	4262 vs. 4264	141.9	92.36	49.52	14.76	5	7	4.745	31		4262 vs. 4264	101.6	36.83	64.76	19.47	5	7	4.704	32		4262 vs. 4264	21.17	14.32	6.851	2.373	4	7	4.082	30		4262 vs. 4264	21.34	16.11	5.228	2.672	4	7	2.767	30		4262 vs. 4264	158.7	126.6	32.13	19.85	4	7	2.289	30
	Compact letter display										Compact letter display										Compact letter display										Compact letter display										Compact letter display
	4262	A									4261	A									4262	A									4261	A									4262	A
	4261	A B									4262	A									4261	A									4262	A									4261	A
	4264	B C									4264	B									4264	A									4264	A									4264	A
	4234	C D									4234	B									4234	B									4234	B									4243	B
	4243	D									4221	B									4221	B									4243	B									4234	B
	4221	D									4243	B									4243	B									4221	B									4221	B
